# Supplementary material for: Learning interpretable dynamics of stochastic complex systems from experimental data
Source: Nat Commun. 2024 Jul 17;15:6029. doi: 10.1038/s41467-024-50378-x (PMC11254936; doi:10.1038/s41467-024-50378-x)
Supplement: Supplementary file 4 — Source Data [file 41467_2024_50378_MOESM4_ESM.zip]

Archive with 3 entries (3 files):
- Figure2_SourceData.xlsx
- Figure4_SourceData.xlsx
- Figure3_SourceData.xlsx
