# Supplementary material for: Learning interpretable dynamics of stochastic complex systems from experimental data
Source: Nat Commun. 2024 Jul 17;15:6029. doi: 10.1038/s41467-024-50378-x (PMC11254936; doi:10.1038/s41467-024-50378-x)
Supplement: Supplementary file 4 — Source Data [file 41467_2024_50378_MOESM4_ESM.zip › Figure2_SourceData.xlsx]

## Sheet: a-HR_traj_real
0.631621	0.910904	0.018137
0.683361	0.895564	0.018567
0.742906	0.864863	0.019105
0.800424	0.842497	0.0194209
0.861696	0.806902	0.0201794
0.921651	0.776682	0.0206218
0.981971	0.734774	0.0207392
1.04178	0.689607	0.0214249
1.11077	0.630676	0.0220272
1.16715	0.572499	0.0226577
1.23461	0.508457	0.0230512
1.31159	0.43831	0.0230963
1.3582	0.355587	0.0239207
1.41731	0.269759	0.0242832
1.49205	0.176312	0.0242547
1.56656	0.0709618	0.0247535
1.62012	-0.0413097	0.025862
1.67441	-0.162065	0.0270581
1.76971	-0.29124	0.0274247
1.82292	-0.434736	0.0279485
1.89911	-0.584367	0.0288091
1.93759	-0.758659	0.0297911
1.99404	-0.922786	0.0312227
2.02209	-1.09812	0.032021
2.08834	-1.29241	0.0333413
2.13575	-1.47979	0.0341428
2.21899	-1.68328	0.0351133
2.24926	-1.90387	0.0358936
2.26541	-2.11963	0.0356377
2.30147	-2.32499	0.0358065
2.31778	-2.54149	0.0357785
2.33606	-2.76526	0.0363339
2.37526	-2.98633	0.0369191
2.42022	-3.21327	0.0375285
2.46498	-3.4474	0.038331
2.48246	-3.70698	0.0387716
2.48114	-3.96285	0.0390854
2.45785	-4.22973	0.0400796
2.47219	-4.39578	0.0410544
2.46372	-4.70583	0.041591
2.46472	-4.91766	0.0425405
2.47457	-5.15288	0.0420029
2.47294	-5.34111	0.0422793
2.4377	-5.59124	0.0428199
2.47165	-5.83699	0.0442145
2.40152	-6.07741	0.0443049
2.37955	-6.18864	0.0453127
2.36931	-6.42389	0.045409
2.361	-6.61274	0.0466189
2.352	-6.94933	0.047257
2.32681	-7.08863	0.0477787
2.28386	-7.38839	0.0479951
2.27988	-7.68914	0.0493143
2.22985	-7.89498	0.050265
2.22111	-8.11271	0.052182
2.19544	-8.14916	0.0534658
2.14726	-8.33543	0.0533774
2.10133	-8.45439	0.0541355
2.14531	-8.4227	0.0542571
2.09152	-8.57737	0.0560443
2.08548	-8.71354	0.0572167
2.06351	-8.81259	0.0575986
2.01448	-9.00354	0.0581016
2.01652	-9.24729	0.0589536
1.99953	-9.28586	0.0597898
1.92704	-9.33187	0.0611801
1.90142	-9.46744	0.0624183
1.8656	-9.49315	0.0637589
1.84088	-9.4778	0.063463
1.84386	-9.58265	0.0651647
1.80046	-9.54153	0.067071
1.7294	-9.55671	0.067797
1.6836	-9.70956	0.0681934
1.64887	-9.88302	0.0682421
1.63904	-9.93053	0.0686755
1.61666	-9.90015	0.0684667
1.58757	-9.92164	0.068407
1.54438	-9.84918	0.0694744
1.49621	-9.80501	0.0692031
1.4592	-9.84408	0.0696008
1.43031	-9.9679	0.0700697
1.39323	-10.0237	0.0704047
1.35448	-9.82711	0.0716909
1.30091	-9.81299	0.0721323
1.27081	-9.67177	0.0731902
1.23336	-9.48297	0.0737685
1.18733	-9.32694	0.0740947
1.13619	-9.35874	0.0744133
1.09485	-9.32294	0.0738712
1.04209	-9.39817	0.0748975
0.998386	-9.28962	0.0747095
0.924994	-9.08494	0.0757541
0.878824	-9.07374	0.0768497
0.836798	-8.98912	0.0780069
0.795015	-8.83044	0.0778115
0.753007	-8.80248	0.0787981
0.713051	-8.69858	0.0784635
0.659704	-8.70743	0.0793636
0.60912	-8.4116	0.0791556
0.567737	-8.42542	0.0802485
0.517092	-8.36555	0.079914
0.471022	-8.3419	0.0796696
0.425301	-8.19783	0.0804009
0.37856	-8.1346	0.0818299
0.33614	-8.10715	0.0833616
0.294522	-8.05226	0.0838923
0.253915	-8.00138	0.0844458
0.216264	-7.86745	0.084463
0.172457	-7.81909	0.0851882
0.130406	-7.6399	0.0857806
0.0892586	-7.5372	0.0858321
0.0486793	-7.4439	0.0867593
0.00756651	-7.28416	0.08727
-0.0308137	-7.17328	0.0864399
-0.0681218	-7.20234	0.0865278
-0.105942	-7.02534	0.0843365
-0.139139	-7.03371	0.0851693
-0.171977	-6.9261	0.08669
-0.206155	-6.80395	0.0855822
-0.239525	-6.69483	0.0858906
-0.270736	-6.72496	0.0856146
-0.301378	-6.56881	0.0869276
-0.330506	-6.59017	0.0875575
-0.35637	-6.4837	0.0867506
-0.38812	-6.38041	0.0857036
-0.411936	-6.24613	0.0874831
-0.43883	-6.24468	0.0861212
-0.451811	-6.33564	0.0863681
-0.480528	-6.2793	0.0861704
-0.507449	-6.12061	0.0863341
-0.520877	-6.03011	0.0874565
-0.5467	-6.03131	0.0884216
-0.552785	-6.03296	0.0899463
-0.57366	-6.02716	0.0906043
-0.580858	-5.95296	0.0895402
-0.594849	-5.86277	0.0899765
-0.61006	-5.84494	0.0902764
-0.616133	-5.77806	0.0877819
-0.639162	-5.77943	0.0889179
-0.648942	-5.76251	0.0892046
-0.653776	-5.77275	0.089084
-0.667005	-5.72529	0.0907422
-0.688632	-5.78051	0.0905526
-0.701537	-5.78093	0.090812
-0.713472	-5.65179	0.0911276
-0.726295	-5.66539	0.0907578
-0.732718	-5.59906	0.0907492
-0.730825	-5.57205	0.0922052
-0.731101	-5.44611	0.0934891
-0.728772	-5.33329	0.0947978
-0.730558	-5.3266	0.0973268
-0.725649	-5.34279	0.0980929
-0.72911	-5.22596	0.0993078
-0.728691	-5.18133	0.100652
-0.735733	-5.12241	0.100667
-0.742597	-5.06983	0.101746
-0.752158	-5.07095	0.101582
-0.755766	-5.0547	0.103185
-0.748435	-5.0612	0.102386
-0.744183	-5.00149	0.101809
-0.737258	-5.01107	0.103177
-0.722848	-4.96833	0.104713
-0.712902	-4.8824	0.104868
-0.707199	-4.90106	0.105933
-0.707122	-4.94757	0.103672
-0.719722	-4.8896	0.103035
-0.708931	-4.85066	0.103971
-0.716572	-4.76441	0.103648
-0.71117	-4.73525	0.103162
-0.711029	-4.70251	0.102986
-0.706036	-4.68588	0.101735
-0.702225	-4.58596	0.102464
-0.696092	-4.53566	0.103128
-0.696857	-4.46912	0.103352
-0.686331	-4.49343	0.10332
-0.678235	-4.4095	0.103084
-0.682754	-4.41211	0.103113
-0.68213	-4.40322	0.102232
-0.692544	-4.35273	0.103945
-0.686941	-4.3542	0.10252
-0.676845	-4.36544	0.10369
-0.673379	-4.44391	0.104109
-0.67268	-4.27419	0.103353
-0.66847	-4.26041	0.103494
-0.664242	-4.18101	0.104019
-0.663203	-4.11933	0.102996
-0.653678	-4.14586	0.104185
-0.64979	-4.0719	0.104275
-0.641352	-4.02722	0.103159
-0.628134	-4.0251	0.102454
-0.625526	-3.95951	0.104964
-0.621484	-3.89382	0.106577
-0.600009	-3.93361	0.107212
-0.590186	-3.81065	0.106969
-0.594958	-3.7863	0.107361
-0.578417	-3.73778	0.10901
-0.570455	-3.7259	0.10923
-0.565747	-3.68224	0.108872
-0.552145	-3.62041	0.110035
-0.548203	-3.56921	0.110228
-0.533452	-3.48526	0.110122
-0.51815	-3.40202	0.110195
-0.509193	-3.39477	0.108604
-0.508108	-3.38069	0.110669
-0.507143	-3.38208	0.110811
-0.504196	-3.36595	0.111939
-0.496374	-3.34046	0.112824
-0.481502	-3.30938	0.113446
-0.466221	-3.2751	0.112547
-0.45857	-3.22419	0.113556
-0.456335	-3.19245	0.114269
-0.45168	-3.16986	0.114535
-0.447861	-3.10335	0.115631
-0.443042	-3.08662	0.117164
-0.439117	-3.00436	0.115799
-0.426631	-2.96671	0.116005
-0.4144	-2.93332	0.113672
-0.410813	-2.90464	0.113283
-0.405002	-2.88952	0.112173
-0.399562	-2.86239	0.113379
-0.399909	-2.77501	0.113949
-0.393466	-2.75078	0.113197
-0.388127	-2.73498	0.115733
-0.382565	-2.68817	0.11542
-0.379242	-2.63403	0.114144
-0.371107	-2.61548	0.112706
-0.365204	-2.57889	0.1139
-0.355188	-2.57645	0.112473
-0.344764	-2.53093	0.113621
-0.335977	-2.48516	0.112489
-0.322792	-2.42875	0.110858
-0.311462	-2.42397	0.109808
-0.296523	-2.37172	0.109058
-0.283937	-2.34259	0.107973
-0.272071	-2.30028	0.110714
-0.26133	-2.27389	0.111769
-0.251998	-2.25008	0.109551
-0.243424	-2.23005	0.110389
-0.232007	-2.22829	0.11059
-0.222144	-2.20825	0.109475
-0.210199	-2.18345	0.108907
-0.199281	-2.10332	0.110805
-0.186831	-2.07314	0.11082
-0.176654	-2.06004	0.109988
-0.164817	-2.00978	0.110997
-0.155535	-1.982	0.110222
-0.143681	-1.96529	0.110484
-0.131584	-1.876	0.110721
-0.118442	-1.82064	0.110124
-0.105985	-1.76844	0.109179
-0.0919805	-1.7198	0.110995
-0.078807	-1.67513	0.111305
-0.0635629	-1.67777	0.111714
-0.0476598	-1.65447	0.110625
-0.0330085	-1.63855	0.112774
-0.0173921	-1.63627	0.115674
-0.0026895	-1.63179	0.116461
0.0122098	-1.63261	0.116882
0.0272095	-1.61904	0.117656
0.0426337	-1.62627	0.118114
0.0579956	-1.59497	0.118503
0.073841	-1.56981	0.119204
0.0885344	-1.53213	0.119635
0.104256	-1.50324	0.120197
0.12006	-1.46208	0.119363
0.136903	-1.43514	0.118483
0.155324	-1.38687	0.117385
0.173667	-1.35391	0.11721
0.189651	-1.34084	0.116194
0.20832	-1.32049	0.114157
0.228935	-1.30583	0.115121
0.249095	-1.28889	0.11624
0.271503	-1.26776	0.11751
0.290143	-1.24393	0.12048
0.315011	-1.23111	0.121758
0.332957	-1.18819	0.122536
0.361542	-1.1697	0.122887
0.388659	-1.15021	0.123798
0.415004	-1.11491	0.12453
0.439574	-1.08716	0.125346
0.458092	-1.05893	0.127845
0.484432	-1.05317	0.128436
0.50899	-1.06481	0.128501
0.532574	-1.04284	0.128709
0.553242	-1.06353	0.128512
0.57595	-1.05458	0.130746
0.605143	-1.06562	0.132623
0.631532	-1.06651	0.134282
0.659126	-1.04517	0.135115
0.685123	-1.03865	0.135369
0.714825	-1.05315	0.135571
0.758775	-1.04084	0.136275
0.79518	-1.05397	0.13847
0.819033	-1.07447	0.13854
0.851668	-1.09675	0.139051
0.882737	-1.11322	0.141412
0.913012	-1.12589	0.142186
0.957185	-1.14593	0.14213
0.983918	-1.17925	0.142639
1.02887	-1.20847	0.142368
1.06303	-1.24922	0.142136
1.10577	-1.27817	0.142992
1.14826	-1.31858	0.145521
1.19783	-1.34729	0.14796
1.23163	-1.38731	0.147948
1.27481	-1.4298	0.147286
1.32247	-1.50264	0.147445
1.37757	-1.58756	0.148214
1.42679	-1.66659	0.151435
1.4711	-1.71577	0.151436
1.51621	-1.80676	0.151137
1.55848	-1.88701	0.150443
1.58582	-2.00871	0.152276
1.62875	-2.11247	0.152499
1.65322	-2.20662	0.155113
1.7024	-2.3387	0.152531
1.75008	-2.44891	0.15222
1.81157	-2.54472	0.153368
1.88339	-2.72823	0.153439
1.93375	-2.88482	0.151608
1.93805	-3.03663	0.151724
1.96754	-3.19906	0.149758
1.99032	-3.36966	0.149282
2.04289	-3.47482	0.15325
2.0987	-3.63845	0.156006
2.08682	-3.82596	0.155628
2.1215	-3.96477	0.159295
2.13997	-4.141	0.158624
2.17363	-4.34406	0.159993
2.19517	-4.53439	0.163028
2.22767	-4.66232	0.163615
2.29218	-4.78625	0.163747
2.2921	-4.98232	0.165133
2.3287	-5.215	0.166304
2.32788	-5.43909	0.166771
2.36529	-5.65181	0.167347
2.34988	-5.9102	0.168364
2.34679	-6.20391	0.171292
2.31978	-6.48035	0.170257
2.34677	-6.76299	0.171358
2.31148	-6.96406	0.174731
2.33616	-7.14974	0.175324
2.3457	-7.24974	0.176301
2.34241	-7.47787	0.180662
2.34579	-7.57627	0.182908
2.32055	-7.72661	0.185751
2.31011	-7.91972	0.18322
2.28806	-8.03189	0.188031
2.22037	-8.21123	0.18977
2.18134	-8.28412	0.189231
2.19677	-8.27103	0.190014
2.19104	-8.56968	0.191102
2.14936	-8.70033	0.192008
2.10824	-8.84856	0.192834
2.12392	-9.04998	0.191987
2.04377	-9.16722	0.187893
2.02651	-9.38431	0.188428
1.99463	-9.46284	0.187504
1.92953	-9.54703	0.186295
1.89084	-9.71496	0.190832
1.85378	-9.82498	0.19158
1.804	-9.95668	0.189979
1.72842	-10.0075	0.190118
1.67201	-9.9562	0.193649
1.61278	-10.1349	0.196644
1.56624	-10.1868	0.200544
1.491	-10.2991	0.200671
1.45151	-10.4556	0.201807
1.41742	-10.3076	0.199225
1.3913	-10.2854	0.20169
1.34322	-10.1386	0.203768
1.27662	-10.2193	0.203622
1.23115	-10.2121	0.198883
1.17274	-10.138	0.197421
1.12399	-10.0532	0.198335
1.06865	-10.0987	0.197663
1.01873	-9.98196	0.196653
0.980743	-9.77488	0.198471
0.927769	-9.54319	0.201298
0.865562	-9.45985	0.197599
0.819508	-9.37246	0.195015
0.764144	-9.36803	0.196669
0.700216	-9.25779	0.19518
0.631908	-9.40465	0.197055
0.578928	-9.40423	0.195628
0.522347	-9.30234	0.195595
0.473597	-9.15421	0.195142
0.426499	-9.05516	0.194348
0.364456	-8.89305	0.19164
0.31561	-8.79393	0.194359
0.263251	-8.61908	0.18857
0.21302	-8.57028	0.188335
0.161059	-8.46745	0.191113
0.109755	-8.32927	0.18779
0.0590818	-8.27008	0.189782
0.0106437	-8.25651	0.189153
-0.0371646	-7.98722	0.190814
-0.0815461	-7.90972	0.191699
-0.125324	-7.79884	0.193185
-0.167733	-7.71906	0.194368
-0.210097	-7.57306	0.195569
-0.250729	-7.37977	0.197616
-0.284382	-7.22828	0.200991
-0.311886	-7.11861	0.203179
-0.341029	-7.09636	0.202374
-0.366414	-7.02732	0.201436
-0.395844	-7.04645	0.202822
-0.426062	-7.0157	0.205453
-0.455385	-6.99005	0.209425
-0.475457	-6.89366	0.20591
-0.503639	-6.85756	0.205589
-0.521308	-6.74082	0.204431
-0.548001	-6.73071	0.208617
-0.569604	-6.56597	0.207863
-0.588018	-6.52024	0.207801
-0.5896	-6.51005	0.207905
-0.616153	-6.38067	0.210605
-0.625916	-6.28892	0.212253
-0.642376	-6.20033	0.213044
-0.658573	-6.20398	0.21545
-0.670099	-6.16912	0.212733
-0.67962	-6.17198	0.209843
-0.687684	-6.19281	0.213463
-0.697304	-6.21768	0.21377
-0.717299	-6.11567	0.212178
-0.732057	-6.03415	0.209261
-0.730218	-6.03957	0.207985
-0.741606	-6.04547	0.206226
-0.751632	-5.89375	0.20681
-0.759184	-5.88009	0.205864
-0.754329	-5.96026	0.204755
-0.744957	-5.88983	0.201858
-0.750389	-5.91678	0.201465
-0.759847	-5.80412	0.198326
-0.775401	-5.73769	0.196521
-0.788042	-5.77107	0.194713
-0.801751	-5.73811	0.194625
-0.788181	-5.68165	0.194145
-0.797447	-5.75132	0.192841
-0.798291	-5.68571	0.190141
-0.797368	-5.72263	0.188224
-0.797868	-5.65028	0.185145
-0.79799	-5.64591	0.18718
-0.795606	-5.57512	0.186641
-0.795041	-5.65371	0.186769
-0.802885	-5.58683	0.186219
-0.802303	-5.53121	0.186457
-0.799491	-5.47083	0.188625
-0.782292	-5.48191	0.190747
-0.770688	-5.4438	0.190909
-0.766406	-5.26738	0.191229
-0.75804	-5.24126	0.190657
-0.75409	-5.25881	0.190805
-0.750621	-5.301	0.195773
-0.746515	-5.34894	0.196179
-0.744307	-5.26866	0.197198
-0.727306	-5.26507	0.194482
-0.721137	-5.27939	0.191044
-0.716264	-5.21153	0.190297
-0.715834	-5.27328	0.189098
-0.716721	-5.21879	0.191107
-0.718106	-5.14972	0.19059
-0.709991	-5.15878	0.18946
-0.722404	-5.08004	0.19292
-0.719006	-5.01679	0.192764
-0.719154	-4.94993	0.191005
-0.72023	-4.96963	0.191781
-0.733137	-4.89871	0.192419
-0.72633	-4.83837	0.191315
-0.720942	-4.81143	0.19101
-0.717572	-4.84212	0.187412
-0.696476	-4.75018	0.190377
-0.687045	-4.67171	0.191642
-0.692222	-4.72581	0.195698
-0.677219	-4.79504	0.195844
-0.662293	-4.74488	0.1979
-0.653562	-4.6515	0.195852
-0.654787	-4.57023	0.193295
-0.634422	-4.49053	0.190402
-0.647602	-4.43418	0.189918
-0.639677	-4.4215	0.189544
-0.634664	-4.39522	0.191072
-0.631726	-4.29131	0.190349
-0.617714	-4.23197	0.192533
-0.599188	-4.17339	0.193879
-0.587373	-4.13499	0.197126
-0.581275	-4.08267	0.198007
-0.569757	-4.0364	0.195999
-0.558546	-4.02241	0.197361
-0.562318	-3.97394	0.198345
-0.547566	-4.01899	0.195115
-0.543211	-4.01626	0.195957
-0.541454	-3.99477	0.197343
-0.540965	-3.96735	0.196198
-0.532647	-3.91772	0.195192
-0.525615	-3.91306	0.196178
-0.52394	-3.84698	0.195407
-0.524086	-3.81064	0.195968
-0.512909	-3.73512	0.196248
-0.502469	-3.70958	0.191832
-0.497882	-3.6519	0.193284
-0.492889	-3.67663	0.195534
-0.493497	-3.62884	0.197845
-0.480609	-3.57224	0.199417
-0.468682	-3.4758	0.202135
-0.468269	-3.44559	0.201531
-0.457965	-3.38534	0.196671
-0.450231	-3.35931	0.200145
-0.451006	-3.31999	0.200789
-0.442607	-3.25106	0.19829
-0.430985	-3.20685	0.197165
-0.417993	-3.14386	0.1964
-0.410358	-3.09264	0.198684
-0.410259	-3.11906	0.199342
-0.404969	-3.1082	0.198896
-0.398702	-3.09384	0.200131
-0.387841	-3.07982	0.200542
-0.375317	-3.03761	0.198928
-0.372709	-3.01787	0.196364
-0.359464	-2.97185	0.196295
-0.35088	-2.94292	0.196183
-0.343157	-3.00249	0.194057
-0.333748	-2.95832	0.194946
-0.326054	-2.91544	0.195996
-0.319509	-2.87556	0.19663
-0.313351	-2.81616	0.197659
-0.303067	-2.78561	0.199464
-0.291606	-2.72871	0.199664
-0.281605	-2.7555	0.198668
-0.27616	-2.71573	0.19765
-0.267459	-2.66888	0.19863
-0.255298	-2.66575	0.200953
-0.250045	-2.60694	0.201231
-0.244832	-2.57241	0.20253
-0.234995	-2.57781	0.203737
-0.226618	-2.5766	0.203744
-0.221877	-2.58347	0.201633
-0.218193	-2.49141	0.200503
-0.212716	-2.45265	0.201717
-0.205216	-2.40038	0.200027
-0.197449	-2.34066	0.196812
-0.189714	-2.3158	0.193213
-0.183038	-2.29673	0.197786
-0.172995	-2.23551	0.196595
-0.164918	-2.22371	0.196421
-0.153614	-2.21797	0.19862
-0.144927	-2.20781	0.198902
-0.135189	-2.18829	0.199949
-0.125556	-2.12946	0.199009
-0.116393	-2.11612	0.198928
-0.106509	-2.06783	0.19745
-0.0971806	-2.06005	0.196747
-0.0877645	-2.07874	0.199033
-0.07761	-2.05042	0.199814
-0.066932	-2.00244	0.201767
-0.0555035	-1.97165	0.202781
-0.0446769	-1.9362	0.202077
-0.0332008	-1.91713	0.200631
-0.0224877	-1.90273	0.200699
-0.0110764	-1.85524	0.201934
0.00111939	-1.80734	0.203508
0.0134363	-1.77075	0.208464
0.0259911	-1.7568	0.205307
0.0387529	-1.71833	0.205862
0.0522163	-1.72141	0.204917
0.0650062	-1.67462	0.202789
0.0788641	-1.63415	0.202051
0.0923911	-1.57099	0.201574
0.107583	-1.53972	0.202264
0.123271	-1.50105	0.202149
0.139241	-1.45798	0.201538
0.15631	-1.42888	0.204017
0.1738	-1.38176	0.204403
0.18902	-1.34201	0.205297
0.207709	-1.31855	0.205736
0.229968	-1.30527	0.204215
0.244602	-1.2782	0.208133
0.262331	-1.22518	0.207537
0.28099	-1.19591	0.207442
0.30178	-1.17678	0.208974
0.322818	-1.1378	0.208364
0.345055	-1.11134	0.210546
0.369801	-1.107	0.213975
0.392487	-1.09196	0.216438
0.422595	-1.10142	0.219597
0.44411	-1.07747	0.224255
0.463825	-1.07613	0.222759
0.494034	-1.05996	0.223138
0.526918	-1.04798	0.220951
0.553989	-1.05414	0.221913
0.590346	-1.04695	0.224599
0.630382	-1.04664	0.229394
0.661578	-1.051	0.23202
0.69418	-1.05448	0.232543
0.727705	-1.06061	0.231659
0.76066	-1.05715	0.228996
0.794267	-1.0652	0.229123
0.832677	-1.08507	0.228517
0.87695	-1.09836	0.231536
0.917618	-1.10069	0.233063
0.937701	-1.12315	0.230767
0.967491	-1.15042	0.23355
0.986561	-1.15714	0.234324
1.01854	-1.18885	0.236135
1.05607	-1.22455	0.235864
1.10079	-1.2452	0.238631
1.1494	-1.2856	0.242249
1.20167	-1.3466	0.237596
1.27274	-1.3801	0.237293
1.34556	-1.45274	0.241546
1.41294	-1.53433	0.240989
1.46074	-1.59824	0.242851
1.5203	-1.70897	0.240971
1.577	-1.78175	0.242584
1.62825	-1.86841	0.23904
1.66729	-1.96297	0.23762
1.72373	-2.04741	0.234755
1.78705	-2.12578	0.238507
1.87032	-2.26852	0.235897
1.91907	-2.37382	0.235616
1.94053	-2.55009	0.238064
1.99519	-2.71737	0.240303
2.07177	-2.85122	0.243662
2.11478	-3.06404	0.244051
2.09384	-3.26594	0.246369
2.12607	-3.44098	0.245291
2.16207	-3.58633	0.242852
2.19567	-3.83912	0.239241
2.17757	-4.01012	0.240563
2.19177	-4.21969	0.241454
2.22831	-4.4049	0.24267
2.28338	-4.56304	0.24465
2.33539	-4.76417	0.246598
2.32892	-4.98674	0.248066
2.32592	-5.10067	0.249243
2.37116	-5.33747	0.252782
2.34314	-5.63301	0.252202
2.34803	-5.85147	0.253308
2.36143	-5.99826	0.25036
2.32086	-6.29096	0.25025
2.32313	-6.39622	0.252128
2.31657	-6.72381	0.249663
2.34431	-6.87785	0.251599
2.37572	-7.06415	0.255079
2.33201	-7.27598	0.257931
2.3299	-7.53725	0.260031
2.32629	-7.73049	0.256003
2.36608	-7.82136	0.249928
2.27184	-8.03095	0.2546
2.26979	-8.06998	0.255715
2.24143	-8.21648	0.259043
2.21313	-8.28339	0.2584
2.15972	-8.39966	0.254137
2.15677	-8.42913	0.255582
2.13117	-8.51335	0.254037
2.11167	-8.60335	0.252271
2.10729	-8.69157	0.254828
2.1086	-8.76399	0.256102
2.09644	-9.00292	0.257613
2.05285	-9.18377	0.256317
2.02644	-9.31708	0.256341
1.96724	-9.41724	0.257437
1.94119	-9.44427	0.25798
1.88505	-9.65316	0.25596
1.85104	-9.7697	0.254579
1.82542	-9.73762	0.254573
1.78477	-9.8058	0.252532
1.71873	-9.92354	0.254466
1.73078	-9.90325	0.258137
1.72105	-9.99021	0.256777
1.65703	-10.2415	0.254917
1.6253	-10.3608	0.256351
1.59829	-10.5813	0.254886
1.58763	-10.6487	0.255995
1.53076	-10.6049	0.254418
1.47045	-10.6908	0.254197
1.40634	-10.594	0.252622
1.3448	-10.6279	0.257172
1.304	-10.7954	0.25676
1.24327	-10.5745	0.253566
1.18183	-10.6669	0.252996
1.11437	-10.5169	0.254102
1.06092	-10.5339	0.255423
1.01467	-10.4867	0.251535
0.955883	-10.4904	0.255882
0.89878	-10.3361	0.256121
0.837078	-10.2956	0.252358
0.768882	-10.1739	0.251778
0.709067	-10.1896	0.251472
0.637293	-10.0209	0.24831
0.571729	-9.82768	0.248171
0.507393	-9.86949	0.242912
0.441466	-9.78474	0.239315
0.374205	-9.62103	0.237841
0.310984	-9.71105	0.239345
0.251843	-9.56214	0.23539
0.186263	-9.40219	0.232073
0.127527	-9.22605	0.232764
0.0692819	-9.08416	0.234283
0.0127824	-9.01613	0.236279
-0.0429993	-8.85186	0.236383
-0.0974236	-8.86967	0.237282
-0.150131	-8.68319	0.239984
-0.200724	-8.66933	0.239535
-0.249926	-8.54328	0.238377
-0.297627	-8.40184	0.234903
-0.344816	-8.42748	0.232807
-0.387089	-8.2855	0.230239
-0.427656	-8.14834	0.232735
-0.461803	-8.0977	0.229737
-0.496775	-7.93919	0.230356
-0.527981	-7.7765	0.229775
-0.561579	-7.77315	0.227203
-0.592362	-7.6987	0.226219
-0.630935	-7.71345	0.229925
-0.649971	-7.65438	0.224775
-0.667902	-7.62744	0.226134
-0.688838	-7.65319	0.226689
-0.699063	-7.55782	0.223341
-0.705707	-7.54291	0.221471
-0.727903	-7.52984	0.22306
-0.741865	-7.50994	0.223719
-0.755118	-7.48114	0.22499
-0.771263	-7.2303	0.22123
-0.778345	-7.19219	0.219072
-0.788695	-7.14255	0.221738
-0.796746	-7.08354	0.219454
-0.810635	-7.14988	0.219141
-0.813003	-6.91944	0.216594
-0.811569	-6.79619	0.215504
-0.806145	-6.76106	0.218775
-0.820292	-6.81541	0.221293
-0.823241	-6.62432	0.22023
-0.82848	-6.52089	0.222869
-0.829208	-6.57997	0.225222
-0.840136	-6.49753	0.223329
-0.832346	-6.40497	0.223263
-0.824547	-6.3439	0.225161
-0.816186	-6.30738	0.224625
-0.815915	-6.24271	0.230103
-0.818001	-6.18566	0.231088
-0.811918	-6.1544	0.226925
-0.801238	-6.13288	0.230298
-0.801472	-6.13242	0.233808
-0.79745	-6.09786	0.236138
-0.790065	-6.09137	0.234459
-0.788988	-6.24605	0.236285
-0.776273	-6.11693	0.234392
-0.769078	-6.07676	0.23533
-0.769946	-6.13717	0.236883
-0.780082	-6.13277	0.235352
-0.789285	-6.03324	0.235302
-0.770773	-5.99392	0.234554
-0.759326	-5.97002	0.237008
-0.768866	-5.8615	0.240344
-0.76728	-5.7418	0.237796
-0.766161	-5.72234	0.235573
-0.75697	-5.70922	0.235782
-0.761514	-5.61588	0.236516
-0.759545	-5.52417	0.233215
-0.746829	-5.47473	0.233952
-0.742215	-5.49624	0.235649
-0.747272	-5.50101	0.235576
-0.74639	-5.45249	0.239076
-0.757016	-5.59174	0.237835
-0.758137	-5.54611	0.237325
-0.769383	-5.4584	0.239418
-0.773741	-5.36498	0.238635
-0.775166	-5.43469	0.239302
-0.792661	-5.41408	0.244002
-0.804019	-5.38806	0.245465
-0.79955	-5.37641	0.245181
-0.790038	-5.28349	0.2473
-0.785056	-5.26184	0.244334
-0.797371	-5.16422	0.246085
-0.798317	-5.16496	0.246215
-0.798903	-5.2251	0.250162
-0.772635	-5.22991	0.252098
-0.764199	-5.12359	0.254681
-0.76478	-5.06384	0.254945
-0.763513	-5.09982	0.254422
-0.765207	-5.07819	0.258749
-0.768322	-4.98384	0.258342
-0.760824	-4.982	0.265408
-0.763248	-4.95372	0.266183
-0.76814	-4.85689	0.269518
-0.771369	-4.89153	0.27185
-0.757039	-4.85907	0.272042
-0.759798	-4.80865	0.275881
-0.756572	-4.84286	0.28024
-0.738416	-4.74379	0.284292
-0.728522	-4.74064	0.282007
-0.730007	-4.73049	0.280544
-0.728991	-4.73636	0.287437
-0.729126	-4.70164	0.284595
-0.732616	-4.62292	0.286664
-0.736507	-4.58799	0.288279
-0.740185	-4.55251	0.286049
-0.741281	-4.50953	0.291707
-0.7316	-4.48604	0.291678
-0.721577	-4.42541	0.287869
-0.709424	-4.42867	0.288708
-0.71632	-4.45996	0.291905
-0.707356	-4.42363	0.291822
-0.697398	-4.40978	0.292063
-0.700196	-4.39339	0.288675
-0.701855	-4.38625	0.28906
-0.704946	-4.38447	0.28692
-0.717255	-4.30921	0.286284
-0.710431	-4.21495	0.285168
-0.699657	-4.28755	0.285167
-0.691814	-4.24254	0.282307
-0.697149	-4.16799	0.280823
-0.682021	-4.14276	0.280805
-0.681009	-4.19081	0.280149
-0.671779	-4.16009	0.284489
-0.658439	-4.15481	0.286037
-0.656374	-4.08572	0.29248
-0.644024	-4.05012	0.290138
-0.637007	-4.02122	0.287634
-0.619071	-3.98402	0.282183
-0.607773	-3.94054	0.281814
-0.601533	-3.86885	0.283711
-0.593549	-3.83368	0.27871
-0.58949	-3.76063	0.277286
-0.571052	-3.77035	0.277015
-0.570529	-3.8283	0.278245
-0.568674	-3.84274	0.275011
-0.563617	-3.77978	0.27373
-0.561457	-3.73326	0.273529
-0.548734	-3.71142	0.275599
-0.538265	-3.6609	0.27456
-0.535802	-3.67264	0.27412
-0.529895	-3.69492	0.272688
-0.531795	-3.69311	0.276322
-0.527455	-3.64461	0.279569
-0.521225	-3.66809	0.282952
-0.518772	-3.6285	0.276629
-0.522921	-3.59157	0.274063
-0.511775	-3.53094	0.276196
-0.50561	-3.52107	0.272177
-0.492781	-3.45112	0.269835
-0.490531	-3.40457	0.269543
-0.477174	-3.39483	0.270876
-0.479318	-3.34414	0.27314
-0.470254	-3.36378	0.269424
-0.463115	-3.35672	0.270703
-0.452533	-3.34326	0.270889
-0.44578	-3.30294	0.271235
-0.447938	-3.18519	0.272512
-0.436592	-3.15333	0.273994
-0.422471	-3.10578	0.273963
-0.423939	-3.04931	0.27504
-0.41117	-2.99986	0.271132
-0.40513	-3.00518	0.274924
-0.391028	-2.97227	0.270836
-0.380969	-2.99861	0.269025
-0.370798	-2.95378	0.270717
-0.369297	-2.90255	0.272057
-0.353231	-2.88619	0.27248
-0.344416	-2.88053	0.273603
-0.337766	-2.8498	0.273708
-0.332253	-2.8616	0.273572
-0.323071	-2.78465	0.270126
-0.310158	-2.73718	0.269339
-0.299793	-2.73699	0.269862
-0.294049	-2.67976	0.268719
-0.281627	-2.68995	0.267338
-0.267541	-2.65234	0.268755
-0.261912	-2.61719	0.264662
-0.249249	-2.57192	0.267164
-0.239452	-2.58372	0.258293
-0.227081	-2.58988	0.259769
-0.216455	-2.56809	0.259415
-0.209553	-2.50104	0.25974
-0.200608	-2.47928	0.263912
-0.189508	-2.47849	0.266135
-0.179978	-2.45881	0.269108
-0.168309	-2.45711	0.272024
-0.159762	-2.42852	0.271617
-0.151115	-2.39029	0.277205
-0.14099	-2.30992	0.278987
-0.133453	-2.24638	0.276155
-0.121872	-2.25202	0.277792
-0.112247	-2.21412	0.277641
-0.0995223	-2.10459	0.27546
-0.0856311	-2.08135	0.274154
-0.0733018	-2.0494	0.275159
-0.061064	-1.99562	0.277495
-0.0490399	-1.9926	0.275139
-0.0369024	-1.98505	0.274372
-0.0246313	-1.93099	0.272552
-0.011804	-1.9133	0.269272
0.00110822	-1.87168	0.270737
0.0140453	-1.86108	0.272655
0.0267398	-1.84869	0.269953
0.0395426	-1.83257	0.267194
0.0525761	-1.81485	0.264637
0.0641434	-1.80056	0.266492
0.0767074	-1.74871	0.262191
0.09034	-1.72672	0.257594
0.103231	-1.68783	0.256442
0.115519	-1.67341	0.261213
0.128373	-1.66134	0.265625
0.140001	-1.62855	0.269148
0.155486	-1.58506	0.272458
0.168415	-1.55484	0.276682
0.186552	-1.5389	0.277168
0.199958	-1.53916	0.279346
0.216111	-1.51561	0.280482
0.229832	-1.49592	0.283245
0.244631	-1.5039	0.286078
0.264604	-1.50751	0.285333
0.283001	-1.48233	0.286148
0.302966	-1.45319	0.286248
0.323903	-1.4225	0.292294
0.34458	-1.38244	0.295583
0.360471	-1.3702	0.296331
0.377836	-1.368	0.292662
0.398935	-1.34826	0.293802
0.417795	-1.32585	0.29316
0.439273	-1.31954	0.293649
0.459109	-1.30024	0.299115
0.481694	-1.29214	0.303725
0.503724	-1.26922	0.302339
0.521964	-1.26544	0.298405
0.551746	-1.25333	0.295313
0.571855	-1.23387	0.296347
0.591807	-1.20538	0.298003
0.613917	-1.19398	0.291606
0.643365	-1.18537	0.297177
0.663954	-1.18998	0.294627
0.687487	-1.20377	0.292506
0.714564	-1.21728	0.290082
0.738705	-1.207	0.293191
0.774322	-1.20869	0.295028
0.796549	-1.2312	0.292876
0.834356	-1.24663	0.294167
0.86483	-1.27149	0.292685
0.89042	-1.27225	0.289136
0.932074	-1.28401	0.289474
0.964371	-1.30439	0.29126
0.999419	-1.32715	0.293891
1.02335	-1.34565	0.29192
1.0571	-1.34837	0.298643
1.09374	-1.37651	0.300164
1.13473	-1.41873	0.300125
1.14488	-1.45113	0.301556
1.17119	-1.48852	0.299981
1.22136	-1.5219	0.298114
1.24414	-1.57557	0.298416
1.25859	-1.65374	0.299923
1.30806	-1.71798	0.295133
1.36406	-1.77255	0.295451
1.40696	-1.81543	0.29788
1.46062	-1.86889	0.299024
1.51504	-1.94334	0.299592
1.56373	-2.03304	0.302749
1.6031	-2.14582	0.303232
1.64415	-2.25037	0.305834
1.6839	-2.31561	0.304571
1.71904	-2.40536	0.301666
1.77377	-2.55797	0.301312
1.79453	-2.68432	0.302868
1.82393	-2.82442	0.302615
1.85804	-2.92976	0.303827
1.87931	-2.98796	0.304164
1.93529	-3.13854	0.310184
1.95376	-3.31093	0.306237
1.98784	-3.50298	0.303422
2.0261	-3.65789	0.305058
2.07407	-3.79069	0.304116
2.0625	-3.91538	0.306656
2.10674	-4.0139	0.306043
2.13947	-4.16024	0.307963
2.1813	-4.30151	0.311906
2.19861	-4.46664	0.313689
2.23737	-4.66979	0.310478
2.23796	-4.92317	0.312808
2.23643	-5.15725	0.310646
2.22819	-5.35797	0.31578
2.22612	-5.49083	0.317865
2.20552	-5.65606	0.321251
2.21105	-5.86055	0.318335
2.16794	-6.11664	0.317044
2.20357	-6.25857	0.317862
2.19406	-6.54254	0.316361
2.18897	-6.61997	0.318632
2.17976	-6.90558	0.326345
2.1637	-7.09759	0.325737
2.16339	-7.17586	0.325066
2.12326	-7.34909	0.327563
2.09713	-7.59258	0.325657
2.09397	-7.62136	0.330087
2.08113	-7.7406	0.333919
2.08594	-7.91698	0.330746
2.07643	-8.13468	0.32969
2.0733	-8.09815	0.329475
2.05764	-8.27002	0.327339
2.01928	-8.35873	0.321764
1.99752	-8.51362	0.325713
1.96298	-8.51677	0.325717
1.89891	-8.43165	0.32713
1.87713	-8.50573	0.329518
1.83754	-8.56513	0.328915
1.80407	-8.70439	0.323476
1.74252	-8.70947	0.324277
1.70832	-8.73183	0.323205
1.69226	-8.89135	0.322929
1.67177	-8.95769	0.322045
1.65278	-9.06751	0.32207
1.60714	-9.03614	0.323377
1.54459	-8.88433	0.319239
1.51946	-8.8636	0.31347
1.48675	-9.00049	0.316794
1.43187	-8.97959	0.313525
1.40885	-8.89748	0.315358
1.38123	-8.80672	0.313782
1.34241	-8.81257	0.318863
1.29198	-8.88044	0.313641
1.25527	-8.91404	0.311126
1.21515	-8.78914	0.30736
1.17648	-8.65375	0.314685
1.13671	-8.65541	0.317435
1.10686	-8.72689	0.31604
1.05367	-8.68058	0.315047
0.997899	-8.70456	0.309889
0.953535	-8.57434	0.304346
0.929952	-8.51514	0.305318
0.89237	-8.55806	0.309731
0.851322	-8.38235	0.310235
0.811276	-8.41379	0.311139
0.763065	-8.39856	0.30947
0.711719	-8.21194	0.31162
0.642971	-8.14409	0.317886
0.604426	-8.07867	0.314484
0.559913	-7.98181	0.317538
0.518176	-7.88578	0.321096
0.481182	-7.69987	0.317043
0.441055	-7.64274	0.316312
0.404444	-7.54555	0.313882
0.363567	-7.51899	0.317377
0.321681	-7.5476	0.321245
0.280707	-7.5357	0.321068
0.235082	-7.30951	0.325347
0.194065	-7.17305	0.323578
0.158915	-6.9453	0.329332
0.12184	-6.7202	0.329152
0.0879664	-6.61686	0.326216
0.0552032	-6.62135	0.331805
0.0215054	-6.54236	0.334456
-0.0106804	-6.53811	0.336466
-0.043028	-6.46346	0.330781
-0.0739264	-6.43151	0.331685
-0.104498	-6.46974	0.331711
-0.134432	-6.3236	0.337431
-0.164184	-6.29494	0.33473
-0.189207	-6.21478	0.335669
-0.215402	-6.15551	0.334337
-0.245705	-6.04723	0.341581
-0.26977	-6.00449	0.345099
-0.289201	-5.94501	0.345377
-0.307009	-6.00319	0.347491
-0.324874	-5.95059	0.342931
-0.343441	-5.94713	0.33956
-0.357848	-5.77041	0.336211
-0.373871	-5.76239	0.334613
-0.387116	-5.70683	0.339694
-0.398524	-5.64245	0.343497
-0.413142	-5.66601	0.343793
-0.423095	-5.59639	0.349137
-0.445656	-5.477	0.34915
-0.454646	-5.41911	0.354644
-0.465255	-5.38813	0.354949
-0.468982	-5.2183	0.356785
-0.478958	-5.22854	0.363155
-0.497088	-5.18587	0.365707
-0.506317	-5.18567	0.364558
-0.515714	-5.13549	0.36751
-0.519486	-5.12595	0.363413
-0.51983	-5.0831	0.355497
-0.513722	-5.1145	0.353726
-0.525335	-5.01995	0.355157
-0.528266	-4.9694	0.356777
-0.529236	-5.02168	0.350881
-0.533745	-4.96116	0.356859
-0.540149	-4.89228	0.358025
-0.539449	-4.75682	0.362483
-0.536936	-4.69929	0.359753
-0.54002	-4.77629	0.359505
-0.539628	-4.8031	0.358775
-0.545671	-4.77174	0.359922
-0.545838	-4.76249	0.355462
-0.539793	-4.65161	0.356448
-0.538082	-4.65595	0.355908
-0.537975	-4.61792	0.354639
-0.536128	-4.58054	0.35722
-0.530866	-4.5726	0.356947
-0.530524	-4.46127	0.351034
-0.530357	-4.48135	0.350735
-0.53009	-4.49934	0.353166
-0.525661	-4.38	0.353167
-0.521904	-4.34028	0.354813
-0.527495	-4.3802	0.356688
-0.537756	-4.31935	0.351295
-0.537036	-4.24728	0.350857
-0.528091	-4.14115	0.349698
-0.524101	-4.15395	0.355494
-0.52399	-4.15253	0.350591
-0.522311	-4.15529	0.347911
-0.522394	-4.10621	0.346295
-0.519876	-4.0529	0.346403
-0.5178	-3.99912	0.346049
-0.516497	-3.95675	0.34319
-0.497581	-3.97501	0.341896
-0.485437	-4.00892	0.342878
-0.482794	-4.00334	0.34402
-0.480644	-3.97509	0.348471
-0.485326	-3.92336	0.353377
-0.49434	-3.91466	0.358335
-0.489504	-3.82306	0.366285
-0.487273	-3.793	0.372223
-0.478523	-3.82644	0.374363
-0.469047	-3.83983	0.376576
-0.460087	-3.84035	0.377478
-0.457866	-3.79718	0.377809
-0.454812	-3.73171	0.382246
-0.455516	-3.70311	0.38289
-0.459198	-3.70728	0.387165
-0.455829	-3.663	0.381393
-0.452093	-3.65903	0.383051
-0.453247	-3.56537	0.376372
-0.449901	-3.52357	0.380678
-0.447731	-3.45001	0.384226
-0.445714	-3.45375	0.398046
-0.44269	-3.36297	0.395949
-0.442301	-3.28423	0.39538
-0.442386	-3.24117	0.395038
-0.444474	-3.2281	0.401344
-0.437239	-3.22239	0.400938
-0.425018	-3.22257	0.395825
-0.424711	-3.1916	0.392804
-0.419392	-3.12367	0.396683
-0.41732	-3.10389	0.40611
-0.411266	-3.04733	0.412547
-0.407225	-3.00625	0.40232
-0.400971	-2.94665	0.405648
-0.394529	-2.92921	0.397568
-0.38379	-2.9564	0.401306
-0.370201	-2.92229	0.40348
-0.372792	-2.87501	0.403687
-0.367889	-2.84619	0.404859
-0.364541	-2.79299	0.403638
-0.361148	-2.76285	0.409102
-0.356967	-2.74541	0.408398
-0.347224	-2.6941	0.404885
-0.346338	-2.64248	0.400567
-0.339386	-2.66215	0.405302
-0.332182	-2.64351	0.40243
-0.333115	-2.61843	0.397499
-0.325403	-2.51689	0.391188
-0.313116	-2.45641	0.392707
-0.307857	-2.41714	0.395305
-0.30388	-2.40384	0.395915
-0.297364	-2.40147	0.401715
-0.295367	-2.40216	0.402616
-0.282943	-2.3757	0.401457
-0.277089	-2.34543	0.405157
-0.272594	-2.30514	0.400143
-0.266125	-2.23856	0.403542
-0.258861	-2.20799	0.408199
-0.24846	-2.15482	0.405398
-0.2384	-2.12788	0.409175
-0.229813	-2.11463	0.409968
-0.22247	-2.08454	0.414865
-0.21166	-2.06789	0.413074
-0.204017	-2.05847	0.419962
-0.193755	-2.0576	0.419037
-0.184856	-2.06531	0.418824
-0.174863	-2.04998	0.41517
-0.166555	-2.03392	0.40621
-0.15842	-2.00416	0.407853
-0.146988	-1.98612	0.411839
-0.136797	-1.93577	0.406353
-0.126546	-1.90153	0.406936
-0.116277	-1.84901	0.406414
-0.105985	-1.81154	0.403331
-0.0955302	-1.77076	0.401608
-0.08454	-1.78165	0.405287
-0.0756522	-1.75025	0.406429
-0.0651934	-1.72317	0.40898
-0.053936	-1.67543	0.413679
-0.0421932	-1.63463	0.418787
-0.0299665	-1.58433	0.425948
-0.0182345	-1.55104	0.423694
-0.00540584	-1.55272	0.426456
0.00724955	-1.49935	0.427281
0.020392	-1.46067	0.437488
0.0335819	-1.45229	0.427239
0.046893	-1.40605	0.430048
0.0602904	-1.40219	0.434225
0.0739385	-1.37537	0.436476
0.0882784	-1.35155	0.433389
0.103212	-1.32797	0.438487
0.118828	-1.32255	0.432684
0.133842	-1.30823	0.43096
0.149015	-1.30162	0.440854
0.164407	-1.28187	0.438264
0.180831	-1.27008	0.434169
0.197138	-1.25094	0.430622
0.212685	-1.21612	0.436859
0.229889	-1.19285	0.445809
0.248435	-1.17466	0.444123
0.267435	-1.16415	0.449817
0.285557	-1.15158	0.450441
0.303604	-1.13491	0.451491
0.327399	-1.1221	0.450741
0.348603	-1.1056	0.458523
0.367776	-1.06692	0.458563
0.389311	-1.05207	0.463762
0.410207	-1.03843	0.466812
0.430245	-1.03855	0.473706
0.452586	-1.04418	0.46977
0.47119	-1.01529	0.466505
0.495774	-1.00579	0.463872
0.524041	-1.00304	0.453565
0.544174	-0.972917	0.452243
0.569074	-0.981477	0.452793
0.592534	-0.991843	0.448865
0.619694	-0.97406	0.452796
0.645712	-0.98534	0.450945
0.67389	-0.976949	0.457475
0.702473	-0.965795	0.465502
0.731485	-0.975521	0.467706
0.75756	-0.976285	0.468792
0.78889	-1.00387	0.473888
0.804585	-1.01982	0.475712
0.838458	-1.02767	0.467692
0.861546	-1.0453	0.462815
0.905271	-1.06322	0.467432
0.952006	-1.09803	0.461185
0.987623	-1.11094	0.463277
1.02374	-1.1188	0.467273
1.07227	-1.14675	0.467933
1.10457	-1.18271	0.472426
1.12822	-1.21689	0.469496
1.16661	-1.25906	0.470003
1.1903	-1.30882	0.470442
1.24896	-1.34026	0.472109
1.28364	-1.36522	0.474039
1.3226	-1.42117	0.488205
1.3571	-1.50522	0.490442
1.42865	-1.57025	0.486861
1.43272	-1.66103	0.493246
1.47398	-1.76828	0.499143
1.54845	-1.83856	0.505806
1.60969	-1.91686	0.510444
1.66022	-2.00551	0.506994
1.6761	-2.08407	0.506622
1.70716	-2.19087	0.508037
1.75936	-2.28952	0.504499
1.79816	-2.41103	0.506106
1.82099	-2.56425	0.505523
1.87767	-2.7149	0.50235
1.89085	-2.89585	0.496786
1.91838	-2.98161	0.499145
1.95041	-3.06596	0.504333
1.9749	-3.23557	0.504282
2.02097	-3.3595	0.500132
2.07358	-3.55681	0.499162
2.09727	-3.68698	0.489381
2.10682	-3.79885	0.496658
2.16959	-4.02239	0.496826
2.2151	-4.15547	0.491797
2.20631	-4.4386	0.499789
2.24103	-4.60824	0.498669
2.25107	-4.82454	0.503013
2.26078	-4.9428	0.505547
2.30211	-5.21412	0.496095
2.31168	-5.38154	0.505227
2.30579	-5.53479	0.50073
2.30074	-5.75014	0.504082
2.3043	-5.9328	0.49617
2.3025	-6.08051	0.494558
2.32899	-6.1776	0.49961
2.33141	-6.35036	0.497207
2.35336	-6.47648	0.493287
2.30665	-6.66852	0.49746
2.26665	-6.76298	0.494127
2.29364	-6.97655	0.487071
2.28624	-7.14592	0.490634
2.30026	-7.35148	0.488748
2.28537	-7.47553	0.487062
2.29747	-7.66345	0.484445
2.28938	-7.80009	0.475123
2.28863	-8.08408	0.472461
2.23816	-8.12948	0.48475
2.17804	-8.38995	0.484633
2.14734	-8.57795	0.485788
2.1338	-8.92509	0.485544
2.1565	-9.04163	0.482484
2.08032	-9.17172	0.481917
2.05746	-9.32024	0.47715
2.03505	-9.56642	0.477493
2.00145	-9.62468	0.478732
1.98356	-9.76738	0.480146
1.97883	-9.67774	0.490675
1.92831	-9.78296	0.490875
1.86333	-9.84797	0.481395
1.82313	-9.8798	0.478365
1.77375	-10.0513	0.475132
1.72783	-10.0695	0.477941
1.67545	-9.99019	0.480054
1.63974	-10.0048	0.484455
1.57414	-9.95406	0.491297
1.55464	-10.0189	0.497713
1.52153	-10.0897	0.498903
1.4646	-10.2043	0.494694
1.44987	-10.1213	0.497835
1.42593	-10.0238	0.50142
1.38824	-9.84128	0.510892
1.35298	-9.82655	0.517594
1.34473	-9.79009	0.513818
1.30193	-9.74026	0.513798
1.2698	-9.92507	0.513472
1.23853	-9.92096	0.516992
1.1914	-9.97967	0.517631
1.14025	-10.0233	0.519708
1.08236	-10.0562	0.522376
1.02356	-9.91523	0.519737
0.970971	-10.0225	0.522321
0.904608	-9.95308	0.524627
0.854902	-9.68632	0.52424
0.792606	-9.65104	0.526782
0.750701	-9.45678	0.520287
0.704568	-9.32879	0.517298
0.640469	-9.2363	0.516623
0.578905	-9.20821	0.528887
0.518642	-9.17816	0.528866
0.468989	-9.21584	0.524641
0.417816	-9.22344	0.530296
0.356436	-9.13737	0.52701
0.296707	-8.99253	0.526085
0.234617	-8.82984	0.525412
0.174966	-8.67974	0.519686
0.117477	-8.62344	0.527634
0.0617066	-8.72066	0.529212
0.00548378	-8.52364	0.529079
-0.0489341	-8.41371	0.542005
-0.101487	-8.31607	0.54045
-0.151142	-8.21801	0.533042
-0.200197	-8.00371	0.540057
-0.247102	-7.87029	0.543269
-0.292467	-7.79123	0.540651
-0.337737	-7.58807	0.541065
-0.377962	-7.62015	0.542704
-0.412982	-7.55558	0.537632
-0.450598	-7.46393	0.525941
-0.471797	-7.4833	0.533424
-0.509295	-7.24572	0.546985
-0.539352	-7.13411	0.539883
-0.561658	-7.09549	0.545956
-0.590123	-7.05871	0.552628
-0.626383	-6.93324	0.562794
-0.639448	-6.85192	0.559875
-0.6637	-6.80565	0.559765
-0.663482	-6.77272	0.560149
-0.672392	-6.77753	0.556732
-0.698732	-6.54343	0.54682
-0.716672	-6.61316	0.551702
-0.731294	-6.53837	0.550503
-0.742977	-6.52787	0.545786
-0.751999	-6.44561	0.547303
-0.750209	-6.37548	0.542187
-0.762216	-6.44464	0.540868
-0.764819	-6.49212	0.545062
-0.795041	-6.49665	0.537619
-0.810711	-6.34776	0.544873
-0.821543	-6.34175	0.542408
-0.816786	-6.33222	0.549834
-0.828692	-6.32946	0.550477
-0.837495	-6.2884	0.551135
-0.837253	-6.29088	0.549337
-0.829972	-6.30972	0.55172
-0.835153	-6.24708	0.5451
-0.836542	-6.25956	0.552982
-0.843101	-6.2267	0.557703
-0.848953	-6.10998	0.551404
-0.846319	-6.08466	0.553855
-0.830923	-6.14647	0.561014
-0.838253	-6.0916	0.574593
-0.842088	-6.01507	0.57259
-0.828492	-6.03566	0.576263
-0.826102	-5.95064	0.581905
-0.832686	-5.89391	0.574611
-0.827073	-5.88966	0.578672
-0.8183	-5.92324	0.583829
-0.802514	-5.93178	0.586811
-0.798605	-5.98798	0.5742
-0.797669	-5.90998	0.582736
-0.793352	-5.84863	0.582793
-0.790585	-5.72529	0.58497
-0.780909	-5.69898	0.585169
-0.788523	-5.6511	0.593746
-0.77389	-5.66549	0.605007
-0.775153	-5.56439	0.596562
-0.769536	-5.60188	0.604135
-0.767391	-5.58239	0.597853
-0.761805	-5.51727	0.605573
-0.766826	-5.48693	0.604435
-0.759341	-5.48766	0.618338
-0.760103	-5.41669	0.617109
-0.755532	-5.3861	0.619142
-0.75426	-5.39261	0.623817
-0.755843	-5.34694	0.62688
-0.74572	-5.30145	0.626662
-0.740105	-5.19691	0.623554
-0.734994	-5.13076	0.628714
-0.722023	-5.06827	0.625622
-0.722897	-4.97808	0.622964
-0.705926	-5.00387	0.622801
-0.704242	-4.98227	0.628838
-0.691554	-4.89381	0.62258
-0.681366	-4.85757	0.629613
-0.68638	-4.71436	0.628121
-0.69038	-4.74346	0.630926
-0.683097	-4.74563	0.629227
-0.68181	-4.63328	0.634147
-0.675539	-4.60238	0.643818
-0.66795	-4.565	0.639007
-0.658113	-4.52171	0.632483
-0.658656	-4.56549	0.623104
-0.653279	-4.50903	0.629492
-0.657366	-4.50028	0.63297
-0.667749	-4.44438	0.625439
-0.675868	-4.41937	0.634178
-0.66665	-4.38026	0.634612
-0.673162	-4.37738	0.646641
-0.673101	-4.31088	0.648826
-0.666853	-4.23258	0.64681
-0.672465	-4.22892	0.647688
-0.666837	-4.1363	0.659155
-0.665137	-4.07901	0.655891
-0.665555	-4.09936	0.664394
-0.673893	-4.07511	0.669197
-0.679662	-4.08591	0.675905
-0.663866	-4.02599	0.670063
-0.660969	-3.97944	0.67449
-0.657284	-3.94452	0.674165
-0.650915	-3.88942	0.670803
-0.648029	-3.91198	0.666912
-0.650687	-3.80319	0.671457
-0.642202	-3.80136	0.670665
-0.637733	-3.83687	0.648469
-0.616366	-3.81947	0.658501
-0.614932	-3.78692	0.656062
-0.617367	-3.81607	0.656139
-0.612835	-3.7556	0.665004
-0.607837	-3.7388	0.656906
-0.58842	-3.73616	0.666798
-0.587125	-3.68168	0.672957
-0.588723	-3.71778	0.679718
-0.575562	-3.77135	0.682166
-0.573071	-3.73705	0.682073
-0.572533	-3.71003	0.681401
-0.572445	-3.65175	0.681075
-0.583877	-3.62069	0.686644
-0.580902	-3.61891	0.674161
-0.573986	-3.63882	0.680535
-0.567804	-3.64334	0.669527
-0.565917	-3.62869	0.673024
-0.562487	-3.60432	0.673252
-0.555275	-3.51334	0.68442
-0.550903	-3.48259	0.684827
-0.541053	-3.44972	0.684117
-0.526594	-3.42448	0.680696
-0.523999	-3.42974	0.678362
-0.514548	-3.37248	0.665524
-0.509425	-3.33677	0.670543
-0.498819	-3.32141	0.663964
-0.494728	-3.22248	0.662131
-0.488006	-3.14004	0.663333
-0.481091	-3.12532	0.670747
-0.471368	-3.07958	0.670712
-0.468321	-3.02933	0.672973
-0.459007	-2.96585	0.666349
-0.460155	-2.9335	0.672689
-0.454691	-2.91157	0.666747
-0.452634	-2.87463	0.66283
-0.448412	-2.86679	0.6582
-0.442709	-2.85281	0.657989
-0.436666	-2.87629	0.652614
-0.432817	-2.84997	0.664498
-0.427808	-2.85317	0.664874
-0.425511	-2.86369	0.677961
-0.418891	-2.76686	0.68063
-0.428159	-2.73169	0.688866
-0.420171	-2.70492	0.689611
-0.417942	-2.68666	0.701512
-0.408161	-2.68299	0.70104
-0.401313	-2.63078	0.694646
-0.397782	-2.60936	0.706639
-0.391637	-2.56987	0.720136
-0.382669	-2.54796	0.724198
-0.379976	-2.55102	0.734559
-0.369822	-2.54278	0.754519
-0.365886	-2.49098	0.75856
-0.3601	-2.44286	0.747841
-0.353079	-2.40659	0.750988
-0.345689	-2.36372	0.761251
-0.341276	-2.33168	0.749447
-0.339452	-2.30474	0.745
-0.332308	-2.29332	0.738821
-0.325576	-2.24574	0.737382
-0.324606	-2.2202	0.743478
-0.319379	-2.15153	0.74476
-0.311988	-2.12361	0.739444
-0.304633	-2.12635	0.750748
-0.299484	-2.08378	0.742907
-0.292847	-2.06012	0.753906
-0.287275	-2.05436	0.764863
-0.278211	-2.07592	0.763709
-0.275074	-2.00076	0.768809
-0.262769	-1.97752	0.775782
-0.255187	-1.97305	0.77481
-0.245509	-1.96939	0.764991
-0.234703	-1.9695	0.765417
-0.226722	-1.93464	0.753982
-0.222457	-1.92186	0.744324
-0.215664	-1.86704	0.758349
-0.20703	-1.83491	0.768726
-0.201277	-1.81331	0.763319
-0.196488	-1.79396	0.772273
-0.186678	-1.77219	0.769634
-0.181039	-1.75316	0.757796
-0.171685	-1.7278	0.754041
-0.164843	-1.70796	0.768693
-0.157635	-1.70641	0.788384
-0.149692	-1.68636	0.774706
-0.141416	-1.66898	0.769908
-0.133158	-1.67957	0.767083
-0.123717	-1.65022	0.74641
-0.113345	-1.63352	0.746948
-0.106118	-1.61021	0.735573
-0.0947305	-1.5601	0.740864
-0.0847731	-1.53253	0.74098
-0.0766648	-1.53363	0.732804
-0.0667992	-1.50454	0.735499
-0.0569706	-1.42513	0.726805
-0.0461426	-1.4089	0.728085
-0.0347438	-1.39644	0.73367
-0.0233348	-1.36999	0.732164
-0.0119963	-1.36633	0.731092
-0.000507469	-1.35718	0.726273
0.011064	-1.32721	0.733
0.0230175	-1.31831	0.748413
0.0342605	-1.29695	0.758224
0.0459714	-1.27183	0.768368
0.05852	-1.2576	0.755906
0.0710929	-1.23431	0.759563
0.0829874	-1.21307	0.76256
0.0962715	-1.20737	0.776096
0.108165	-1.17661	0.781134
0.120417	-1.13608	0.790202
0.13529	-1.1241	0.784074
0.149195	-1.09363	0.780037
0.163395	-1.07315	0.782915
0.178472	-1.05568	0.776061
0.19462	-1.03382	0.797396
0.20561	-1.01453	0.806156
0.223398	-0.997673	0.801633
0.237327	-0.969674	0.802502
0.253845	-0.962425	0.807939
0.271082	-0.941384	0.800132
0.286513	-0.925635	0.803589
0.301731	-0.907822	0.7959
0.321907	-0.876309	0.800026
0.342426	-0.861499	0.797393
0.36365	-0.865856	0.802147
0.383616	-0.851485	0.805325
0.404277	-0.826853	0.80414
0.431532	-0.810191	0.802274
0.448999	-0.782668	0.791032
0.47351	-0.770836	0.787772
0.49763	-0.7692	0.786264
0.52781	-0.760282	0.796025
0.56057	-0.763058	0.801972
0.588105	-0.769209	0.790604
0.618582	-0.756401	0.789813
0.640325	-0.756461	0.786316
0.669113	-0.773009	0.808165
0.695899	-0.761	0.808018
0.712585	-0.781565	0.812894
0.730372	-0.771282	0.805956
0.743612	-0.77323	0.81211
0.76362	-0.778441	0.817166
0.798023	-0.792076	0.816312
0.844638	-0.8119	0.817948
0.889048	-0.818828	0.819258
0.931423	-0.838767	0.816017
0.9463	-0.851767	0.817461
0.98929	-0.888323	0.812698
1.02736	-0.913209	0.811271
1.07038	-0.955069	0.819411
1.10608	-0.987423	0.82647
1.1377	-1.01191	0.82025
1.17918	-1.06336	0.819512
1.23193	-1.11244	0.824428
1.29778	-1.1567	0.826148
1.34174	-1.21012	0.833123
1.39066	-1.29364	0.831702
1.43818	-1.38966	0.83959
1.46194	-1.47902	0.834059
1.48718	-1.55192	0.841822
1.49504	-1.64388	0.839479
1.51469	-1.73206	0.846968
1.5571	-1.83511	0.842138
1.60814	-1.90894	0.837235
1.63639	-1.99086	0.854918
1.63735	-2.09867	0.829712
1.65935	-2.19768	0.849236
1.7124	-2.29306	0.871754
1.74997	-2.41658	0.86727
1.79017	-2.56221	0.863291
1.83021	-2.67203	0.862612
1.86843	-2.76617	0.873542
1.9049	-2.91989	0.876328
1.92524	-3.08867	0.867856
1.94757	-3.2016	0.867958
2.00145	-3.38668	0.872181
2.0336	-3.58617	0.877797
2.0542	-3.73699	0.873675
2.0655	-3.90167	0.880964
2.08181	-4.0215	0.883589
2.08634	-4.18382	0.871885
2.12861	-4.42196	0.878119
2.11517	-4.63293	0.880143
2.11209	-4.81828	0.877333
2.12435	-4.99479	0.870331
2.1249	-5.18618	0.863483
2.12877	-5.41035	0.863086
2.10413	-5.60126	0.871114
2.13742	-5.72359	0.878686
2.15543	-5.84229	0.87866
2.15693	-5.93467	0.866122
2.14024	-6.13101	0.844878
2.16056	-6.25671	0.845632
2.10762	-6.3707	0.845804
2.11649	-6.57998	0.846878
2.13372	-6.67463	0.852343
2.12379	-6.88563	0.851044
2.11086	-7.0467	0.854793
2.10055	-7.29508	0.862982
2.06371	-7.49527	0.856486
2.03163	-7.66204	0.85689
2.02604	-7.81126	0.878151
1.97168	-7.94204	0.87904
1.96083	-8.05341	0.889472
1.94834	-8.1492	0.880798
1.91571	-8.17216	0.871397
1.88277	-8.21005	0.858748
1.84631	-8.3714	0.874644
1.81969	-8.36819	0.879534
1.80396	-8.41345	0.856467
1.80122	-8.46299	0.859714
1.7651	-8.61522	0.852596
1.7125	-8.84524	0.851183
1.69261	-8.91676	0.85419
1.67576	-8.93926	0.872804
1.64048	-9.04004	0.873549
1.59584	-9.01604	0.884078
1.55184	-9.00899	0.885347
1.5285	-9.14844	0.877405
1.48623	-9.12844	0.875645
1.45768	-9.11667	0.887466
1.40681	-9.2729	0.890777
1.36932	-9.26114	0.883406
1.31131	-9.32698	0.879484
1.25055	-9.22591	0.892762
1.20587	-9.04767	0.888502
1.17278	-8.99642	0.90214
1.11911	-8.95893	0.901857
1.09003	-8.8799	0.903759
1.04042	-8.844	0.912236
0.996477	-8.81126	0.923728
0.965808	-8.78299	0.918749
0.895055	-8.58456	0.923161
0.855686	-8.5619	0.915036
0.80269	-8.3568	0.910923
0.770026	-8.24089	0.910974
0.732615	-8.02657	0.913944
0.687943	-7.87881	0.929161
0.65194	-7.87166	0.924202
0.614885	-7.74662	0.940694
0.594919	-7.61737	0.936404
0.555399	-7.64956	0.935294
0.513974	-7.66675	0.933611
0.474857	-7.51624	0.928483
0.442153	-7.49891	0.923873
0.408329	-7.38231	0.935548
0.370542	-7.31884	0.933285
0.328894	-7.20175	0.9217
0.287695	-7.07351	0.918447
0.244103	-6.98514	0.91368
0.207543	-6.87806	0.905478
0.172771	-6.83639	0.885837
0.137006	-6.77857	0.887926
0.101614	-6.69249	0.891701
0.0670494	-6.67738	0.891294
0.0332403	-6.63254	0.886083
-0.000748034	-6.49669	0.882147
-0.0328139	-6.44854	0.884527
-0.0638075	-6.36917	0.894818
-0.0946971	-6.42978	0.891144
-0.125442	-6.48839	0.896326
-0.15562	-6.38251	0.896754
-0.182617	-6.32927	0.88581
-0.210436	-6.26808	0.871172
-0.233701	-6.152	0.876522
-0.263486	-6.06351	0.874695
-0.283771	-6.08756	0.866223
-0.306	-6.08869	0.865372
-0.327532	-6.01473	0.855686
-0.347195	-5.92498	0.852276
-0.368447	-5.86494	0.858882
-0.38658	-5.82485	0.854576
-0.40155	-5.81258	0.863698
-0.414784	-5.75085	0.85892
-0.419523	-5.83714	0.8697
-0.436268	-5.81264	0.870336
-0.456376	-5.67961	0.875733
-0.465565	-5.57769	0.876561
-0.479275	-5.46191	0.872208
-0.478966	-5.46279	0.865297
-0.489015	-5.45448	0.879064
-0.500458	-5.37233	0.888068
-0.510725	-5.32191	0.889032
-0.518689	-5.33462	0.87808
-0.524118	-5.25695	0.882129
-0.527786	-5.19537	0.88269
-0.539958	-5.13165	0.894498
-0.544252	-5.04521	0.908463
-0.556576	-5.00076	0.901814
-0.570035	-4.9141	0.899681
-0.572123	-4.83719	0.902319
-0.569649	-4.76714	0.895128
-0.564838	-4.68271	0.894594
-0.566213	-4.66228	0.895414
-0.573813	-4.63935	0.905112
-0.564103	-4.58027	0.910476
-0.563102	-4.55762	0.90693
-0.560895	-4.43454	0.904203
-0.565069	-4.40561	0.899197
-0.562368	-4.37321	0.886823
-0.567023	-4.41243	0.89114
-0.564669	-4.42613	0.86647
-0.570897	-4.29764	0.880538
-0.563402	-4.2048	0.878158
-0.555032	-4.11788	0.880745
-0.550998	-4.08303	0.887752
-0.541072	-4.05189	0.878705
-0.535361	-4.0408	0.870767
-0.524367	-3.97252	0.856913
-0.526541	-3.89622	0.864157
-0.521074	-3.79421	0.883858
-0.52301	-3.76945	0.88606
-0.506489	-3.66147	0.896297
-0.505228	-3.55354	0.900636
-0.498413	-3.47179	0.906301
-0.488041	-3.44321	0.898766
-0.487168	-3.36791	0.897511
-0.484003	-3.3116	0.898469
-0.47464	-3.31564	0.890079
-0.470562	-3.31621	0.893948
-0.466949	-3.22799	0.903212
-0.470838	-3.18503	0.913312
-0.459452	-3.17725	0.916962
-0.45662	-3.15403	0.928518
-0.456451	-3.13632	0.940521
-0.45194	-3.147	0.945377
-0.45731	-3.16	0.941554
-0.452574	-3.14758	0.945497
-0.44421	-3.12176	0.941033
-0.433778	-3.10077	0.944522
-0.431796	-3.09102	0.943242
-0.429809	-3.07382	0.939636
-0.422809	-3.04617	0.944309
-0.419392	-3.01128	0.940544
-0.415034	-2.99677	0.946396
-0.408863	-2.93722	0.959841
-0.399894	-2.95945	0.951984
-0.391654	-2.90726	0.957705
-0.385567	-2.88272	0.947298
-0.375889	-2.8068	0.94395
-0.376271	-2.72896	0.942578
-0.36521	-2.68334	0.952058
-0.362541	-2.66785	0.946928
-0.362276	-2.66047	0.945777
-0.353386	-2.64678	0.971725
-0.345697	-2.60495	0.961094
-0.339808	-2.55589	0.953781
-0.334666	-2.50299	0.951008
-0.324975	-2.47125	0.959123
-0.313143	-2.43186	0.943424
-0.304425	-2.44309	0.932469
-0.300176	-2.42357	0.933878
-0.29477	-2.39529	0.935005
-0.288757	-2.36086	0.941232
-0.278387	-2.34661	0.941034
-0.268831	-2.3083	0.937599
-0.260693	-2.28587	0.925972
-0.251489	-2.26841	0.91429
-0.243615	-2.22124	0.911455
-0.236384	-2.18178	0.894737
-0.232906	-2.18063	0.891691
-0.221838	-2.17223	0.890747
-0.21061	-2.17162	0.861066
-0.201798	-2.13747	0.86349
-0.199188	-2.112	0.859043
-0.190973	-2.06395	0.873225
-0.182856	-2.00836	0.875413
-0.174485	-1.97411	0.873315
-0.166381	-1.92849	0.880376
-0.159018	-1.90004	0.875444
-0.148493	-1.87964	0.859124
-0.137269	-1.8383	0.859303
-0.125967	-1.81507	0.854087
-0.116864	-1.76068	0.859813
-0.104828	-1.75149	0.865151
-0.0940776	-1.72728	0.84485
-0.083925	-1.69808	0.845639
-0.0721702	-1.67786	0.839323
-0.061603	-1.67281	0.843278
-0.0510959	-1.60922	0.859011
-0.0408244	-1.5719	0.85268
-0.0299143	-1.5178	0.851842
-0.0180877	-1.47249	0.853428
-0.0060506	-1.47799	0.847022
0.00605336	-1.44285	0.848384
0.0184378	-1.45769	0.834683
0.0308364	-1.44285	0.832674
0.0433324	-1.43575	0.825602
0.0553092	-1.41133	0.823759
0.0676773	-1.39491	0.830212
0.079532	-1.37777	0.821868
0.092692	-1.3498	0.816174
0.107061	-1.31457	0.819209
0.120117	-1.2994	0.824891
0.133376	-1.26896	0.824262
0.148902	-1.25174	0.821163
0.164232	-1.23688	0.815807
0.17631	-1.19052	0.806543
0.189319	-1.16894	0.811923
0.206477	-1.15608	0.812977
0.224251	-1.12346	0.806331
0.239282	-1.10745	0.801471
0.256612	-1.10805	0.794536
0.272979	-1.09932	0.786099
0.291942	-1.084	0.771859
0.305366	-1.0747	0.779803
0.322061	-1.06023	0.788222
0.335863	-1.07023	0.799788
0.350876	-1.06426	0.803625
0.370401	-1.04609	0.801865
0.39375	-1.04713	0.793935
0.407607	-1.02448	0.79523
0.43011	-1.0184	0.7807
0.443923	-1.01284	0.780456
0.460928	-0.998651	0.775751
0.47696	-0.982296	0.771342
0.484848	-0.971338	0.758066
0.505854	-0.959342	0.747572
0.530841	-0.955857	0.743487
0.553352	-0.950833	0.739909
0.565437	-0.93346	0.743188
0.585534	-0.929373	0.755315
0.607653	-0.926254	0.747775
0.634887	-0.920668	0.740758
0.653985	-0.922141	0.739142
0.659198	-0.919713	0.721138
0.677019	-0.914949	0.721922
0.711145	-0.921444	0.72448
0.73875	-0.915791	0.735378
0.749063	-0.931684	0.746556
0.764787	-0.946738	0.741085
0.796746	-0.954423	0.735899
0.801504	-0.96441	0.731061
0.82283	-0.980039	0.717675
0.84511	-0.986475	0.707819
0.879703	-0.998724	0.710582
0.901478	-1.00455	0.717253
0.919618	-1.0308	0.723748
0.934495	-1.03394	0.731963
0.967842	-1.07418	0.735484
0.979344	-1.07959	0.738046
0.997927	-1.11675	0.733068
1.02321	-1.13819	0.730577
1.0508	-1.16559	0.735146
1.06649	-1.19661	0.739657
1.10802	-1.21376	0.74114
1.14294	-1.25318	0.739825
1.17929	-1.30888	0.743215
1.21339	-1.35724	0.741374
1.25491	-1.40535	0.748444
1.27629	-1.45667	0.746991
1.32161	-1.51624	0.748924
1.34007	-1.55211	0.741909
1.37956	-1.6017	0.749414
1.39092	-1.67084	0.751816
1.4178	-1.75109	0.755879
1.43027	-1.82388	0.751598
1.47427	-1.89809	0.755104
1.4867	-1.97726	0.759438
1.52943	-2.06123	0.756762
1.54067	-2.14239	0.762795
1.59065	-2.23953	0.763149
1.59206	-2.30738	0.766252
1.63287	-2.36141	0.766876
1.65726	-2.47509	0.771463
1.66704	-2.55757	0.775915
1.65458	-2.71518	0.783056
1.63587	-2.82696	0.788841
1.66679	-2.93419	0.796098
1.70922	-3.06383	0.798316
1.76812	-3.22274	0.817129
1.81611	-3.34216	0.831473
1.81612	-3.47751	0.831288
1.83594	-3.61778	0.836748
1.85818	-3.78793	0.839
1.85765	-3.97583	0.843095
1.87674	-4.03176	0.835555
1.85644	-4.16274	0.828725
1.8442	-4.31256	0.841019
1.89911	-4.32583	0.847478
1.91618	-4.48161	0.840315
1.91205	-4.71642	0.849816
1.94411	-4.80621	0.845864
1.97775	-4.91143	0.853195
1.98965	-5.02804	0.861025
2.00234	-5.1737	0.865373
1.99308	-5.29425	0.881724
1.99132	-5.53331	0.882066
1.98978	-5.67735	0.883652
1.94534	-5.78876	0.885468
1.93851	-5.92413	0.902993
1.93141	-6.01913	0.900864
1.92701	-6.064	0.906811
1.89977	-6.12921	0.90622
1.91892	-6.27418	0.896163
1.92452	-6.39789	0.899136
1.89386	-6.50322	0.895122
1.86331	-6.65668	0.895549
1.86532	-6.75698	0.870332
1.84329	-6.83863	0.883158
1.81142	-6.93594	0.886948
1.78902	-7.13171	0.901658
1.76895	-7.13613	0.90357
1.81038	-7.23941	0.895293
1.7954	-7.49037	0.903382
1.79988	-7.64628	0.92001
1.79107	-7.76468	0.907931
1.80237	-7.8366	0.9034
1.77846	-7.96657	0.908878
1.74426	-8.10043	0.922011
1.7551	-8.31217	0.927942
1.74776	-8.44298	0.923164
1.70835	-8.56304	0.9297
1.6809	-8.66828	0.935696
1.63737	-8.62158	0.931673
1.59525	-8.76769	0.939608
1.59825	-8.81328	0.93818
1.56808	-8.84126	0.930956
1.51804	-8.72957	0.926017
1.48013	-8.65494	0.948371
1.45172	-8.70753	0.949834
1.40908	-8.73917	0.951454
1.36536	-8.722	0.946307
1.35072	-8.65694	0.946904
1.30323	-8.74686	0.942993
1.25607	-8.78488	0.943312
1.22466	-8.66758	0.93239
1.19318	-8.63209	0.933501
1.15983	-8.65004	0.929848
1.12973	-8.51284	0.948746
1.09085	-8.42296	0.942169
1.07443	-8.36518	0.944591
1.02155	-8.38931	0.949448
0.976242	-8.39483	0.939136
0.931937	-8.24639	0.942371
0.904682	-8.1638	0.952714
0.869425	-8.09062	0.933698
0.843751	-8.05126	0.929491
0.800235	-7.95434	0.925583
0.763115	-7.84092	0.940983
0.708221	-7.67392	0.933101
0.664828	-7.56338	0.936849
0.623809	-7.51237	0.932745
0.588959	-7.54099	0.941029
0.534738	-7.39785	0.962466
0.487812	-7.23218	0.964702
[truncated: 48,001 more rows]

## Sheet: a-HR_traj_infer
0.631621	0.910904	0.018137
0.68299	0.895642	0.0185498
0.742153	0.865056	0.0190697
0.799286	0.842852	0.0193672
0.860166	0.807464	0.0201054
0.91974	0.777515	0.0205277
0.979689	0.735934	0.0206256
1.03915	0.69116	0.0212885
1.1078	0.632673	0.0218677
1.16392	0.575034	0.0224739
1.23113	0.511595	0.0228444
1.3079	0.442132	0.0228689
1.35446	0.36015	0.0236647
1.41352	0.275121	0.0240028
1.48824	0.182515	0.0239541
1.56279	0.0779933	0.024426
1.61651	-0.0332027	0.0254989
1.67099	-0.152997	0.0266573
1.76646	-0.281156	0.0269976
1.82001	-0.423625	0.027492
1.89656	-0.572301	0.0283175
1.93553	-0.745387	0.0292616
1.9925	-0.90869	0.0306468
2.02115	-1.08323	0.0314096
2.08803	-1.27662	0.0326841
2.13616	-1.46343	0.0334493
2.22017	-1.66638	0.0343799
2.25129	-1.88654	0.0351236
2.26832	-2.10213	0.0348531
2.30526	-2.30762	0.0349987
2.32246	-2.52439	0.034952
2.34163	-2.74858	0.0354759
2.38175	-2.97029	0.0360289
2.42766	-3.19809	0.0366056
2.47339	-3.43329	0.0373706
2.49175	-3.69408	0.0377825
2.49121	-3.95141	0.0380712
2.46859	-4.21989	0.0390229
2.48369	-4.38793	0.039956
2.47586	-4.69984	0.0404626
2.47751	-4.91384	0.0413712
2.48801	-5.15133	0.0408335
2.48694	-5.342	0.0410878
2.45205	-5.59469	0.0415992
2.4867	-5.84304	0.0429405
2.41663	-6.08625	0.043015
2.39497	-6.20006	0.0439809
2.38508	-6.43814	0.0440622
2.37711	-6.6298	0.0452243
2.36842	-6.96964	0.0458318
2.34342	-7.11172	0.0463266
2.3005	-7.4148	0.0465256
2.29681	-7.71891	0.047794
2.24673	-7.92784	0.0487053
2.23822	-8.1487	0.0505531
2.21264	-8.18753	0.0517873
2.16434	-8.37686	0.0516925
2.1183	-8.49853	0.052418
2.16287	-8.46874	0.0525273
2.10886	-8.62638	0.0542491
2.10297	-8.76537	0.0553759
2.08101	-8.86704	0.0557377
2.03174	-9.06117	0.0562167
2.03396	-9.30842	0.0570338
2.01698	-9.34919	0.0578355
1.94399	-9.39743	0.0591735
1.91828	-9.53576	0.0603644
1.88226	-9.56344	0.0616545
1.85742	-9.5497	0.0613622
1.86051	-9.65704	0.0630016
1.8168	-9.61728	0.0648387
1.74515	-9.6342	0.0655348
1.69897	-9.78982	0.0659127
1.66394	-9.96619	0.0659546
1.65403	-10.0155	0.0663685
1.63143	-9.98631	0.0661619
1.60206	-10.0093	0.0660996
1.55843	-9.93757	0.0671264
1.50975	-9.89427	0.0668599
1.47231	-9.93489	0.0672399
1.44304	-10.061	0.0676889
1.40549	-10.1185	0.0680086
1.36624	-9.92103	0.0692474
1.312	-9.90777	0.0696701
1.28142	-9.7661	0.0706885
1.2434	-9.57634	0.0712438
1.19671	-9.41959	0.0715556
1.14484	-9.45245	0.0718602
1.10282	-9.41699	0.0713339
1.04927	-9.49364	0.0723221
1.00479	-9.38459	0.0721379
0.930401	-9.17836	0.0731441
0.883362	-9.16755	0.0741997
0.840438	-9.08251	0.0753148
0.797704	-8.92259	0.075124
0.75469	-8.8947	0.0760744
0.713655	-8.79001	0.0757494
0.659147	-8.79923	0.0766163
0.607342	-8.50051	0.0764136
0.564673	-8.51469	0.0774668
0.51273	-8.45435	0.0771419
0.465321	-8.43061	0.0769042
0.418255	-8.28515	0.0776082
0.370239	-8.22139	0.0789857
0.326499	-8.1938	0.0804624
0.28356	-8.13849	0.0809727
0.241596	-8.08725	0.081505
0.202427	-7.95209	0.0815197
0.157482	-7.90344	0.0822176
0.114191	-7.7226	0.0827874
0.0718792	-7.61911	0.0828351
0.0301916	-7.5252	0.0837279
-0.0115153	-7.36418	0.0842188
-0.0509491	-7.2526	0.0834159
-0.089214	-7.28259	0.0834989
-0.128036	-7.10431	0.0813825
-0.16158	-7.11353	0.0821842
-0.194793	-7.00553	0.0836499
-0.229725	-6.88289	0.0825794
-0.263871	-6.77349	0.0828754
-0.295724	-6.80505	0.0826076
-0.326921	-6.64819	0.083873
-0.356579	-6.67103	0.0844793
-0.382686	-6.56457	0.0836994
-0.415191	-6.46136	0.082688
-0.439232	-6.32683	0.0844036
-0.466627	-6.32687	0.0830884
-0.479213	-6.42061	0.0833255
-0.508484	-6.36511	0.0831337
-0.535855	-6.20593	0.0832908
-0.549019	-6.1159	0.0843728
-0.575309	-6.11887	0.085303
-0.580796	-6.12237	0.0867733
-0.601881	-6.11828	0.0874074
-0.608606	-6.0448	0.0863804
-0.622523	-5.95504	0.086801
-0.637769	-5.93875	0.08709
-0.643474	-5.87265	0.0846834
-0.666946	-5.87588	0.0857791
-0.676563	-5.86058	0.0860556
-0.681034	-5.87288	0.0859393
-0.694292	-5.82647	0.087539
-0.716316	-5.88455	0.0873563
-0.729229	-5.88691	0.0876068
-0.741147	-5.75735	0.0879115
-0.754017	-5.77316	0.087555
-0.760242	-5.70753	0.0875471
-0.757881	-5.68194	0.0889522
-0.757825	-5.55542	0.0901914
-0.755113	-5.44221	0.0914545
-0.756723	-5.4372	0.093895
-0.751414	-5.45553	0.0946348
-0.754801	-5.338	0.0958075
-0.754201	-5.29417	0.0971048
-0.76135	-5.2357	0.0971202
-0.768321	-5.18368	0.0981626
-0.778096	-5.18657	0.0980051
-0.781708	-5.17171	0.0995521
-0.774014	-5.1801	0.0987819
-0.769542	-5.1207	0.0982263
-0.762344	-5.13219	0.0995475
-0.74744	-5.09007	0.10103
-0.737207	-5.00364	0.101181
-0.731405	-5.02433	0.10221
-0.73144	-5.07357	0.100029
-0.744593	-5.01569	0.0994153
-0.733532	-4.97734	0.100319
-0.74158	-4.89041	0.100008
-0.73613	-4.86207	0.0995401
-0.736146	-4.83003	0.0993715
-0.731151	-4.81453	0.0981651
-0.727399	-4.71345	0.0988685
-0.721264	-4.66332	0.0995104
-0.722298	-4.59647	0.0997269
-0.711637	-4.62304	0.0996967
-0.703517	-4.53824	0.0994697
-0.708509	-4.54247	0.0994989
-0.708155	-4.5349	0.0986487
-0.719263	-4.48448	0.100303
-0.713718	-4.48763	0.0989274
-0.703522	-4.50084	0.100057
-0.700238	-4.58336	0.100461
-0.699829	-4.40995	0.0997318
-0.695788	-4.39735	0.0998682
-0.69174	-4.31705	0.100376
-0.691028	-4.255	0.0993883
-0.681484	-4.28406	0.100535
-0.677832	-4.20928	0.100622
-0.669448	-4.16474	0.0995455
-0.656096	-4.1642	0.0988647
-0.653851	-4.09797	0.101287
-0.650113	-4.03162	0.102843
-0.62815	-4.07448	0.103455
-0.618415	-3.94873	0.10322
-0.624002	-3.9251	0.103599
-0.607224	-3.87645	0.105189
-0.599481	-3.86576	0.105401
-0.595166	-3.8221	0.105054
-0.581502	-3.75956	0.106176
-0.578037	-3.70803	0.106362
-0.563181	-3.62246	0.106259
-0.547776	-3.53758	0.106328
-0.539108	-3.53164	0.104792
-0.538781	-3.51862	0.106783
-0.538576	-3.52171	0.106918
-0.53626	-3.50661	0.108006
-0.528761	-3.48177	0.108858
-0.513761	-3.45111	0.109456
-0.498346	-3.41706	0.108587
-0.491106	-3.36562	0.109559
-0.489682	-3.33418	0.110245
-0.485667	-3.31232	0.110499
-0.482556	-3.24457	0.111554
-0.47839	-3.22885	0.113032
-0.475195	-3.1446	0.111712
-0.46277	-3.10702	0.111908
-0.450645	-3.07386	0.109655
-0.447944	-3.0456	0.109277
-0.442833	-3.03157	0.108203
-0.438141	-3.00496	0.109364
-0.439811	-2.91511	0.10991
-0.434061	-2.89158	0.109181
-0.429551	-2.87692	0.111623
-0.424809	-2.82966	0.111318
-0.422589	-2.77467	0.110083
-0.415056	-2.75717	0.108692
-0.410046	-2.72065	0.109839
-0.400456	-2.72014	0.108459
-0.39042	-2.67415	0.109561
-0.382284	-2.62785	0.108465
-0.369195	-2.57026	0.106887
-0.358286	-2.56724	0.105869
-0.34324	-2.51392	0.105141
-0.330967	-2.48502	0.104091
-0.319566	-2.4421	0.106728
-0.309529	-2.41603	0.107739
-0.301199	-2.39266	0.105596
-0.29383	-2.3733	0.106397
-0.28308	-2.37338	0.106585
-0.274231	-2.35399	0.105504
-0.262865	-2.32949	0.10495
-0.252826	-2.24592	0.106773
-0.241005	-2.21559	0.10678
-0.232176	-2.20347	0.105972
-0.221236	-2.15157	0.106936
-0.213863	-2.12367	0.106182
-0.203126	-2.10762	0.106427
-0.192121	-2.01369	0.106647
-0.179951	-1.95606	0.106063
-0.169076	-1.90172	0.105145
-0.156093	-1.85113	0.106885
-0.144813	-1.80471	0.107174
-0.130229	-1.80918	0.107558
-0.114162	-1.7856	0.106501
-0.100985	-1.76987	0.108559
-0.0852327	-1.76879	0.111341
-0.0726422	-1.76524	0.112088
-0.0597354	-1.76734	0.112483
-0.0467511	-1.75379	0.113217
-0.0338841	-1.76265	0.113647
-0.0207895	-1.72966	0.114009
-0.00728513	-1.7032	0.114671
0.0067333	-1.663	0.115073
0.0210222	-1.63221	0.115601
0.0355174	-1.58793	0.114785
0.0505757	-1.55894	0.113925
0.0663926	-1.5066	0.112856
0.0825459	-1.47069	0.112674
0.0977839	-1.45618	0.111682
0.114381	-1.43359	0.109709
0.13215	-1.41694	0.11062
0.149755	-1.39756	0.111679
0.168793	-1.37336	0.112883
0.185616	-1.34592	0.115718
0.206484	-1.33014	0.116929
0.222905	-1.28145	0.117657
0.246575	-1.2589	0.117975
0.269367	-1.23479	0.118831
0.291715	-1.19324	0.119513
0.312959	-1.15937	0.120275
0.329989	-1.12461	0.12265
0.352701	-1.1135	0.123195
0.374126	-1.12027	0.123234
0.394774	-1.09112	0.123411
0.413307	-1.10625	0.123197
0.433273	-1.09003	0.125314
0.458122	-1.0941	0.127088
0.48082	-1.08702	0.128652
0.504472	-1.05676	0.129424
0.527026	-1.04108	0.129639
0.552524	-1.04605	0.129804
0.589104	-1.02368	0.130451
0.62	-1.0255	0.132521
0.641307	-1.03366	0.132556
0.669608	-1.04303	0.133014
0.696913	-1.04614	0.13524
0.723809	-1.04511	0.135946
0.761904	-1.0505	0.135859
0.786332	-1.06723	0.13631
0.825528	-1.0798	0.136016
0.856285	-1.1019	0.135758
0.894131	-1.11303	0.136538
0.932035	-1.13361	0.138915
0.975927	-1.14358	0.141204
1.00728	-1.16268	0.141153
1.04656	-1.18374	0.140481
1.08983	-1.2297	0.140591
1.13961	-1.28508	0.141283
1.18498	-1.33512	0.14431
1.22674	-1.36104	0.144268
1.26963	-1.42038	0.143939
1.31065	-1.47135	0.143233
1.33964	-1.55502	0.144934
1.38221	-1.62524	0.145102
1.40971	-1.6886	0.147545
1.45869	-1.78185	0.145046
1.50712	-1.85913	0.144706
1.56819	-1.92646	0.145755
1.63916	-2.06135	0.145779
1.69274	-2.17717	0.143996
1.707	-2.29103	0.144064
1.7437	-2.41471	0.142156
1.77514	-2.54651	0.141665
1.83379	-2.63097	0.145393
1.8964	-2.76208	0.147973
1.89907	-2.91413	0.147579
1.9442	-3.03142	0.151024
1.97543	-3.18019	0.150358
2.02123	-3.35251	0.151629
2.05666	-3.51848	0.15448
2.10298	-3.63942	0.155014
2.1801	-3.76075	0.15512
2.19669	-3.94319	0.156416
2.2482	-4.15791	0.15751
2.26383	-4.37034	0.157942
2.31614	-4.57708	0.158479
2.31683	-4.82533	0.159437
2.32883	-5.10548	0.162208
2.31695	-5.37498	0.161228
2.35852	-5.6522	0.162275
2.33759	-5.86582	0.165475
2.37668	-6.06809	0.166046
2.4001	-6.20151	0.166982
2.40982	-6.4471	0.171126
2.42581	-6.58361	0.17327
2.4113	-6.76729	0.175982
2.41108	-6.98931	0.173606
2.39805	-7.14155	0.178186
2.33646	-7.35395	0.179859
2.30444	-7.46969	0.179374
2.32914	-7.50728	0.180142
2.33039	-7.829	0.181203
2.29308	-7.9991	0.182091
2.25613	-8.18452	0.182904
2.27984	-8.41847	0.182132
2.20034	-8.57634	0.17828
2.18865	-8.82498	0.178821
2.16106	-8.94419	0.177978
2.09729	-9.06826	0.176864
2.06228	-9.27001	0.181206
2.02911	-9.41627	0.181951
1.982	-9.58296	0.180467
1.90666	-9.67102	0.180636
1.85261	-9.65836	0.184026
1.79541	-9.86724	0.18691
1.75269	-9.95204	0.190654
1.67805	-10.0952	0.190813
1.64396	-10.2802	0.191931
1.61642	-10.1661	0.189514
1.598	-10.1757	0.1919
1.55454	-10.0623	0.193918
1.4896	-10.1737	0.193822
1.44953	-10.1965	0.189354
1.39434	-10.1519	0.188006
1.35056	-10.0956	0.188921
1.29882	-10.1693	0.188327
1.25384	-10.0788	0.18741
1.22345	-9.8963	0.18919
1.17423	-9.68825	0.191933
1.11286	-9.6293	0.188455
1.0719	-9.5646	0.186041
1.01873	-9.58376	0.187669
0.954115	-9.49356	0.186299
0.882852	-9.66514	0.18814
0.83299	-9.68381	0.186827
0.778059	-9.59701	0.186847
0.734273	-9.46112	0.186466
0.692708	-9.37486	0.18576
0.626844	-9.22237	0.183225
0.581593	-9.13315	0.185877
0.52952	-8.96412	0.180395
0.479788	-8.92462	0.180223
0.425511	-8.82755	0.182936
0.370527	-8.69207	0.179809
0.312803	-8.63743	0.181768
0.259456	-8.62887	0.181218
0.203838	-8.35172	0.18286
0.153684	-8.2736	0.183757
0.106091	-8.15937	0.18523
0.0594275	-8.07656	0.186413
0.0138255	-7.92341	0.187612
-0.0306389	-7.71978	0.189623
-0.0727579	-7.55897	0.192907
-0.111685	-7.4412	0.195052
-0.149622	-7.41436	0.194321
-0.185288	-7.33812	0.193461
-0.221929	-7.35366	0.194832
-0.25878	-7.3167	0.197397
-0.294668	-7.28466	0.20125
-0.324132	-7.17856	0.197907
-0.358014	-7.13525	0.197632
-0.384059	-7.00778	0.196552
-0.416085	-6.99128	0.200608
-0.444218	-6.81397	0.199913
-0.469244	-6.76027	0.199883
-0.480713	-6.7435	0.200011
-0.51191	-6.60373	0.202634
-0.528822	-6.50291	0.204245
-0.550774	-6.40569	0.205031
-0.572031	-6.40395	0.207369
-0.589003	-6.36257	0.204776
-0.603916	-6.36032	0.202016
-0.617411	-6.37681	0.205521
-0.632297	-6.39773	0.205835
-0.656399	-6.28831	0.20432
-0.675644	-6.20014	0.201529
-0.679358	-6.20155	0.200317
-0.69533	-6.20384	0.198639
-0.709775	-6.04462	0.199216
-0.72115	-6.02734	0.198319
-0.720284	-6.10647	0.197264
-0.714363	-6.03161	0.194485
-0.721768	-6.0568	0.194118
-0.732576	-5.93918	0.191105
-0.748969	-5.86897	0.189378
-0.762521	-5.90086	0.187646
-0.777273	-5.86494	0.187572
-0.765922	-5.80503	0.187121
-0.777153	-5.87425	0.185875
-0.780662	-5.8054	0.183282
-0.782733	-5.84145	0.181444
-0.786737	-5.76621	0.178484
-0.790508	-5.76064	0.180455
-0.792085	-5.68758	0.179942
-0.795473	-5.76725	0.180073
-0.807126	-5.69883	0.179549
-0.810016	-5.6422	0.179784
-0.81022	-5.58098	0.181879
-0.795264	-5.59291	0.183929
-0.78555	-5.55483	0.184089
-0.782872	-5.37577	0.184401
-0.775624	-5.35018	0.183853
-0.77264	-5.36925	0.183998
-0.769868	-5.41355	0.188792
-0.766257	-5.46379	0.189185
-0.764442	-5.3831	0.190171
-0.747327	-5.38077	0.187553
-0.741334	-5.39672	0.18424
-0.736642	-5.32869	0.183521
-0.736508	-5.39315	0.182367
-0.737711	-5.33879	0.184307
-0.739421	-5.26949	0.183809
-0.731338	-5.28015	0.182722
-0.74441	-5.20095	0.18606
-0.741163	-5.13762	0.185911
-0.741576	-5.07058	0.184216
-0.742951	-5.0922	0.184967
-0.756522	-5.021	0.185584
-0.749731	-4.96065	0.18452
-0.744426	-4.93454	0.184227
-0.741219	-4.9675	0.180758
-0.719708	-4.87469	0.18362
-0.710294	-4.79561	0.184841
-0.716003	-4.85261	0.188755
-0.700816	-4.92518	0.188896
-0.685726	-4.87513	0.190881
-0.677074	-4.78063	0.188906
-0.678755	-4.69856	0.186441
-0.658059	-4.61808	0.183651
-0.672196	-4.56156	0.183185
-0.664405	-4.55001	0.182826
-0.659648	-4.52446	0.1843
-0.657052	-4.41901	0.183603
-0.642949	-4.35942	0.18571
-0.624172	-4.30058	0.18701
-0.612411	-4.26248	0.190142
-0.606622	-4.21	0.190992
-0.595184	-4.16377	0.189055
-0.584081	-4.15081	0.19037
-0.588653	-4.10226	0.191319
-0.573827	-4.15027	0.188203
-0.569903	-4.14895	0.189015
-0.568701	-4.12827	0.190353
-0.568826	-4.10148	0.189247
-0.560719	-4.05176	0.188276
-0.553981	-4.04851	0.189227
-0.552891	-3.98173	0.188483
-0.553732	-3.94573	0.189024
-0.542611	-3.86919	0.189293
-0.532297	-3.84436	0.185032
-0.5282	-3.78622	0.186432
-0.523687	-3.8135	0.188601
-0.525113	-3.76561	0.190829
-0.512184	-3.70859	0.192344
-0.500304	-3.61015	0.194964
-0.50075	-3.58045	0.194381
-0.490624	-3.51955	0.189691
-0.483285	-3.49419	0.19304
-0.485086	-3.45501	0.19366
-0.47703	-3.38503	0.191248
-0.465536	-3.34076	0.190161
-0.452587	-3.2769	0.18942
-0.445472	-3.22524	0.191621
-0.446558	-3.25453	0.192253
-0.441982	-3.24499	0.19182
-0.436345	-3.23181	0.193009
-0.425692	-3.21901	0.193402
-0.413223	-3.17671	0.191843
-0.411693	-3.15787	0.189367
-0.398417	-3.11156	0.189297
-0.390304	-3.08309	0.189186
-0.383125	-3.1473	0.187132
-0.373977	-3.10283	0.187987
-0.366679	-3.05967	0.188995
-0.360636	-3.01963	0.189602
-0.354933	-2.95907	0.190591
-0.344355	-2.92879	0.192328
-0.332203	-2.87075	0.192516
-0.321324	-2.90066	0.191552
-0.315295	-2.86049	0.190567
-0.305101	-2.8128	0.191508
-0.290724	-2.81109	0.193744
-0.284019	-2.75058	0.194009
-0.277293	-2.7156	0.195259
-0.265387	-2.72271	0.196419
-0.25522	-2.72277	0.196424
-0.249396	-2.73131	0.194387
-0.244979	-2.63523	0.193295
-0.238988	-2.59546	0.194465
-0.231237	-2.54136	0.192834
-0.223597	-2.47932	0.189732
-0.216414	-2.45418	0.186262
-0.210721	-2.43517	0.190668
-0.201373	-2.37146	0.189518
-0.194481	-2.36015	0.189348
-0.183875	-2.35528	0.191466
-0.176417	-2.3457	0.191735
-0.167734	-2.32618	0.192741
-0.159217	-2.26487	0.191832
-0.151418	-2.2519	0.19175
-0.142732	-2.20173	0.190322
-0.134927	-2.19467	0.18964
-0.127066	-2.21579	0.19184
-0.118095	-2.18681	0.192588
-0.108433	-2.13685	0.194465
-0.0977557	-2.10515	0.195437
-0.0882189	-2.06844	0.194754
-0.0777161	-2.04918	0.193355
-0.0691217	-2.03488	0.193415
-0.0590683	-1.98514	0.194599
-0.0467442	-1.9349	0.196108
-0.0365144	-1.89669	0.200878
-0.0251435	-1.88265	0.197829
-0.0137637	-1.84229	0.198356
-0.00213567	-1.84638	0.197438
0.00955937	-1.79691	0.19538
0.0217639	-1.75412	0.19466
0.0342007	-1.68689	0.194192
0.0476148	-1.65378	0.194848
0.0614404	-1.61261	0.194728
0.0756253	-1.56658	0.19413
0.0906122	-1.53543	0.196507
0.10596	-1.48476	0.196869
0.120119	-1.44185	0.197719
0.136526	-1.4163	0.198131
0.155327	-1.40151	0.196654
0.168989	-1.37166	0.200414
0.184732	-1.31382	0.199828
0.201202	-1.28128	0.199723
0.21912	-1.2594	0.201184
0.237151	-1.21601	0.200583
0.256047	-1.18576	0.202668
0.276805	-1.17882	0.205954
0.295909	-1.1601	0.208309
0.320501	-1.16705	0.211332
0.338445	-1.13802	0.215796
0.354985	-1.13257	0.214337
0.379521	-1.11113	0.214682
0.406175	-1.09354	0.212557
0.428431	-1.09423	0.213461
0.457935	-1.08046	0.216021
0.490397	-1.07303	0.220609
0.516096	-1.06945	0.223109
0.543028	-1.06426	0.223584
0.570855	-1.06101	0.222706
0.5985	-1.0474	0.220116
0.626867	-1.04456	0.220208
0.659217	-1.05258	0.219593
0.696545	-1.05329	0.222462
0.731354	-1.0425	0.223894
0.750108	-1.05011	0.221653
0.776838	-1.06197	0.224291
0.795132	-1.05435	0.224997
0.824005	-1.0696	0.2267
0.85753	-1.08796	0.226403
0.897074	-1.09237	0.229021
0.940005	-1.11361	0.232454
0.986189	-1.152	0.227949
1.04808	-1.16599	0.227617
1.11185	-1.21219	0.231653
1.1716	-1.26475	0.231073
1.21566	-1.30186	0.232812
1.26998	-1.37701	0.230962
1.32254	-1.42103	0.23246
1.37118	-1.47618	0.229014
1.4102	-1.53781	0.227603
1.4645	-1.59206	0.224808
1.52546	-1.64219	0.228351
1.60438	-1.74285	0.225801
1.65503	-1.81538	0.22548
1.68303	-1.94357	0.22777
1.74034	-2.06639	0.229862
1.81786	-2.16541	0.233026
1.86738	-2.32637	0.233347
1.86139	-2.4813	0.235515
1.90243	-2.61806	0.234439
1.94757	-2.73472	0.232064
1.99135	-2.93597	0.22857
1.98908	-3.07772	0.229793
2.01606	-3.25151	0.230608
2.06406	-3.40948	0.231734
2.13005	-3.54984	0.233592
2.19411	-3.72746	0.235421
2.20436	-3.92605	0.236794
2.21786	-4.04234	0.237892
2.27716	-4.25878	0.241249
2.26706	-4.52677	0.240676
2.28852	-4.73598	0.241715
2.31847	-4.89088	0.238889
2.29558	-5.16834	0.238775
2.31474	-5.29451	0.24056
2.32491	-5.60774	0.238205
2.36966	-5.78028	0.240053
2.41817	-5.98429	0.243377
2.3902	-6.21471	0.246104
2.40442	-6.48903	0.248117
2.41689	-6.70862	0.244286
2.4738	-6.84263	0.238505
2.39003	-7.08501	0.242982
2.40299	-7.17548	0.244067
2.38776	-7.36356	0.247267
2.37195	-7.48171	0.246679
2.32827	-7.64517	0.242638
2.33865	-7.72923	0.244047
2.32358	-7.86517	0.242605
2.31474	-8.00706	0.240953
2.32186	-8.14825	0.243432
2.33457	-8.2763	0.244688
2.33154	-8.56333	0.246173
2.29317	-8.79704	0.244977
2.2739	-8.98484	0.245043
2.21751	-9.14108	0.246135
2.19846	-9.22459	0.246699
2.14493	-9.48557	0.244814
2.11673	-9.65497	0.24354
2.09786	-9.6775	0.243583
2.0612	-9.79934	0.24168
1.99505	-9.96994	0.24358
2.01947	-9.99998	0.247145
2.0175	-10.1403	0.245895
1.95122	-10.4484	0.244167
1.92333	-10.6205	0.245594
1.90081	-10.8962	0.244245
1.89794	-11.0148	0.245363
1.83952	-11.0195	0.243908
1.77699	-11.1566	0.243752
1.71015	-11.1011	0.242298
1.64639	-11.1797	0.246717
1.60823	-11.3968	0.246376
1.54594	-11.2039	0.243368
1.4825	-11.34	0.242876
1.41182	-11.2171	0.243993
1.35868	-11.2696	0.245316
1.31496	-11.252	0.241637
1.25514	-11.2883	0.245868
1.19764	-11.1529	0.246154
1.13367	-11.1384	0.242592
1.06071	-11.0343	0.24209
0.998757	-11.0767	0.241851
0.920019	-10.9172	0.238864
0.849218	-10.7282	0.238784
0.77922	-10.7934	0.233776
0.706589	-10.7184	0.230366
0.630963	-10.5548	0.228997
0.56045	-10.6673	0.230495
0.497375	-10.5156	0.226734
0.420472	-10.3501	0.223587
0.355347	-10.1647	0.224298
0.288597	-10.0153	0.225806
0.223616	-9.94577	0.227773
0.157066	-9.76861	0.227915
0.0962605	-9.79096	0.228823
0.0318044	-9.58663	0.231467
-0.0299544	-9.57171	0.231071
-0.0911071	-9.43192	0.229989
-0.150461	-9.27429	0.226671
-0.208527	-9.30038	0.22468
-0.263757	-9.14086	0.222231
-0.316824	-8.98627	0.224667
-0.364304	-8.92686	0.221798
-0.41169	-8.74849	0.222419
-0.45507	-8.56557	0.221878
-0.499619	-8.55833	0.219413
-0.541326	-8.47292	0.218478
-0.589599	-8.48591	0.222072
-0.619462	-8.41781	0.217111
-0.647532	-8.38554	0.218435
-0.677925	-8.41166	0.21898
-0.69735	-8.30512	0.215753
-0.712521	-8.28755	0.213953
-0.742851	-8.27257	0.215492
-0.764366	-8.25052	0.216132
-0.784617	-8.2192	0.217361
-0.807424	-7.94439	0.213729
-0.820185	-7.90373	0.211643
-0.835951	-7.85084	0.214216
-0.848688	-7.78801	0.212007
-0.867092	-7.86337	0.211701
-0.872699	-7.61267	0.209236
-0.873643	-7.48008	0.208177
-0.869856	-7.44461	0.211332
-0.886524	-7.50778	0.213758
-0.890335	-7.3008	0.212725
-0.896063	-7.19036	0.215268
-0.89655	-7.25909	0.217534
-0.907858	-7.17169	0.215699
-0.898716	-7.07307	0.215629
-0.889683	-7.00904	0.217455
-0.88035	-6.972	0.216932
-0.879965	-6.90375	0.222217
-0.882223	-6.84385	0.223162
-0.875941	-6.81247	0.219136
-0.864923	-6.79184	0.222387
-0.866189	-6.79449	0.225771
-0.86317	-6.75944	0.228014
-0.856978	-6.75558	0.226387
-0.8579	-6.93057	0.228143
-0.846422	-6.7909	0.226309
-0.841141	-6.75002	0.227207
-0.844748	-6.821	0.228699
-0.858458	-6.82022	0.227213
-0.870945	-6.71391	0.227156
-0.852612	-6.67478	0.226424
-0.842075	-6.6528	0.228784
-0.854673	-6.53658	0.231994
-0.85447	-6.40803	0.229525
-0.854477	-6.39135	0.22737
-0.845019	-6.38182	0.22756
-0.850305	-6.28256	0.228258
-0.847493	-6.18508	0.225061
-0.831973	-6.13476	0.225763
-0.824962	-6.16364	0.22739
-0.82829	-6.17356	0.22731
-0.824578	-6.12352	0.230678
-0.833363	-6.28407	0.229471
-0.831503	-6.23678	0.228971
-0.840895	-6.14186	0.230983
-0.842965	-6.04026	0.230219
-0.842382	-6.12205	0.230857
-0.859978	-6.10195	0.235384
-0.871354	-6.07567	0.236789
-0.866209	-6.06552	0.236508
-0.856179	-5.96363	0.238546
-0.851574	-5.9421	0.23568
-0.866175	-5.83482	0.237362
-0.868676	-5.83874	0.237481
-0.871002	-5.90992	0.241281
-0.844139	-5.9187	0.243141
-0.836965	-5.80175	0.245625
-0.839638	-5.73757	0.245871
-0.840189	-5.78198	0.245359
-0.843945	-5.76124	0.249524
-0.849164	-5.65814	0.249123
-0.842531	-5.66013	0.255928
-0.846861	-5.63216	0.256666
-0.853831	-5.52637	0.259872
-0.858826	-5.57023	0.262111
-0.844197	-5.53783	0.262285
-0.848693	-5.48492	0.265977
-0.846415	-5.52862	0.270169
-0.827419	-5.42027	0.274065
-0.817772	-5.42136	0.271851
-0.820938	-5.41446	0.270431
-0.821233	-5.426	0.277064
-0.822779	-5.39115	0.274313
-0.828075	-5.30591	0.276296
-0.833743	-5.27095	0.27784
-0.839107	-5.23545	0.275679
-0.841499	-5.19139	0.28112
-0.831624	-5.1698	0.281079
-0.821471	-5.10537	0.277396
-0.809004	-5.11454	0.278192
-0.818394	-5.15606	0.28126
-0.80962	-5.11963	0.281167
-0.799893	-5.10916	0.281386
-0.804995	-5.09575	0.278109
-0.808958	-5.0932	0.278466
-0.814762	-5.09705	0.27639
-0.831446	-5.01566	0.275763
-0.826012	-4.91237	0.274673
-0.81619	-5.00349	0.274657
-0.810229	-4.95755	0.271886
-0.819829	-4.87715	0.27044
-0.805579	-4.85466	0.270407
-0.808351	-4.91804	0.269757
-0.801457	-4.88934	0.273918
-0.789891	-4.89065	0.275391
-0.791965	-4.81694	0.281575
-0.781636	-4.78288	0.279301
-0.777889	-4.75679	0.276871
-0.760813	-4.72104	0.271603
-0.751931	-4.67777	0.271228
-0.749218	-4.60105	0.273032
-0.744187	-4.56783	0.268197
-0.743887	-4.48957	0.266804
-0.725211	-4.5102	0.26652
-0.729158	-4.58844	0.26768
-0.73098	-4.61498	0.264545
-0.728256	-4.54886	0.263288
-0.728891	-4.50248	0.263069
-0.715375	-4.48591	0.265034
-0.70471	-4.4345	0.264009
-0.70427	-4.4583	0.263561
-0.69904	-4.49502	0.262158
-0.704044	-4.50251	0.265626
-0.700512	-4.45329	0.26872
-0.694486	-4.49191	0.271945
-0.693477	-4.45334	0.265842
-0.701297	-4.41799	0.263348
-0.688535	-4.35365	0.26537
-0.682726	-4.35154	0.261481
-0.668034	-4.27513	0.259203
-0.66797	-4.2273	0.258895
-0.652845	-4.22517	0.260148
-0.659123	-4.17184	0.262295
-0.649983	-4.20638	0.258699
-0.64361	-4.20752	0.259898
-0.632536	-4.20063	0.260049
-0.626957	-4.15985	0.260353
-0.634027	-4.02146	0.26155
-0.62209	-3.99147	0.262944
-0.606376	-3.94139	0.262884
-0.613271	-3.87965	0.263889
-0.599607	-3.82699	0.260109
-0.596	-3.8439	0.263717
-0.58054	-3.81202	0.259766
-0.571298	-3.85585	0.257999
-0.561904	-3.80823	0.259592
-0.565798	-3.75218	0.260846
-0.54747	-3.74132	0.26122
-0.540525	-3.74402	0.262266
-0.537018	-3.71415	0.262335
-0.535421	-3.73972	0.262173
-0.527888	-3.64953	0.258838
-0.514565	-3.59769	0.258051
-0.505682	-3.60767	0.258519
-0.504612	-3.54245	0.257391
-0.492336	-3.56633	0.256034
-0.477129	-3.52677	0.257357
-0.477147	-3.49013	0.253404
-0.464588	-3.44007	0.255764
-0.457558	-3.46605	0.247237
-0.445621	-3.48454	0.248614
-0.436991	-3.4653	0.24824
-0.435975	-3.3849	0.248514
-0.431233	-3.36569	0.252469
-0.421989	-3.37494	0.254558
-0.416146	-3.35839	0.257364
-0.405481	-3.36636	0.260114
-0.402165	-3.33736	0.259685
-0.398949	-3.29508	0.264988
-0.392252	-3.19464	0.26665
-0.393778	-3.11709	0.263902
-0.384728	-3.13547	0.265423
-0.381589	-3.09318	0.265234
-0.368834	-2.9507	0.263107
-0.353881	-2.92842	0.261814
-0.345292	-2.89344	0.262729
-0.337902	-2.82739	0.264914
-0.333656	-2.83288	0.262619
-0.329152	-2.83193	0.261839
-0.324211	-2.76455	0.260052
-0.317663	-2.74892	0.256872
-0.30785	-2.6987	0.258218
-0.297625	-2.69273	0.259995
-0.289142	-2.68385	0.257366
-0.284234	-2.66926	0.254682
-0.280504	-2.6521	0.252189
-0.267933	-2.63973	0.253901
-0.260732	-2.57183	0.249746
-0.254637	-2.54733	0.24531
-0.244949	-2.49751	0.244154
-0.232511	-2.48333	0.248637
-0.22142	-2.47214	0.252777
-0.20826	-2.42961	0.25607
-0.200588	-2.37052	0.259159
-0.188232	-2.33064	0.263117
-0.181408	-2.31154	0.263518
-0.169194	-2.31614	0.265526
-0.15978	-2.28433	0.266543
-0.148117	-2.25763	0.269105
-0.137211	-2.27204	0.271731
-0.129909	-2.27918	0.270959
-0.122022	-2.24194	0.271665
-0.114575	-2.19784	0.27169
-0.107234	-2.15041	0.277357
-0.0994198	-2.08777	0.280404
-0.0895606	-2.06606	0.281036
-0.0800482	-2.05857	0.277479
-0.0713186	-2.02365	0.278481
-0.0617736	-1.98347	0.277791
-0.0522204	-1.96628	0.278171
-0.0422708	-1.92832	0.283264
-0.0322686	-1.90575	0.287543
-0.0220174	-1.85977	0.286142
-0.0111209	-1.84046	0.282326
-0.000348683	-1.80773	0.279309
0.0109116	-1.76227	0.28019
0.0225202	-1.70264	0.281659
0.0346769	-1.66609	0.275513
0.0475835	-1.63192	0.280676
0.0601474	-1.61379	0.278163
0.0730626	-1.60646	0.276056
0.0863735	-1.59669	0.273661
0.0994136	-1.55333	0.276484
0.114301	-1.52388	0.278105
0.127507	-1.51785	0.275962
0.143197	-1.50102	0.277062
0.157812	-1.49223	0.275545
0.171608	-1.45233	0.27208
0.188811	-1.42351	0.272273
0.20441	-1.40092	0.273822
0.220763	-1.37836	0.276163
0.234857	-1.34863	0.274175
0.251403	-1.30176	0.280352
0.268997	-1.27791	0.281639
0.287908	-1.26457	0.281458
0.299223	-1.23922	0.282652
0.314952	-1.21828	0.281029
0.337373	-1.1927	0.27913
0.35266	-1.17993	0.27926
0.365864	-1.18429	0.280514
0.389402	-1.17751	0.275879
0.415326	-1.16079	0.276017
0.437905	-1.13319	0.278122
0.464481	-1.11068	0.279021
0.492052	-1.09832	0.279379
0.518609	-1.09196	0.282145
0.542856	-1.09573	0.282413
0.568469	-1.09339	0.284653
0.594521	-1.07047	0.283291
0.619929	-1.05875	0.280402
0.653377	-1.07452	0.279882
0.675549	-1.07707	0.281135
0.701835	-1.08552	0.280707
0.730973	-1.08056	0.281639
0.756242	-1.05876	0.281759
0.796488	-1.07166	0.287144
0.823048	-1.09169	0.283296
0.857336	-1.11922	0.2805
0.895016	-1.13549	0.281822
0.9387	-1.1461	0.28076
0.957498	-1.15578	0.282913
1.00266	-1.16079	0.282163
1.04444	-1.182	0.28375
1.09258	-1.20438	0.2872
1.13066	-1.23636	0.288662
1.18149	-1.28224	0.285531
1.21466	-1.34546	0.287501
1.24812	-1.40731	0.285348
1.27921	-1.46427	0.289904
1.31489	-1.50709	0.291667
1.34099	-1.5634	0.294629
1.38347	-1.63514	0.29182
1.39746	-1.72663	0.290508
1.4621	-1.79057	0.291141
1.49998	-1.90181	0.289655
1.54248	-1.95945	0.291632
1.58309	-2.08467	0.298599
1.62023	-2.18889	0.29796
1.67003	-2.26482	0.297272
1.69006	-2.37785	0.299492
1.72069	-2.51934	0.297697
1.77072	-2.59687	0.301705
1.81295	-2.71253	0.305176
1.87085	-2.85582	0.302254
1.91711	-3.02398	0.301278
1.96996	-3.10721	0.30108
2.0103	-3.27799	0.299138
2.02837	-3.42468	0.294064
2.06177	-3.60382	0.297703
2.08152	-3.72686	0.297748
2.0682	-3.81569	0.29909
2.098	-3.97541	0.301333
2.10699	-4.13496	0.300851
2.12167	-4.33685	0.295954
2.10272	-4.47772	0.296773
2.11504	-4.62677	0.295886
2.14863	-4.85234	0.295736
2.17653	-5.03606	0.295038
2.20558	-5.25108	0.295181
2.19856	-5.39218	0.296508
2.16697	-5.46152	0.29285
2.18565	-5.60577	0.287698
2.19205	-5.8539	0.290898
2.16582	-6.00456	0.288052
2.18685	-6.11174	0.289897
2.19891	-6.21662	0.288617
2.19122	-6.39163	0.293465
2.16376	-6.61224	0.288841
2.15933	-6.8061	0.286709
2.14846	-6.88081	0.283429
2.13843	-6.94511	0.29038
2.12456	-7.11706	0.293117
2.12888	-7.34613	0.292033
2.08894	-7.48013	0.291327
2.04362	-7.6693	0.286769
2.02219	-7.71793	0.281854
2.04366	-7.82681	0.282972
2.0344	-8.03414	0.287288
2.0186	-8.03777	0.287986
2.0036	-8.23613	0.28906
1.96974	-8.38917	0.287748
1.92816	-8.36737	0.289989
1.83677	-8.45823	0.296064
1.82896	-8.53769	0.293133
1.80315	-8.58365	0.296223
1.785	-8.62668	0.299789
1.78289	-8.56871	0.296256
1.76615	-8.65216	0.29583
1.76321	-8.68827	0.293818
1.74072	-8.80509	0.297356
1.71249	-8.98396	0.30125
1.68964	-9.11209	0.301357
1.63798	-8.97859	0.305649
1.60183	-8.94396	0.304261
1.60218	-8.78838	0.309945
1.5697	-8.63294	0.310057
1.54997	-8.62526	0.307573
1.53327	-8.75377	0.313126
1.49656	-8.76992	0.315914
1.49213	-8.87962	0.318098
1.46098	-8.89318	0.313015
1.41637	-8.95965	0.314161
1.38287	-9.11685	0.314474
1.33919	-9.00998	0.320184
1.31544	-9.06192	0.317905
1.25802	-9.03566	0.319082
1.22103	-9.03075	0.318095
1.21416	-8.94789	0.325265
1.18249	-8.95889	0.328895
1.1346	-8.93977	0.32944
1.08606	-9.09062	0.331731
1.03676	-9.06822	0.327646
0.994141	-9.11417	0.324687
0.940116	-8.88935	0.321742
0.89804	-8.91704	0.320463
0.849146	-8.86638	0.325574
0.797767	-8.79665	0.329457
0.754451	-8.85879	0.329971
0.701274	-8.77106	0.335325
0.670841	-8.60056	0.335555
0.622442	-8.52266	0.34105
0.577222	-8.48318	0.341551
0.523689	-8.22157	0.343518
0.481441	-8.24025	0.349844
0.446381	-8.17268	0.352488
0.40345	-8.16904	0.351562
0.360169	-8.08411	0.354585
0.313445	-8.06082	0.350802
0.264526	-7.98328	0.343321
0.213141	-8.02102	0.341764
0.168916	-7.86044	0.343287
0.122967	-7.76719	0.344988
0.0774005	-7.83393	0.339414
0.0317016	-7.72399	0.345315
-0.0128919	-7.60063	0.346553
-0.0562562	-7.3735	0.350972
-0.0968601	-7.26784	0.348424
-0.136871	-7.37098	0.348271
-0.176607	-7.39662	0.347644
-0.217936	-7.33329	0.348828
-0.256155	-7.30434	0.344571
-0.290383	-7.12045	0.345585
-0.324322	-7.1147	0.345113
-0.358129	-7.04539	0.343926
-0.389371	-6.97832	0.346467
-0.416627	-6.95752	0.346234
-0.446225	-6.78094	0.340524
-0.474053	-6.80557	0.340254
-0.500815	-6.82829	0.342627
-0.522608	-6.64392	0.342637
-0.543019	-6.58186	0.344238
-0.571627	-6.64198	0.346057
-0.604575	-6.55042	0.340821
-0.6242	-6.44295	0.340387
-0.632896	-6.28502	0.33925
-0.645992	-6.30877	0.344857
-0.662975	-6.31209	0.340082
-0.677181	-6.32287	0.33746
-0.692914	-6.25585	0.335868
-0.704384	-6.18335	0.335944
-0.715675	-6.111	0.33557
-0.72733	-6.05691	0.332764
-0.713561	-6.09645	0.331474
-0.709014	-6.16053	0.332389
-0.717816	-6.1646	0.333459
-0.726758	-6.13456	0.337733
-0.745412	-6.06899	0.342445
-0.769941	-6.07081	0.347204
-0.77204	-5.94519	0.35486
-0.777621	-5.91539	0.360564
-0.772096	-5.98509	0.362586
-0.764588	-6.0238	0.364678
-0.757439	-6.04251	0.3655
-0.760559	-5.99259	0.365768
-0.761388	-5.90766	0.370012
-0.767567	-5.88105	0.370581
-0.778045	-5.90676	0.374664
-0.775778	-5.85583	0.369023
-0.772589	-5.86918	0.370571
-0.777468	-5.73866	0.364054
-0.77404	-5.69139	0.368162
-0.772129	-5.59254	0.371536
-0.770016	-5.61858	0.384844
-0.765705	-5.49087	0.382759
-0.765583	-5.38215	0.382153
-0.765977	-5.33145	0.381766
-0.769722	-5.32985	0.387804
-0.757146	-5.34043	0.387355
-0.736435	-5.36033	0.382359
-0.737158	-5.32775	0.379387
-0.729322	-5.23336	0.383079
-0.727521	-5.21905	0.392129
-0.718917	-5.14278	0.39829
-0.714214	-5.0921	0.388363
-0.706027	-5.00975	0.391523
-0.697924	-4.99856	0.383671
-0.68271	-5.06329	0.387226
-0.663016	-5.02289	0.389272
-0.673022	-4.95924	0.389421
-0.66967	-4.92763	0.3905
-0.669551	-4.85376	0.389269
-0.669934	-4.81983	0.394486
-0.669452	-4.80812	0.393754
-0.659209	-4.7372	0.390313
-0.666687	-4.66535	0.386095
-0.663071	-4.71956	0.390603
-0.659989	-4.70622	0.38778
-0.673806	-4.68152	0.382971
-0.670606	-4.52082	0.376831
-0.658751	-4.43332	0.378234
-0.6622	-4.38352	0.380676
-0.668584	-4.38105	0.381201
-0.669421	-4.39906	0.386722
-0.680392	-4.42315	0.387524
-0.667201	-4.39813	0.38634
-0.669783	-4.36562	0.389833
-0.675709	-4.31471	0.38494
-0.676982	-4.21484	0.388138
-0.676601	-4.18252	0.392545
-0.668185	-4.10746	0.389778
-0.661246	-4.08177	0.393335
-0.658619	-4.08213	0.394022
-0.659707	-4.05009	0.398653
-0.650754	-4.04428	0.396854
-0.651818	-4.05239	0.403395
-0.644518	-4.07766	0.402426
-0.641809	-4.11999	0.402142
-0.635207	-4.11671	0.398552
-0.635033	-4.11181	0.38987
-0.636071	-4.0794	0.391363
-0.624445	-4.07089	0.395103
-0.618189	-3.99563	0.389755
-0.612972	-3.95294	0.390228
-0.608488	-3.87186	0.389642
-0.60546	-3.8216	0.386598
-0.60301	-3.76398	0.384858
-0.599054	-3.81575	0.388293
-0.609235	-3.77727	0.389295
-0.609792	-3.7485	0.391643
-0.605173	-3.6747	0.396046
-0.598907	-3.6153	0.400838
-0.589664	-3.53405	0.407592
-0.59612	-3.48955	0.405335
-0.584737	-3.52371	0.407874
-0.574717	-3.43252	0.40856
-0.569677	-3.37354	0.418215
-0.557103	-3.38359	0.408311
-0.546388	-3.30471	0.410891
-0.53256	-3.32396	0.414776
-0.523393	-3.28801	0.41682
-0.517906	-3.25816	0.413765
-0.51394	-3.22806	0.418524
-0.511809	-3.24126	0.412875
-0.50595	-3.23219	0.411117
-0.499929	-3.24131	0.420441
-0.494907	-3.21692	0.417854
-0.491908	-3.21145	0.413832
-0.487619	-3.18645	0.41033
-0.480339	-3.12033	0.41615
-0.47567	-3.08219	0.424552
-0.472914	-3.05566	0.42282
-0.469834	-3.04763	0.428111
-0.464593	-3.03275	0.428572
-0.458663	-3.00538	0.429437
-0.460766	-2.98641	0.428586
-0.457732	-2.95561	0.435843
-0.451154	-2.86334	0.435736
-0.445949	-2.8325	0.440529
-0.439287	-2.80238	0.443276
-0.431125	-2.80679	0.44967
-0.425415	-2.82347	0.445778
-0.416055	-2.74388	0.442521
-0.411012	-2.71405	0.439864
-0.408221	-2.69904	0.429927
-0.398089	-2.60643	0.428506
-0.390429	-2.61455	0.428857
-0.381742	-2.62344	0.424964
-0.375472	-2.55386	0.42851
-0.367467	-2.5565	0.426579
-0.360591	-2.50349	0.432573
-0.353189	-2.439	0.439977
-0.345161	-2.42288	0.44187
-0.335484	-2.37927	0.442702
-0.32768	-2.39672	0.447317
-0.313513	-2.37988	0.448838
-0.306845	-2.34107	0.441069
-0.295466	-2.31878	0.436264
-0.291151	-2.29291	0.440407
-0.28709	-2.29556	0.434306
-0.27912	-2.24298	0.436053
-0.270644	-2.17461	0.439586
-0.264681	-2.14032	0.439973
-0.253974	-2.11246	0.443958
-0.241168	-2.07578	0.440959
-0.231467	-2.04924	0.441189
-0.218544	-2.02856	0.441349
-0.212156	-1.97553	0.44266
-0.200649	-1.90449	0.444206
-0.18907	-1.8737	0.457214
-0.176627	-1.8743	0.459037
-0.169208	-1.84476	0.45541
-0.152829	-1.83483	0.461096
-0.140794	-1.84228	0.466324
-0.131969	-1.80387	0.47226
-0.121199	-1.76389	0.476288
-0.108879	-1.72632	0.472759
-0.09378	-1.67464	0.472095
-0.0793194	-1.64619	0.473097
-0.0657208	-1.60878	0.469483
-0.0511809	-1.58278	0.470652
-0.0360042	-1.57406	0.469779
-0.0216119	-1.56108	0.466499
-0.00646686	-1.55967	0.460994
0.00845461	-1.50508	0.462845
0.0238369	-1.44995	0.467317
0.0396014	-1.43509	0.466927
0.0559017	-1.3982	0.462741
0.0729362	-1.38976	0.461495
0.0893113	-1.3509	0.452098
0.105619	-1.30549	0.458466
0.124963	-1.30014	0.458267
0.143886	-1.26121	0.453268
0.160103	-1.26686	0.460269
0.179418	-1.24005	0.458878
0.197471	-1.22508	0.462513
0.215909	-1.18536	0.464483
0.238003	-1.18397	0.455442
0.257716	-1.15701	0.463465
0.27633	-1.12808	0.458982
0.295641	-1.11373	0.461701
0.316586	-1.09424	0.454107
0.33759	-1.06946	0.452288
0.363478	-1.03744	0.456569
0.386788	-1.01927	0.454034
0.414251	-0.995044	0.450121
0.430953	-0.982184	0.453596
0.448995	-0.957731	0.450237
0.48053	-0.953148	0.443498
0.506516	-0.943311	0.446435
0.538205	-0.940138	0.444418
0.564711	-0.927967	0.442588
0.598801	-0.926093	0.439922
0.62937	-0.91987	0.431172
0.663279	-0.933455	0.42848
0.684582	-0.921615	0.439355
0.702884	-0.937314	0.438993
0.730869	-0.947633	0.439799
0.765699	-0.978314	0.439348
0.815617	-0.986525	0.436358
0.831089	-0.999665	0.435631
0.867441	-1.01785	0.431124
0.905585	-1.05029	0.431247
0.940802	-1.06599	0.432191
0.984505	-1.0949	0.433305
1.03697	-1.10229	0.442656
1.06727	-1.13676	0.442697
1.09029	-1.17071	0.434022
1.12781	-1.20435	0.431182
1.16061	-1.25967	0.428174
1.19694	-1.30068	0.430626
1.22954	-1.3339	0.432467
1.27419	-1.38386	0.436383
1.29688	-1.43059	0.442513
1.35677	-1.49742	0.448276
1.4074	-1.57324	0.449345
1.43799	-1.66339	0.445567
1.51094	-1.7271	0.448426
1.57624	-1.79807	0.451701
1.62748	-1.86275	0.460296
1.68072	-1.96567	0.466412
1.76827	-2.07289	0.463104
1.81254	-2.19118	0.463199
1.87109	-2.36971	0.463034
1.934	-2.51638	0.466353
1.97301	-2.6908	0.467092
2.0063	-2.87017	0.469145
2.02858	-3.05448	0.471746
2.04986	-3.19206	0.469571
2.08166	-3.4124	0.472128
2.08688	-3.58215	0.47445
2.12964	-3.68213	0.474351
2.13753	-3.87473	0.476917
2.20002	-4.00592	0.471317
2.24813	-4.17529	0.468908
2.23751	-4.36922	0.468612
2.23243	-4.59055	0.480061
2.23192	-4.81067	0.480378
2.27644	-5.06699	0.476886
2.31955	-5.31899	0.482388
2.31218	-5.52835	0.479779
2.31086	-5.6995	0.479326
2.28249	-5.8562	0.479113
2.2583	-6.01125	0.474297
2.23719	-6.22245	0.481962
2.23144	-6.53894	0.483821
2.23891	-6.63691	0.484126
2.24455	-6.79912	0.496392
2.20958	-6.96949	0.495417
2.15713	-7.1288	0.489078
2.13445	-7.17272	0.495966
2.12246	-7.27761	0.499371
2.11581	-7.42568	0.497425
2.11996	-7.45087	0.498274
2.11034	-7.70083	0.500261
2.07386	-7.85069	0.496067
2.06089	-7.96161	0.485762
1.98283	-8.18409	0.49316
1.97897	-8.10928	0.506172
1.96081	-8.16652	0.500081
1.92349	-8.29905	0.50619
1.91202	-8.42399	0.512857
1.93035	-8.43795	0.522773
1.8845	-8.50331	0.520555
1.87692	-8.60027	0.52094
1.80371	-8.70937	0.521787
1.75619	-8.85262	0.51908
1.75397	-8.67447	0.510307
1.74101	-8.89149	0.515335
1.71723	-8.9113	0.514689
1.68963	-9.01152	0.51075
1.65655	-9.00633	0.512638
1.6026	-9.00998	0.508309
1.57955	-9.20048	0.507527
1.53489	-9.35583	0.511912
1.54316	-9.44246	0.505365
1.52531	-9.30377	0.512634
1.50375	-9.36784	0.510764
1.45402	-9.4218	0.518204
1.43238	-9.47876	0.519247
1.40566	-9.47351	0.520302
1.36494	-9.52841	0.519036
1.31155	-9.60231	0.521712
1.27536	-9.54599	0.515865
1.23494	-9.59857	0.52373
1.20068	-9.57635	0.5286
1.16578	-9.41987	0.523022
1.12219	-9.3989	0.525735
1.06109	-9.50773	0.53291
1.02482	-9.43152	0.546173
0.984895	-9.31694	0.544628
0.925845	-9.34823	0.548474
0.876824	-9.21209	0.554183
0.838244	-9.11572	0.547566
0.788239	-9.09648	0.551758
0.7341	-9.13241	0.556987
0.671553	-9.12671	0.560133
0.617563	-9.19199	0.54838
0.564131	-9.04816	0.556806
0.509378	-8.92718	0.557126
0.456509	-8.70957	0.559459
0.401841	-8.63809	0.559892
0.35644	-8.53297	0.568329
0.301533	-8.51966	0.579331
0.252808	-8.33264	0.571454
0.203917	-8.35241	0.57891
0.155756	-8.28665	0.573081
0.10777	-8.15279	0.580662
0.0630076	-8.07088	0.579742
0.0180266	-8.03407	0.59324
-0.0257133	-7.89306	0.592215
-0.0675786	-7.81145	0.594311
-0.108402	-7.78466	0.598935
-0.148882	-7.68313	0.602005
-0.185841	-7.58263	0.601918
-0.221855	-7.39978	0.599045
-0.255536	-7.2737	0.604107
-0.2846	-7.15467	0.601233
-0.316873	-6.99911	0.598768
-0.339756	-7.00809	0.598694
-0.368599	-6.9531	0.604574
-0.390824	-6.80615	0.598628
-0.412513	-6.73439	0.605454
-0.442373	-6.51639	0.604076
-0.470426	-6.538	0.606827
-0.490864	-6.52333	0.605241
-0.514804	-6.35294	0.610016
-0.533873	-6.29597	0.619358
-0.55084	-6.23186	0.614763
-0.564736	-6.16143	0.608515
-0.585997	-6.21144	0.599515
-0.601298	-6.12618	0.605683
-0.623893	-6.10725	0.609046
-0.65159	-6.02537	0.601812
-0.676209	-5.98629	0.61023
-0.68273	-5.92905	0.610655
-0.704171	-5.92216	0.622234
-0.718075	-5.8301	0.624337
-0.724407	-5.72312	0.622396
-0.742612	-5.71809	0.623236
-0.747803	-5.59361	0.634264
-0.756496	-5.51776	0.631115
-0.766902	-5.54772	0.639287
-0.785936	-5.51808	0.643896
-0.801422	-5.53657	0.650336
-0.790998	-5.45995	0.644699
-0.79545	-5.40198	0.648941
-0.798437	-5.36032	0.648611
-0.797694	-5.29174	0.645356
-0.800759	-5.32923	0.641592
-0.81034	-5.18828	0.645942
-0.805465	-5.19356	0.645158
-0.805216	-5.25018	0.623782
-0.783228	-5.23483	0.633407
-0.786119	-5.19875	0.631036
-0.792947	-5.24763	0.631085
-0.789808	-5.17363	0.639585
-0.78538	-5.15977	0.63177
-0.761888	-5.16546	0.641257
-0.761958	-5.09924	0.647154
-0.765577	-5.15844	0.65363
-0.749912	-5.24209	0.655957
-0.748478	-5.20361	0.655841
-0.74972	-5.17524	0.655169
-0.751791	-5.10334	0.654829
-0.76924	-5.06945	0.660156
-0.767914	-5.07688	0.648126
-0.761947	-5.11483	0.654226
-0.757635	-5.1313	0.643615
-0.759704	-5.12093	0.646948
-0.759878	-5.0971	0.647136
-0.75504	-4.97927	0.65784
-0.754036	-4.94671	0.658201
-0.745483	-4.91128	0.657487
-0.73062	-4.88671	0.654168
-0.732342	-4.90558	0.651893
-0.724384	-4.83535	0.639522
-0.722598	-4.79592	0.644312
-0.712987	-4.78587	0.637957
-0.712834	-4.6554	0.636162
-0.708892	-4.54866	0.637283
-0.704634	-4.53987	0.64437
-0.696332	-4.48615	0.644301
-0.698196	-4.42575	0.646437
-0.69078	-4.34615	0.640038
-0.699433	-4.31198	0.64609
-0.698076	-4.29351	0.640343
-0.702199	-4.25307	0.636543
-0.70314	-4.25592	0.632056
-0.701914	-4.24997	0.631811
-0.700297	-4.30005	0.626608
-0.702319	-4.27608	0.637975
-0.702427	-4.29665	0.638292
-0.706888	-4.32862	0.65081
-0.704046	-4.19883	0.653325
-0.728129	-4.16227	0.661183
-0.722602	-4.1394	0.661848
-0.72699	-4.12951	0.67322
-0.717881	-4.1424	0.672716
-0.713558	-4.08028	0.666529
-0.71524	-4.06569	0.677983
-0.711781	-4.02314	0.69088
-0.702784	-4.00797	0.694723
-0.705115	-4.03184	0.704608
-0.693317	-4.03822	0.7237
-0.693076	-3.97517	0.727522
-0.689301	-3.91782	0.717186
-0.683406	-3.87919	0.720148
-0.676885	-3.82966	0.729934
-0.67629	-3.79733	0.718561
-0.68102	-3.77328	0.71424
-0.675095	-3.77485	0.708259
-0.670202	-3.71684	0.706821
-0.677434	-3.69494	0.712606
-0.675676	-3.60163	0.713774
-0.669587	-3.57604	0.708619
-0.663731	-3.60187	0.719391
-0.662545	-3.55099	0.711816
-0.65837	-3.53217	0.722294
-0.656585	-3.54389	0.732729
-0.646704	-3.60292	0.73156
-0.650646	-3.49417	0.736382
-0.633277	-3.47573	0.742997
-0.627645	-3.48958	0.742003
-0.617022	-3.50488	0.732536
-0.603916	-3.52668	0.73288
-0.598225	-3.48563	0.721868
-0.602903	-3.48403	0.712559
-0.601041	-3.40662	0.72592
-0.594394	-3.3702	0.735787
-0.596252	-3.35278	0.730545
-0.601408	-3.33967	0.739047
-0.591342	-3.32239	0.736451
-0.594942	-3.30981	0.725055
-0.58701	-3.28556	0.721391
-0.588247	-3.27143	0.735336
-0.588284	-3.29244	0.754099
-0.585222	-3.2781	0.740941
-0.581788	-3.26885	0.736278
-0.57908	-3.31428	0.733499
-0.571212	-3.28126	0.713653
-0.560568	-3.27289	0.714091
-0.565791	-3.25079	0.703138
-0.550546	-3.17482	0.708116
-0.544733	-3.14346	0.708148
-0.551957	-3.17046	0.700254
-0.548011	-3.13577	0.702745
-0.546068	-2.99582	0.694355
-0.541656	-2.98742	0.695492
-0.532332	-2.98679	0.70074
-0.522808	-2.95578	0.699215
-0.518793	-2.97321	0.698103
-0.511294	-2.97863	0.693413
-0.500504	-2.93802	0.699746
-0.502792	-2.94313	0.714369
-0.487273	-2.92048	0.723642
-0.480783	-2.88831	0.733232
-0.481853	-2.88018	0.721247
-0.479289	-2.8511	0.72464
-0.470033	-2.82619	0.727403
-0.468189	-2.8366	0.740218
-0.459575	-2.78785	0.744923
-0.451526	-2.71481	0.75347
-0.45191	-2.70869	0.747527
-0.447425	-2.65752	0.743573
-0.442038	-2.62949	0.746212
-0.438166	-2.60782	0.739572
-0.435701	-2.57433	0.759794
-0.421003	-2.54612	0.768029
-0.420817	-2.5226	0.763608
-0.411909	-2.46977	0.764322
-0.406752	-2.46823	0.769385
-0.402525	-2.43006	0.761832
-0.394418	-2.40397	0.765004
-0.385717	-2.37094	0.757563
-0.382785	-2.30044	0.761368
-0.378762	-2.27167	0.758736
-0.37457	-2.29137	0.763131
-0.368976	-2.25946	0.766022
-0.363401	-2.19805	0.76476
-0.362634	-2.15535	0.762848
-0.352208	-2.08066	0.752016
-0.346339	-2.04532	0.748773
-0.339317	-2.0339	0.747192
-0.336015	-1.9999	0.756317
-0.333443	-1.99264	0.761812
-0.327035	-1.98947	0.750853
-0.321778	-1.93295	0.749936
-0.310886	-1.90507	0.746445
-0.303256	-1.91525	0.767015
-0.294964	-1.84953	0.766699
-0.281598	-1.85944	0.771147
-0.269365	-1.79245	0.764386
-0.25504	-1.75198	0.770042
-0.243299	-1.71718	0.774656
-0.236177	-1.69808	0.773664
-0.232303	-1.68666	0.775027
-0.227145	-1.64055	0.776074
-0.220548	-1.61405	0.772801
-0.206845	-1.56739	0.77396
-0.199316	-1.56292	0.769242
-0.19046	-1.53031	0.767675
-0.182065	-1.52071	0.775156
-0.17226	-1.4887	0.781606
-0.161564	-1.44007	0.775491
-0.151789	-1.42684	0.774558
-0.143273	-1.4041	0.778963
-0.135899	-1.36794	0.780338
-0.125529	-1.33439	0.786665
-0.115375	-1.32915	0.785056
-0.105019	-1.32951	0.792227
-0.0930922	-1.31629	0.786727
-0.0813785	-1.28551	0.793766
-0.0688199	-1.2688	0.791271
-0.0571144	-1.24867	0.798046
-0.0464449	-1.23774	0.793209
-0.0360385	-1.20274	0.7883
-0.0247268	-1.16935	0.804651
-0.0131121	-1.15004	0.780625
-0.0016464	-1.12644	0.798694
0.0096044	-1.09999	0.81957
0.0207985	-1.08381	0.815046
0.0321624	-1.07506	0.810993
0.0436472	-1.04826	0.810035
0.0553839	-1.0136	0.819976
0.0673215	-0.999883	0.822262
0.0788599	-0.989295	0.813979
0.090677	-0.959718	0.813741
0.104301	-0.951848	0.817364
0.117121	-0.94507	0.822283
0.129507	-0.923736	0.818075
0.141714	-0.905691	0.824553
0.154521	-0.877403	0.826662
0.16688	-0.859001	0.815364
0.182686	-0.856742	0.820847
0.1942	-0.847411	0.822389
0.206864	-0.834194	0.819418
0.221396	-0.820088	0.812535
0.235265	-0.808635	0.8058
0.249988	-0.80279	0.805091
0.261848	-0.79218	0.812243
0.281115	-0.773088	0.818974
0.299174	-0.753639	0.818617
0.315704	-0.731423	0.806604
0.330287	-0.723231	0.786491
0.3512	-0.707737	0.786872
0.361121	-0.691586	0.786709
0.381636	-0.687855	0.787398
0.404558	-0.672715	0.792172
0.423294	-0.670278	0.790659
0.442205	-0.663981	0.793842
0.462355	-0.667152	0.801152
0.477526	-0.666926	0.794833
0.494308	-0.665143	0.79493
0.518076	-0.663297	0.814384
0.530298	-0.661271	0.814945
0.554363	-0.659277	0.824367
0.578908	-0.657584	0.816083
0.598539	-0.651698	0.807137
0.618595	-0.648805	0.795194
0.638082	-0.657475	0.809696
0.661686	-0.654978	0.814017
0.689881	-0.658229	0.792472
0.724276	-0.663938	0.795287
0.746765	-0.680144	0.788522
0.763376	-0.704647	0.787044
0.795514	-0.718563	0.789667
0.830586	-0.731238	0.806728
0.857958	-0.753254	0.807279
0.88176	-0.767618	0.816884
0.906437	-0.785833	0.817944
0.943935	-0.819371	0.810506
0.972214	-0.842474	0.808791
1.01049	-0.869278	0.819634
1.035	-0.915939	0.822629
1.07121	-0.949432	0.815773
1.0929	-0.994836	0.812116
1.11352	-1.02553	0.824357
1.14833	-1.04999	0.820418
1.19415	-1.09253	0.83302
1.22081	-1.14196	0.832783
1.27479	-1.18951	0.834579
1.30653	-1.24912	0.842462
1.34613	-1.31338	0.853144
1.40468	-1.38361	0.848631
1.40727	-1.43496	0.852808
1.45475	-1.51489	0.845418
1.48032	-1.56941	0.841749
1.53981	-1.64273	0.841942
1.59029	-1.7043	0.844851
1.62248	-1.78543	0.859097
1.67247	-1.90195	0.854706
1.7209	-1.99846	0.870167
1.81594	-2.10045	0.866425
1.85271	-2.26158	0.865645
1.88451	-2.42617	0.864348
1.92566	-2.54455	0.859875
1.98828	-2.7131	0.855895
2.048	-2.85806	0.867018
2.08609	-3.0332	0.865245
2.10048	-3.19289	0.854844
2.1093	-3.348	0.852175
2.08998	-3.52073	0.84811
2.11741	-3.67806	0.840859
2.15291	-3.87348	0.822994
2.17162	-4.06661	0.825321
2.18688	-4.24551	0.829228
2.20063	-4.47037	0.829255
2.22975	-4.67835	0.824822
2.21918	-4.82742	0.821585
2.1828	-5.03462	0.824233
2.16786	-5.208	0.834252
2.19593	-5.48992	0.83126
2.20953	-5.77859	0.836537
2.20866	-5.92596	0.837388
2.18791	-6.11797	0.827626
2.19622	-6.29562	0.814407
2.17263	-6.41742	0.819874
2.22769	-6.55815	0.818629
2.21033	-6.82875	0.81118
2.21133	-7.0704	0.810865
2.20993	-7.22462	0.802274
2.20417	-7.35602	0.799564
2.21711	-7.51877	0.806253
2.2156	-7.70672	0.802708
2.19969	-7.92874	0.811776
2.17536	-8.07859	0.807786
2.11144	-8.42789	0.818422
2.10286	-8.60674	0.819506
2.11183	-8.62118	0.825076
2.07721	-8.67843	0.826349
2.06796	-8.70234	0.822734
2.00397	-8.90484	0.816704
1.98144	-9.07937	0.830175
1.96271	-9.12541	0.839152
1.94159	-9.21783	0.840536
1.91351	-9.41281	0.830652
1.87437	-9.44255	0.83495
1.8315	-9.49071	0.835941
1.82003	-9.5247	0.847577
1.78424	-9.51127	0.861262
1.77736	-9.56746	0.855406
1.77624	-9.53901	0.85383
1.74388	-9.52524	0.856784
1.70002	-9.51673	0.8504
1.65109	-9.47021	0.850328
1.62231	-9.54314	0.851534
1.61095	-9.60546	0.861176
1.55108	-9.58952	0.8667
1.51512	-9.64008	0.86373
1.47546	-9.47221	0.861532
1.45673	-9.49711	0.857154
1.42079	-9.51061	0.845747
1.40354	-9.67433	0.850244
1.36598	-9.77968	0.827085
1.34749	-9.56612	0.840885
1.30102	-9.4264	0.838981
1.25431	-9.29319	0.841811
1.21862	-9.2712	0.848856
1.16905	-9.25322	0.840546
1.12755	-9.27587	0.833281
1.07334	-9.16301	0.820344
1.04672	-9.02626	0.827587
1.00646	-8.82604	0.846756
0.982135	-8.80106	0.849161
0.922571	-8.57888	0.859261
0.892073	-8.35225	0.863696
0.854199	-8.18371	0.869399
0.810918	-8.13742	0.862432
0.782199	-7.97817	0.861479
0.750832	-7.86126	0.862644
0.709729	-7.88529	0.854827
0.67388	-7.89919	0.858772
0.63624	-7.69954	0.867894
0.609816	-7.60552	0.877813
0.562949	-7.59331	0.88153
0.525285	-7.5427	0.892838
0.489515	-7.50349	0.904571
0.44802	-7.5304	0.909425
0.414735	-7.56142	0.905923
0.370683	-7.52959	0.909887
0.32315	-7.46451	0.905753
0.274451	-7.41026	0.909261
0.231404	-7.38257	0.908168
0.188043	-7.33618	0.904826
0.142338	-7.26418	0.909448
0.0986125	-7.17495	0.905934
0.0556491	-7.13412	0.911675
0.0127831	-6.98622	0.92472
-0.0287146	-7.03342	0.917236
-0.0700345	-6.90458	0.922824
-0.109901	-6.84247	0.912862
-0.147686	-6.65934	0.909693
-0.186933	-6.4731	0.90842
-0.219189	-6.36394	0.917597
-0.254605	-6.32785	0.912686
-0.291223	-6.31207	0.911603
-0.320768	-6.28234	0.936632
-0.350186	-6.18745	0.926397
-0.379885	-6.07694	0.919352
-0.409025	-5.95876	0.916677
-0.431279	-5.89233	0.924491
-0.449162	-5.80928	0.909344
-0.469799	-5.84866	0.898765
-0.49634	-5.81611	0.900097
-0.519924	-5.76404	0.901151
-0.541053	-5.69861	0.907115
-0.552485	-5.68318	0.906883
-0.563952	-5.61076	0.903526
-0.57693	-5.57795	0.892271
-0.586521	-5.55835	0.880961
-0.59825	-5.46697	0.878171
-0.610649	-5.39532	0.862002
-0.632245	-5.41917	0.859002
-0.632736	-5.42665	0.858023
-0.631952	-5.4542	0.82936
-0.638147	-5.3982	0.83162
-0.663357	-5.36458	0.82726
-0.66979	-5.27512	0.840835
-0.676062	-5.16658	0.842856
-0.681423	-5.11297	0.840749
-0.687862	-5.03021	0.847456
-0.697425	-4.99232	0.842616
-0.693493	-4.97619	0.826811
-0.686833	-4.90457	0.826886
-0.68014	-4.88054	0.821768
-0.685506	-4.77236	0.827178
-0.674841	-4.7864	0.832211
-0.671531	-4.75904	0.812581
-0.674063	-4.71767	0.813236
-0.664817	-4.7012	0.807056
-0.666818	-4.72665	0.810752
-0.668982	-4.5871	0.825769
-0.678256	-4.52143	0.819571
-0.684214	-4.40752	0.818651
-0.681439	-4.31842	0.820057
-0.683872	-4.37722	0.813782
-0.684648	-4.31631	0.814967
-0.676827	-4.40425	0.801681
-0.675821	-4.40266	0.799625
-0.673439	-4.42436	0.792706
-0.66176	-4.39249	0.790806
-0.65459	-4.38412	0.796871
-0.643203	-4.37257	0.78873
-0.642741	-4.32539	0.783136
-0.647995	-4.25402	0.785914
-0.641592	-4.24659	0.791227
-0.63687	-4.1882	0.790485
-0.641582	-4.17189	0.787373
-0.643857	-4.16275	0.782094
-0.632096	-4.04673	0.773065
-0.622001	-4.01225	0.778075
-0.626227	-4.00578	0.778937
-0.63145	-3.92982	0.772417
-0.626528	-3.91008	0.767606
-0.627293	-3.9472	0.760806
-0.625641	-3.94984	0.752566
-0.629594	-3.92705	0.738769
-0.619964	-3.92415	0.746204
-0.617846	-3.90019	0.75409
-0.60977	-3.96393	0.764984
-0.605804	-3.96673	0.768481
-0.610161	-3.92185	0.766623
-0.619556	-3.94633	0.758862
-0.613023	-3.87878	0.759914
-0.619162	-3.87114	0.745842
-0.61162	-3.86218	0.745417
-0.608995	-3.81751	0.74073
-0.604372	-3.76132	0.736324
-0.588952	-3.72252	0.723452
-0.590301	-3.67733	0.713241
-0.595305	-3.66085	0.709143
-0.596744	-3.63382	0.705523
-0.586316	-3.5551	0.708439
-0.584453	-3.52408	0.719787
-0.584545	-3.49241	0.712388
-0.588781	-3.44667	0.705484
-0.584022	-3.42166	0.703721
-0.566607	-3.37761	0.686353
-0.560583	-3.32325	0.686874
-0.567596	-3.30579	0.689081
-0.568022	-3.23692	0.699212
-0.553954	-3.23827	0.709601
-0.54507	-3.23333	0.704161
-0.54807	-3.19886	0.698994
-0.531111	-3.16463	0.694153
-0.525959	-3.14758	0.681198
-0.521103	-3.09563	0.671596
-0.523149	-3.05711	0.673967
-0.51653	-2.99095	0.680038
-0.5074	-2.98138	0.685936
-0.496948	-2.90009	0.693461
-0.49616	-2.92102	0.696534
-0.484166	-2.83803	0.698693
-0.475647	-2.8378	0.693713
-0.47079	-2.79261	0.691087
-0.466693	-2.75716	0.695136
-0.457076	-2.72465	0.699124
-0.45889	-2.65756	0.700247
-0.456821	-2.63203	0.698719
-0.454931	-2.6334	0.701628
-0.452149	-2.6114	0.699593
-0.451891	-2.58193	0.70596
-0.443881	-2.55027	0.704277
-0.444273	-2.52947	0.705786
-0.435127	-2.4603	0.698852
-0.432465	-2.41203	0.705598
-0.420463	-2.38738	0.707529
-0.413681	-2.3771	0.711023
-0.402964	-2.35173	0.706662
-0.401465	-2.32668	0.709625
-0.391026	-2.30096	0.713356
-0.388968	-2.27948	0.710502
-0.378602	-2.24865	0.715816
-0.378123	-2.23383	0.715801
-0.365821	-2.18258	0.718353
-0.362801	-2.12009	0.718582
-0.35548	-2.10815	0.722518
-0.345349	-2.0664	0.726323
-0.330777	-2.08564	0.732643
-0.31623	-2.06964	0.737696
-0.312084	-2.05264	0.74413
-0.310176	-2.04815	0.745845
-0.311306	-2.05836	0.763057
-0.310774	-2.03616	0.776077
-0.301992	-2.0192	0.775519
-0.296871	-2.00539	0.780232
-0.2924	-2.00636	0.781946
-0.284728	-2.01414	0.785375
-0.280734	-1.95432	0.777966
-0.270351	-1.93136	0.771219
-0.26145	-1.91935	0.782278
-0.262705	-1.84756	0.787907
-0.258047	-1.83493	0.780859
-0.250768	-1.85345	0.789298
-0.249166	-1.8141	0.78524
-0.247498	-1.77949	0.791653
-0.243013	-1.74769	0.79852
-0.238724	-1.72607	0.802152
-0.232044	-1.69572	0.816909
-0.226502	-1.70469	0.816828
-0.221503	-1.68375	0.817901
-0.211787	-1.65362	0.819188
-0.20627	-1.63346	0.835017
-0.200945	-1.60285	0.832667
-0.195713	-1.55993	0.837786
-0.187885	-1.52355	0.836864
-0.184472	-1.50909	0.827207
-0.179601	-1.48879	0.829579
-0.171298	-1.46426	0.825503
-0.162988	-1.45227	0.825532
-0.157718	-1.4299	0.80193
-0.150036	-1.40384	0.813392
-0.141586	-1.38223	0.816532
-0.133878	-1.38166	0.829731
-0.126615	-1.34445	0.831154
-0.123382	-1.32723	0.823208
-0.115638	-1.3359	0.830308
-0.109118	-1.32753	0.845257
-0.101662	-1.3124	0.833826
-0.0950332	-1.28977	0.829335
-0.0860776	-1.27663	0.834033
-0.0765284	-1.26482	0.845761
-0.0690654	-1.26609	0.850886
-0.0608687	-1.25443	0.846188
-0.0513706	-1.24136	0.851866
-0.0422976	-1.22715	0.857056
-0.0327886	-1.19215	0.853074
-0.0230179	-1.18536	0.860053
-0.0140205	-1.16581	0.858469
-0.00434012	-1.14405	0.851583
0.00568167	-1.10509	0.846796
0.0160699	-1.07243	0.866981
0.0266588	-1.05672	0.86807
0.0371975	-1.03912	0.86931
0.0478521	-1.01663	0.864377
0.0597733	-0.989562	0.864701
0.0707181	-0.980831	0.860915
0.0818276	-0.967039	0.861001
0.094126	-0.936972	0.850838
0.106899	-0.916645	0.851666
0.119853	-0.902715	0.848156
0.13353	-0.873229	0.865224
0.146437	-0.849467	0.859066
0.16272	-0.829806	0.861123
0.174128	-0.818873	0.865406
0.18701	-0.806892	0.855873
0.200534	-0.780835	0.8587
0.217982	-0.761938	0.868013
0.234153	-0.744673	0.850584
0.253627	-0.731307	0.846657
0.268726	-0.713465	0.843012
0.286404	-0.694996	0.856964
0.297919	-0.672665	0.849721
0.314064	-0.656155	0.853082
0.331675	-0.645672	0.849303
0.353322	-0.642877	0.856816
0.364933	-0.626344	0.876314
0.380912	-0.608663	0.878342
[truncated: 48,001 more rows]

## Sheet: d-HR_diffusion
HR diffusion, drawn with s and s1 (real and infer)
	s	s1	s2	s3	s4	s5
0	0.101862	0.103469	0.554316	0.556664	0.178586	0.178381
7	0.207724	0.203868	1.92051	1.92511	0.480614	0.478769
10	0.225296	0.214506	2.08293	2.07633	0.438992	0.43799
12	0.0764694	0.0787076	0.694193	0.692228	0.160484	0.161327
19	0.220199	0.203403	1.59628	1.60401	0.591695	0.593963
24	0.138516	0.142237	0.976071	0.982377	0.218301	0.219251
28	0.0259573	0.0261966	0.0186122	0.0249611	0.347159	0.347952
34	0.143785	0.139867	0.150441	0.150044	0.0832377	0.0832499
41	0.00444207	0.00408051	0.102212	0.101261	0.0957409	0.0959099
47	0.0798536	0.0822293	0.309492	0.308073	0.24588	0.24651
48	0.162324	0.162616	0.705741	0.706515	0.154539	0.155379
58	0.272093	0.256075	2.87851	2.87199	1.05403	1.06725
59	0.120046	0.12349	0.746167	0.748588	0.209303	0.210212
61	0.114707	0.119308	0.785732	0.785401	0.13555	0.13678
66	0.116858	0.114414	0.767391	0.764926	0.232851	0.232825
70	0.206722	0.202808	1.86188	1.86989	0.54504	0.542781
75	0.0220036	0.0217187	0.00805709	0.00703117	0.216361	0.216933
83	0.128925	0.130418	0.686233	0.690499	0.36616	0.364186
86	0.150823	0.15115	0.909802	0.91229	0.470729	0.470835
91	0.185077	0.183837	1.52042	1.52718	0.446286	0.446202
100	0.102682	0.10206	0.945836	0.936716	0.137951	0.138003
107	0.074001	0.0754849	0.250008	0.24963	0.280375	0.281835
110	0.152583	0.154006	1.07531	1.07689	0.27486	0.276573
112	0.0681577	0.0690486	0.332914	0.332746	0.137431	0.137225
119	0.206669	0.207209	2.09537	2.08339	0.515587	0.512278
124	0.0821208	0.081956	0.0636561	0.0631514	0.116841	0.117984
128	0.0791726	0.0779029	0.458514	0.458984	0.208893	0.209686
134	0.191485	0.19301	0.678081	0.677	0.168414	0.169397
141	0.0795582	0.0803219	0.578769	0.579926	0.135855	0.136028
147	0.0324785	0.0349749	0.156826	0.155335	0.187286	0.187729
148	0.0573225	0.0575269	0.0734053	0.0735977	0.13647	0.135994
158	0.139718	0.143897	0.973299	0.97848	0.314794	0.315593
159	0.0808974	0.0813386	0.325719	0.32455	0.242208	0.242775
161	0.0637925	0.0631081	0.798724	0.798146	0.14658	0.147095
166	0.063009	0.0583515	0.29666	0.296386	0.163797	0.16321
170	0.214559	0.216641	0.881534	0.878844	0.118225	0.11838
175	0.0320433	0.0305054	0.0103329	0.0112438	0.204918	0.205372
183	0.214124	0.212744	2.15932	2.15457	0.577683	0.575035
186	0.241096	0.238355	2.71684	2.71204	0.788718	0.786896
191	0.180131	0.17937	1.48556	1.50225	0.305586	0.30598
200	0.111351	0.115669	0.717137	0.720109	0.198602	0.198989
207	0.201408	0.202101	1.98832	1.98442	0.464568	0.462621
210	0.211015	0.206543	2.0063	2.004	0.422518	0.421072
212	0.117312	0.11779	0.0755299	0.0755671	0.244378	0.246505
219	0.218865	0.21144	2.00368	2.00491	0.569572	0.567924
224	0.0898715	0.0888561	0.399411	0.397429	0.249708	0.250242
228	0.0904047	0.0883368	0.320827	0.318841	0.316791	0.318698
234	0.0827024	0.0822172	0.527156	0.52691	0.0772432	0.0762318
241	0.202158	0.201818	0.399846	0.39619	0.122237	0.122847
247	0.0924274	0.0916621	0.40444	0.402364	0.255698	0.256273
248	0.0682156	0.0701658	0.311682	0.310175	0.160478	0.159955
258	0.264433	0.253328	2.91417	2.90123	0.98747	0.99657
259	0.0342902	0.0342662	0.136227	0.135867	0.157321	0.156367
261	0.0588266	0.0538175	0.664634	0.665529	0.133633	0.13365
266	0.0684014	0.0719261	0.236678	0.236382	0.242912	0.243698
270	0.20843	0.204568	1.96582	1.96671	0.424103	0.422788
275	0.188774	0.189141	0.419726	0.416197	0.183164	0.183367
283	0.123692	0.127668	0.779718	0.779678	0.278186	0.279644
286	0.215576	0.213357	2.09765	2.0986	0.697099	0.700354
291	0.19866	0.201486	2.04305	2.03173	0.426961	0.42516
300	0.0605497	0.062187	0.237717	0.237491	0.17918	0.179396
307	0.160052	0.159962	1.14906	1.1491	0.259439	0.260789
310	0.176297	0.179842	1.56851	1.57384	0.403471	0.401441
312	0.0569627	0.0567841	0.236069	0.235784	0.152979	0.152598
319	0.236288	0.230498	2.48405	2.48229	0.6945	0.697087
324	0.105535	0.10728	0.559121	0.56161	0.215437	0.216339
328	0.164669	0.165572	1.2532	1.24616	0.343001	0.341436
334	0.0566347	0.0567812	0.243049	0.242934	0.138937	0.138596
341	0.0380762	0.0385721	0.112033	0.111978	0.220769	0.221402
347	0.0778072	0.0810232	0.265763	0.266038	0.278723	0.28005
348	0.0678979	0.0624982	0.37198	0.372366	0.118908	0.118183
358	0.22551	0.222215	2.40919	2.40166	0.483563	0.48208
359	0.091626	0.0939445	0.555352	0.55678	0.223303	0.223975
361	0.0152668	0.0153744	0.125386	0.125289	0.104381	0.103561
366	0.0640251	0.0629788	0.331868	0.331684	0.111893	0.111603
370	0.182238	0.182358	1.59971	1.61776	0.235055	0.237181
375	0.079357	0.0807501	0.25389	0.253387	0.312783	0.314947
383	0.156945	0.159582	0.139376	0.13797	0.240456	0.242481
386	0.266393	0.263119	3.40238	3.42178	0.739348	0.746227
391	0.226395	0.227323	2.62681	2.63437	0.441996	0.439935
400	0.0463361	0.0445363	0.197872	0.197827	0.128162	0.127453
407	0.0513793	0.051688	0.0134428	0.0176496	0.227581	0.228742
410	0.176065	0.180349	1.64178	1.65081	0.28889	0.29064
412	0.0994408	0.0998274	0.492179	0.494476	0.178313	0.178177
419	0.184321	0.184578	1.58039	1.58545	0.430041	0.429655
424	0.0858079	0.0859042	0.447495	0.448549	0.122925	0.122607
428	0.0774185	0.0778863	0.569917	0.570535	0.170739	0.170763
434	0.0574947	0.0586619	0.23556	0.235346	0.143694	0.143492
441	0.0785945	0.0780219	0.0132869	0.0144879	0.159482	0.158073
447	0.0827534	0.082722	0.388331	0.387666	0.179566	0.179611
448	0.1051	0.105969	0.0835264	0.0835715	0.257471	0.259754
458	0.172621	0.174702	1.46271	1.4777	0.294184	0.29551
459	0.0853705	0.0836934	0.407944	0.405658	0.197163	0.197358
461	0.0346336	0.0354537	0.177491	0.177071	0.128578	0.127908
466	0.20132	0.201835	0.6055	0.595739	0.215363	0.215637
470	0.0678827	0.0673494	0.0137286	0.0150408	0.184414	0.184849
475	0.0787471	0.0795987	0.32949	0.328743	0.220943	0.221664
483	0.199116	0.200058	1.96314	1.9607	0.419236	0.417454
486	0.227585	0.222926	2.31878	2.32119	0.646785	0.650006
491	0.167143	0.167737	1.25322	1.24551	0.421157	0.421253
500	0.00308466	0.000601908	0.0926773	0.0922828	0.117908	0.117171
507	0.00995855	0.0114871	0.0416318	0.0416255	0.166124	0.165364
510	0.204905	0.209165	2.32156	2.30184	0.296578	0.298762
512	0.0833818	0.0860469	0.377084	0.377186	0.182539	0.182685
519	0.218593	0.214445	2.14968	2.14655	0.569868	0.56707
524	0.0594891	0.0598218	0.308433	0.307337	0.0896993	0.0898046
528	0.128427	0.133974	0.926033	0.930545	0.219704	0.220601
534	0.0735047	0.072318	0.00611391	0.00432273	0.203639	0.203896
541	0.0707189	0.0725348	0.230923	0.230256	0.277428	0.278668
547	0.0843606	0.0864596	0.367391	0.367781	0.202253	0.202802
548	0.0827558	0.0819259	0.391632	0.390681	0.179894	0.179946
558	0.178227	0.180791	1.59262	1.60291	0.327449	0.326668
559	0.0794194	0.0782588	0.355482	0.355912	0.202469	0.203013
561	0.0802028	0.0792861	0.435138	0.435764	0.108908	0.109404
566	0.0693906	0.0722167	0.273547	0.274066	0.208639	0.209406
570	0.0773299	0.0769389	0.357927	0.358453	0.181921	0.182073
575	0.156144	0.155067	0.618069	0.606129	0.241304	0.24243
583	0.130853	0.131104	0.613206	0.615428	0.461118	0.462063
586	0.210403	0.211883	2.26196	2.25116	0.438853	0.436694
591	0.153676	0.158091	1.21841	1.21086	0.323142	0.323061
600	0.104973	0.107941	0.652464	0.659042	0.111966	0.113781
607	0.162081	0.163182	1.22218	1.21589	0.317998	0.318226
610	0.1907	0.187383	1.57565	1.58652	0.386739	0.384558
612	0.0425546	0.0417043	0.162721	0.161281	0.162166	0.161174
619	0.244799	0.2422	2.80055	2.79107	0.855544	0.854431
624	0.0623578	0.0636437	0.219958	0.218554	0.22151	0.222174
628	0.164374	0.162916	1.08663	1.08903	0.44265	0.443635
634	0.0775784	0.0781571	0.595876	0.597082	0.117518	0.117955
641	0.0319408	0.0330235	0.172492	0.171608	0.130717	0.130023
647	0.0368795	0.0371627	0.0977262	0.097457	0.225669	0.226331
648	0.197	0.198811	0.777554	0.780471	0.124934	0.125349
658	0.214382	0.214118	2.3002	2.28908	0.400079	0.397647
659	0.0941404	0.094743	0.386481	0.385788	0.239566	0.239968
661	0.0788478	0.0787608	0.44012	0.44111	0.089422	0.0898827
666	0.0829527	0.081089	0.437491	0.438076	0.13357	0.133318
670	0.229277	0.224454	2.5003	2.50667	0.308598	0.31115
675	0.0618951	0.0621078	0.146183	0.145229	0.310176	0.312541
683	0.0861403	0.0887975	0.318046	0.315985	0.27234	0.273462
686	0.226279	0.229827	2.63489	2.62698	0.721064	0.720913
691	0.216612	0.211444	2.08626	2.07857	0.50396	0.501273
700	0.0581672	0.054304	0.524271	0.526355	0.278851	0.280017
707	0.0633804	0.0632575	0.00635134	0.00136251	0.215255	0.215758
710	0.194376	0.190399	1.57909	1.58202	0.522361	0.520103
712	0.0130553	0.0132941	0.117326	0.117021	0.100991	0.10067
719	0.25561	0.254384	3.16366	3.16422	0.836707	0.837419
724	0.0873105	0.089399	0.608749	0.612402	0.0953108	0.096035
728	0.182269	0.181219	1.51268	1.5284	0.322719	0.322065
734	0.06287	0.06321	0.0223613	0.0224925	0.155249	0.153771
741	0.0600052	0.0569527	0.141307	0.140847	0.258131	0.259399
747	0.0586651	0.0579361	0.0243271	0.0298216	0.323353	0.324912
748	0.100283	0.100488	0.0450427	0.0460911	0.165591	0.164864
758	0.213312	0.204514	1.83034	1.8419	0.477521	0.47595
759	0.0995552	0.0967199	0.91463	0.906147	0.209392	0.209861
761	0.221719	0.220317	0.687015	0.689687	0.105166	0.103811
766	0.057353	0.0552957	0.182838	0.18252	0.230611	0.231324
770	0.112349	0.115612	0.68514	0.690701	0.173284	0.173504
775	0.0870426	0.085568	0.388389	0.387412	0.243859	0.244256
783	0.0931601	0.0914881	0.340861	0.340561	0.300594	0.302786
786	0.241841	0.23451	2.56408	2.56558	0.691228	0.69381
791	0.215028	0.218494	2.52711	2.5341	0.256134	0.260531
800	0.0987337	0.0984351	0.412045	0.410122	0.294629	0.296605
807	0.0560029	0.053358	0.203755	0.203309	0.172348	0.172197
810	0.211875	0.207546	2.00173	2.00044	0.495482	0.493178
812	0.0829656	0.0828889	0.0591859	0.0593014	0.111485	0.112539
819	0.247033	0.237676	2.63957	2.64264	0.634509	0.636672
824	0.0476341	0.04622	0.263063	0.263411	0.0685291	0.0687568
828	0.152038	0.154447	1.10028	1.10125	0.300631	0.301442
834	0.0995541	0.100876	0.543191	0.544952	0.159922	0.160136
841	0.0258619	0.0255569	0.0290536	0.0290806	0.265584	0.267067
847	0.0494928	0.0469976	0.079289	0.0805693	0.287422	0.289542
848	0.00340489	0.00161891	0.0445349	0.0441636	0.191762	0.192212
858	0.208951	0.206587	2.0561	2.04705	0.425048	0.423452
859	0.0726945	0.0733464	0.305893	0.304858	0.208051	0.208807
861	0.0758533	0.0760491	0.383292	0.383131	0.138746	0.138731
866	0.0918309	0.0940404	0.584712	0.586907	0.142669	0.143227
870	0.061868	0.0614212	0.214033	0.21249	0.232765	0.233484
875	0.00304217	0.00218428	0.0172616	0.0181315	0.223801	0.22456
883	0.0735506	0.0721032	0.300615	0.299998	0.231263	0.231701
886	0.240989	0.232786	2.55919	2.56173	0.563514	0.558847
891	0.150295	0.154544	1.16111	1.15871	0.291228	0.292504
900	0.0967129	0.0975411	0.515115	0.517244	0.160288	0.160416
907	0.196403	0.195876	1.85065	1.85469	0.364183	0.36158
910	0.191412	0.189528	1.67776	1.68911	0.336126	0.335317
912	0.0982414	0.0998313	0.516362	0.520162	0.237952	0.238008
919	0.220728	0.212084	2.0059	2.00749	0.548046	0.545617
924	0.0578534	0.0569703	0.176128	0.17546	0.233843	0.234692
928	0.0948271	0.0928883	0.295713	0.295313	0.378342	0.378488
934	0.0433403	0.0433064	0.0585771	0.0586545	0.0925985	0.0928972
941	0.0724937	0.0725685	0.379785	0.379909	0.119004	0.118563
947	0.0842056	0.0860515	0.353389	0.35381	0.219433	0.220213
948	0.0636363	0.063782	0.0117167	0.0128582	0.175482	0.175566
958	0.275984	0.266328	3.34191	3.35862	0.872003	0.875317
959	0.0184306	0.0228413	0.831939	0.829315	0.211806	0.212455
961	0.0168813	0.0172454	0.0699324	0.0700342	0.110133	0.109772
966	0.0147333	0.0155906	0.00621654	0.00156071	0.206483	0.207016
970	0.206388	0.204778	2.01874	2.01334	0.435643	0.434318
975	0.0630975	0.0640658	0.276151	0.276716	0.160504	0.159876
983	0.0946082	0.0947787	0.462675	0.463381	0.21122	0.212087
986	0.236451	0.237659	2.82143	2.82757	0.640343	0.641328
991	0.183004	0.182151	1.5147	1.52568	0.387783	0.385398
1000	0.0431191	0.0425858	0.0647951	0.0644935	0.135657	0.135138
1007	0.068597	0.0723595	0.224933	0.223949	0.258302	0.259319
1010	0.223462	0.212832	1.94177	1.95079	0.628145	0.632149
1012	0.0856811	0.0850519	0.00829613	0.00839624	0.194488	0.194788
1019	0.0988829	0.0984306	0.385244	0.384153	0.340924	0.340855
1024	0.187143	0.183967	1.44244	1.44255	0.544636	0.544654
1028	0.0635227	0.0619758	0.270465	0.270919	0.183293	0.183578
1034	0.176777	0.176397	1.44459	1.46251	0.271008	0.272977
1041	0.120575	0.120061	0.953027	0.9434	0.107578	0.105776
1047	0.0990324	0.0991539	0.449423	0.449713	0.25058	0.250972
1048	0.155951	0.155902	0.8578	0.855675	0.157005	0.158627
1058	0.185995	0.185944	1.60105	1.60596	0.435974	0.435646
1059	0.211946	0.20752	2.0504	2.0431	0.391707	0.389646
1061	0.0771915	0.0786044	0.299656	0.299144	0.243858	0.244476
1066	0.00974553	0.0112635	0.0523465	0.0524885	0.149358	0.148401
1070	0.106629	0.107236	0.497906	0.502164	0.24718	0.247336
1075	0.112555	0.116572	0.165166	0.165543	0.327207	0.328578
1083	0.0462792	0.0459164	0.157968	0.156463	0.213797	0.214563
1086	0.0841032	0.0823798	0.378138	0.377669	0.269917	0.271037
1091	0.034971	0.0350795	0.00774228	0.00614663	0.33958	0.340145
1100	0.0117435	0.0121106	0.799164	0.797441	0.189376	0.189534
1107	0.196787	0.19864	1.92741	1.92722	0.46446	0.462505
1110	0.214657	0.21046	2.09591	2.08578	0.47331	0.471774
1112	0.0218302	0.0214088	0.0310366	0.0313271	0.168511	0.16802
1119	0.201449	0.195463	1.61939	1.62225	0.600214	0.602293
1124	0.142512	0.148059	1.12445	1.12339	0.220559	0.221469
1128	0.0424747	0.0420462	0.0555007	0.0542677	0.301946	0.304479
1134	0.0577934	0.0544954	0.303024	0.302355	0.0960142	0.0960762
1141	0.075722	0.0779541	0.407375	0.407023	0.0979833	0.0984355
1147	0.0980283	0.0982058	0.44719	0.447376	0.256845	0.257494
1148	0.00659165	0.00542659	0.134147	0.13367	0.139557	0.138826
1158	0.264807	0.260017	3.2319	3.23753	0.903669	0.905505
1159	0.129087	0.132708	0.852722	0.856433	0.208285	0.209194
1161	0.21126	0.211916	0.81138	0.811993	0.139276	0.139634
1166	0.0153523	0.0158637	0.00827947	0.00828714	0.214233	0.214854
1170	0.189381	0.187208	1.57624	1.58199	0.44488	0.444741
1175	0.0558623	0.052375	0.173033	0.171963	0.243574	0.244537
1183	0.125691	0.127936	0.672181	0.676068	0.388832	0.388051
1186	0.136982	0.136777	0.648358	0.651331	0.517961	0.52028
1191	0.171824	0.170888	1.26454	1.2579	0.448474	0.448972
1200	0.0317189	0.0359312	0.619392	0.617654	0.14902	0.149342
1207	0.200374	0.192476	1.55212	1.55894	0.492852	0.490413
1210	0.196616	0.195484	1.78346	1.78965	0.460375	0.459178
1212	0.0289637	0.0285551	0.0439121	0.0443189	0.137381	0.136654
1219	0.144575	0.144913	0.794933	0.795742	0.50475	0.505242
1224	0.167348	0.172594	1.51428	1.52958	0.260329	0.261986
1228	0.0837301	0.0836432	0.297281	0.296878	0.294435	0.296572
1234	0.0621748	0.0628936	0.300511	0.300069	0.124608	0.123744
1241	0.0601806	0.0594407	0.319392	0.318217	0.0889554	0.0890226
1247	0.116181	0.118783	0.632675	0.637157	0.2955	0.297096
1248	0.00453681	0.00460823	0.105478	0.104623	0.098714	0.0985907
1258	0.234968	0.233346	2.675	2.67495	0.606481	0.605889
1259	0.14032	0.14391	0.994743	1.00082	0.223071	0.223875
1261	0.103503	0.10787	0.707122	0.711342	0.122801	0.124178
1266	0.10903	0.110322	0.574891	0.578242	0.175917	0.175567
1270	0.160676	0.16035	1.07072	1.07277	0.436629	0.43754
1275	0.0350244	0.0363561	0.100239	0.100227	0.237429	0.238564
1283	0.0823376	0.0817965	0.257473	0.257195	0.338497	0.338876
1286	0.0385405	0.0396203	0.119874	0.064576	0.333951	0.335501
1291	0.175069	0.170534	1.15399	1.15483	0.464743	0.465177
1300	0.0745544	0.0771492	0.383011	0.382995	0.117732	0.117547
1307	0.0638836	0.0632532	0.281901	0.282363	0.16896	0.168402
1310	0.207653	0.212966	2.39684	2.38011	0.385363	0.382595
1312	0.0418012	0.0414694	0.8201	0.819486	0.140872	0.141138
1319	0.219111	0.218359	2.31384	2.31014	0.577693	0.574562
1324	0.10359	0.106339	0.6451	0.651808	0.092776	0.093849
1328	0.136736	0.14099	0.975935	0.982105	0.215979	0.216965
1334	0.02847	0.0298719	0.123241	0.123475	0.190497	0.190936
1341	0.0826304	0.0845853	0.30563	0.304578	0.269258	0.270325
1347	0.00997957	0.00738928	0.696309	0.690967	0.214812	0.215491
1348	0.159246	0.159013	0.702217	0.701662	0.184235	0.18445
1358	0.174526	0.176541	1.49066	1.50459	0.317288	0.316949
1359	0.0986288	0.0994562	0.497414	0.500416	0.205317	0.206045
1361	0.154618	0.154763	0.948914	0.938311	0.117048	0.116708
1366	0.0982073	0.0987386	0.468999	0.471082	0.240412	0.240607
1370	0.0959339	0.0966573	0.504149	0.506453	0.172755	0.172427
1375	0.0149196	0.0163935	0.0067415	0.00301957	0.251867	0.253811
1383	0.113669	0.114639	0.454902	0.461279	0.483536	0.483769
1386	0.222328	0.217307	2.26623	2.26094	0.437298	0.435451
1391	0.154447	0.156333	1.09805	1.09922	0.349856	0.347682
1400	0.0673201	0.0701124	0.269999	0.270484	0.196372	0.196555
1407	0.185287	0.192001	1.91382	1.9098	0.40734	0.404572
1410	0.209418	0.211779	2.28545	2.27315	0.424147	0.421611
1412	0.076924	0.0787553	0.298399	0.297994	0.241304	0.24194
1419	0.194216	0.188879	1.49045	1.49014	0.579908	0.581161
1424	0.137386	0.137265	0.78487	0.786852	0.23175	0.23201
1428	0.135479	0.134855	0.0769521	0.0770132	0.320816	0.322603
1434	0.0837531	0.085629	0.460632	0.46207	0.0849808	0.08525
1441	0.0429181	0.0441853	0.718779	0.717914	0.0924098	0.0921915
1447	0.0473438	0.0459788	0.135684	0.135634	0.225682	0.226243
1448	0.0437906	0.0425034	0.16207	0.160617	0.163134	0.162129
1458	0.287231	0.265226	3.01297	3.00217	1.17648	1.18416
1459	0.110069	0.113042	0.639262	0.64467	0.21179	0.212708
1461	0.0920386	0.0923976	0.500077	0.501566	0.146047	0.146477
1466	0.100266	0.101685	0.5052	0.509458	0.255048	0.255613
1470	0.224081	0.217793	2.19004	2.1903	0.573169	0.570361
1475	0.0260076	0.0302968	0.509639	0.508981	0.198298	0.198478
1483	0.125173	0.128234	0.723789	0.727492	0.342387	0.341539
1486	0.172118	0.168996	1.11076	1.11304	0.565237	0.567919
1491	0.192197	0.192208	1.75592	1.76029	0.411459	0.409831
1500	0.0926895	0.0956062	0.622605	0.627223	0.121791	0.122381
1507	0.0750925	0.0755913	0.242923	0.242542	0.301061	0.303377
1510	0.145302	0.149182	1.06587	1.06757	0.27439	0.276089
1512	0.0576219	0.0583466	0.253447	0.253186	0.134659	0.134072
1519	0.219513	0.212639	2.07898	2.07325	0.509627	0.506782
1524	0.23033	0.226982	0.615365	0.608011	0.116487	0.11671
1528	0.0815643	0.0835636	0.327815	0.326898	0.235786	0.23629
1534	0.00873377	0.00133442	0.679713	0.674653	0.166152	0.166784
1541	0.0861404	0.0851334	0.46604	0.467175	0.117999	0.118239
1547	0.00658056	0.00670594	0.0646472	0.0645651	0.200328	0.200767
1548	0.166995	0.168384	0.296901	0.294772	0.145035	0.14446
1558	0.132717	0.137027	0.900061	0.902764	0.278007	0.27956
1559	0.0833522	0.082461	0.328209	0.32718	0.26059	0.26136
1561	0.104457	0.107774	0.65156	0.657586	0.147137	0.147903
1566	0.0381894	0.0404962	0.183759	0.183465	0.178341	0.17858
1570	0.0222636	0.0275432	0.791535	0.791061	0.127566	0.126984
1575	0.110447	0.110869	0.0632457	0.0622217	0.200716	0.200757
1583	0.214697	0.211134	2.09043	2.08379	0.547649	0.544264
1586	0.239175	0.238184	2.76101	2.75455	0.750853	0.75042
1591	0.182261	0.178061	1.37707	1.39112	0.309542	0.309751
1600	0.0824283	0.0831851	0.426616	0.42663	0.127077	0.126123
1607	0.0869733	0.0872088	0.340568	0.340425	0.259681	0.260419
1610	0.211694	0.209882	2.09111	2.0836	0.556175	0.553076
1612	0.0499095	0.0478172	0.165653	0.164217	0.199601	0.200021
1619	0.101622	0.100968	0.399971	0.398471	0.302342	0.304468
1624	0.182525	0.182264	1.49605	1.49971	0.484308	0.482176
1628	0.100287	0.101145	0.507393	0.510429	0.195374	0.195452
1634	0.182445	0.188081	1.83998	1.83858	0.31321	0.313084
1641	0.0345493	0.0360767	0.218069	0.217908	0.0943913	0.0943582
1647	0.117362	0.118843	0.608923	0.612854	0.259451	0.260399
1648	0.0204593	0.0207849	0.100326	0.0999449	0.187497	0.188004
1658	0.177389	0.176864	1.39488	1.39877	0.433231	0.433415
1659	0.195843	0.198948	2.00332	1.99544	0.387971	0.38535
1661	0.0915365	0.0938138	0.55829	0.559641	0.212542	0.213422
1666	0.0865958	0.0877999	0.427651	0.427631	0.146751	0.147027
1670	0.0910142	0.0934962	0.554251	0.556149	0.244241	0.24425
1675	0.0126712	0.0130265	0.0108862	0.0135083	0.293036	0.295375
1683	0.0846442	0.0829381	0.411693	0.409865	0.192697	0.192735
1686	0.0609945	0.0604762	0.0399451	0.0406229	0.307287	0.309282
1691	0.0497207	0.0477104	0.0902365	0.0907406	0.289379	0.291574
1700	0.058213	0.0572505	0.167688	0.16622	0.253836	0.255061
1707	0.0563943	0.0538861	0.186515	0.186331	0.217544	0.218292
1710	0.202201	0.195792	1.65596	1.66202	0.511082	0.508785
1712	0.0520234	0.0484742	0.221797	0.221527	0.117321	0.116171
1719	0.268048	0.257152	3.02742	3.01454	0.991835	0.999653
1724	0.0081001	0.00365356	0.894089	0.894506	0.0747945	0.0755893
1728	0.165156	0.170082	1.428	1.43589	0.3469	0.345108
1734	0.0279932	0.0265698	0.0470021	0.0471908	0.159572	0.158162
1741	0.0813076	0.0825875	0.50907	0.513452	0.309248	0.310895
1747	0.0871084	0.0893614	0.253209	0.252731	0.358129	0.358094
1748	0.0773771	0.0796769	0.353912	0.354504	0.173948	0.173734
1758	0.19639	0.197677	1.90393	1.90521	0.434198	0.432981
1759	0.0565841	0.0521907	0.161196	0.159744	0.22739	0.227994
1761	0.00571943	0.00648363	0.114724	0.114002	0.0698731	0.0707979
1766	0.0925548	0.0950807	0.587792	0.5898	0.16756	0.167789
1770	0.0324437	0.0333047	0.146787	0.145137	0.160246	0.159208
1775	0.0709116	0.0698136	0.00558873	0.00149974	0.217271	0.217752
1783	0.00507231	0.00592802	0.010146	0.0111116	0.243327	0.244851
1786	0.252776	0.242528	2.73591	2.74196	0.683474	0.685958
1791	0.197573	0.198829	2.01102	2.00265	0.268129	0.270421
1800	0.0805438	0.078022	0.387545	0.386666	0.219608	0.220369
1807	0.205021	0.204262	0.38185	0.378099	0.174036	0.173711
1810	0.211913	0.205835	1.88684	1.89546	0.556206	0.554637
1812	0.107212	0.112209	0.746885	0.748081	0.145201	0.146152
1819	0.22562	0.216801	2.09502	2.09604	0.613912	0.616322
1824	0.152766	0.152862	1.01288	0.996628	0.0799521	0.0806213
1828	0.147209	0.151792	1.11851	1.11809	0.302627	0.303384
1834	0.0305736	0.0333667	0.197687	0.197382	0.13757	0.136996
1841	0.160528	0.160297	0.694883	0.690408	0.279503	0.280395
1847	0.135246	0.133271	0.0702731	0.0698056	0.25223	0.254678
1848	0.0135785	0.0127595	0.546268	0.543528	0.198857	0.199045
1858	0.191205	0.193987	1.8905	1.89033	0.348573	0.347081
1859	0.0165632	0.0166562	0.0568114	0.0560232	0.22552	0.226295
1861	0.0907594	0.0907979	0.0659409	0.0653193	0.122313	0.123505
1866	0.059749	0.0595627	0.244155	0.243957	0.172634	0.172456
1870	0.0581658	0.0581659	0.00908149	0.00899703	0.241028	0.242819
1875	0.0721434	0.0692438	0.465213	0.465597	0.202531	0.203064
1883	0.0398756	0.0405825	0.0983208	0.0983001	0.255347	0.256803
1886	0.234896	0.229998	2.53632	2.53568	0.583656	0.581106
1891	0.161422	0.165513	1.35261	1.36099	0.265464	0.267226
1900	0.0924683	0.0939405	0.338092	0.33777	0.284483	0.286151
1907	0.0899573	0.0884821	0.38204	0.381587	0.238095	0.2385
1910	0.193339	0.191751	1.67287	1.67597	0.500597	0.49747
1912	0.0705811	0.0713408	0.863367	0.861982	0.103589	0.100921
1919	0.257836	0.24817	2.8387	2.83389	0.865188	0.86495
1924	0.0296787	0.0304184	0.197316	0.197254	0.0834156	0.083741
1928	0.192737	0.191524	1.77573	1.78625	0.249835	0.252196
1934	0.0755183	0.0724525	0.423544	0.422772	0.188214	0.18832
1941	0.0187934	0.0181918	0.0251456	0.0313541	0.272568	0.274149
1947	0.0773441	0.0726898	0.246348	0.24551	0.38598	0.386003
1948	0.0919408	0.0935083	0.551194	0.552787	0.154284	0.154559
1958	0.202702	0.201189	1.90135	1.90541	0.488529	0.486265
1959	0.0842371	0.0860895	0.342576	0.342648	0.233586	0.23399
1961	0.0829218	0.0813645	0.472254	0.473456	0.0843863	0.0845031
1966	0.0351198	0.0343951	0.00912321	0.00946928	0.230138	0.231394
1970	0.0910127	0.0915738	0.502208	0.504058	0.1646	0.164646
1975	0.0554428	0.0515207	0.196036	0.195675	0.224646	0.225153
1983	0.0606584	0.0571197	0.216257	0.214573	0.233652	0.2344
1986	0.258569	0.254536	3.16581	3.17499	0.711931	0.71543
1991	0.204341	0.208789	2.33054	2.30923	0.267186	0.269936
2000	0.205759	0.206696	0.751618	0.754211	0.156214	0.157459
2007	0.197086	0.188154	1.43037	1.43816	0.482728	0.481485
2010	0.185854	0.18433	1.51955	1.52549	0.460614	0.460123
2012	0.033486	0.0339994	0.161305	0.159882	0.136959	0.136259
2019	0.140539	0.141594	0.763328	0.765821	0.506031	0.506667
2024	0.179389	0.185263	1.8001	1.80245	0.2672	0.269322
2028	0.0758744	0.0712992	0.317366	0.315068	0.268575	0.269612
2034	0.0774842	0.0760741	0.398104	0.396723	0.141411	0.141523
2041	0.0766467	0.0756509	0.440905	0.44198	0.0791835	0.0784374
2047	0.122452	0.124283	0.650004	0.655034	0.311269	0.312822
2048	0.0360938	0.0375301	0.25142	0.250876	0.0985725	0.0981623
2058	0.257398	0.242474	2.68158	2.6935	0.612437	0.613386
2059	0.139344	0.144744	1.05673	1.05907	0.244929	0.24504
2061	0.107864	0.106246	1.0079	0.99327	0.136401	0.136437
2066	0.0939729	0.0985789	0.682793	0.687038	0.158589	0.159257
2070	0.161625	0.160538	1.03656	1.03925	0.47658	0.476195
2075	0.0568169	0.0529757	0.188346	0.188113	0.227005	0.227516
2083	0.0787638	0.080687	0.254806	0.254395	0.304833	0.307152
2086	0.00337293	0.000503632	0.0632313	0.0513087	0.31285	0.315165
2091	0.1642	0.160932	0.982131	0.987128	0.482347	0.481803
2100	0.190517	0.190111	0.265168	0.263284	0.197305	0.197525
2107	0.155897	0.159429	1.24824	1.24312	0.24678	0.247466
2110	0.185836	0.187591	1.69883	1.7042	0.392147	0.389624
2112	0.187605	0.189732	0.786021	0.786768	0.167196	0.168694
2119	0.222543	0.222638	2.3819	2.38051	0.702102	0.704129
2124	0.0742901	0.075805	0.301685	0.301034	0.220332	0.221063
2128	0.180811	0.182127	1.55949	1.5663	0.409271	0.407892
2134	0.182355	0.184088	0.706414	0.706691	0.182625	0.182807
2141	0.189022	0.190444	0.679186	0.674344	0.273058	0.274075
2147	0.054877	0.0506217	0.124768	0.125326	0.251514	0.25283
2148	0.146381	0.14634	0.726085	0.728872	0.112201	0.111399
2158	0.212266	0.212595	2.2663	2.25559	0.41657	0.413862
2159	0.0978357	0.0969816	0.392525	0.39116	0.277407	0.278581
2161	0.0879883	0.0905353	0.629988	0.634961	0.0862768	0.0867294
2166	0.22395	0.222248	0.682187	0.682505	0.157529	0.158578
2170	0.172053	0.173443	1.44576	1.46588	0.222654	0.224466
2175	0.0485189	0.0473853	0.107442	0.107908	0.277686	0.279064
2183	0.102203	0.10337	0.473525	0.477744	0.314449	0.316177
2186	0.258595	0.257854	3.29154	3.30402	0.757141	0.762579
2191	0.22697	0.2316	2.77848	2.79221	0.498816	0.496588
2200	0.063989	0.066321	0.265699	0.266086	0.174476	0.174407
2207	0.155866	0.157547	1.15479	1.15384	0.257753	0.259
2210	0.172541	0.176731	1.52445	1.53158	0.389531	0.386702
2212	0.0590441	0.0578356	0.25889	0.258923	0.15227	0.151967
2219	0.23964	0.234486	2.59334	2.59316	0.716942	0.717938
2224	0.107632	0.109408	0.571844	0.574753	0.213838	0.214753
2228	0.150644	0.155858	1.18777	1.18287	0.353092	0.350607
2234	0.059073	0.0587949	0.27002	0.270552	0.134024	0.133415
2241	0.0407094	0.0411084	0.122416	0.122818	0.224523	0.22504
2247	0.0768158	0.0793146	0.265872	0.266144	0.275643	0.276723
2248	0.0651869	0.0574574	0.404107	0.403254	0.112484	0.112182
2258	0.210295	0.215009	2.38385	2.36979	0.496333	0.49383
2259	0.0817098	0.0827566	0.54209	0.54357	0.210623	0.211461
2261	0.0218665	0.02228	0.150024	0.148042	0.101961	0.101424
2266	0.0676366	0.0665344	0.355353	0.356107	0.11456	0.114275
2270	0.179811	0.181754	1.63604	1.65085	0.227742	0.230086
2275	0.0781208	0.0801549	0.250332	0.249946	0.305409	0.30773
2283	0.132093	0.130727	0.0756135	0.0755681	0.246523	0.248807
2286	0.259654	0.259419	3.34201	3.35611	0.75938	0.765312
2291	0.231937	0.227851	2.55558	2.55907	0.432234	0.429674
2300	0.0137793	0.0133511	0.123441	0.123362	0.117348	0.116324
2307	0.00343435	0.00310035	0.0623302	0.0621606	0.166532	0.165841
2310	0.195164	0.201787	2.19596	2.17364	0.303924	0.30542
2312	0.0855946	0.0839847	0.41536	0.413999	0.182805	0.182907
2319	0.235899	0.222117	2.16358	2.16847	0.566094	0.563907
2324	0.0646562	0.0667285	0.340957	0.341482	0.0896045	0.089849
2328	0.133873	0.137411	0.909403	0.913919	0.208243	0.209163
2334	0.0485859	0.0487831	0.00816741	0.00697895	0.216509	0.217023
2341	0.0717985	0.0724758	0.237444	0.236999	0.282965	0.284624
2347	0.0894747	0.0888582	0.397808	0.396204	0.20927	0.210091
2348	0.0858181	0.0842864	0.417615	0.416476	0.182971	0.183073
2358	0.174731	0.179073	1.60337	1.6121	0.322407	0.321603
2359	0.0816478	0.0837531	0.363489	0.363996	0.190852	0.190998
2361	0.0819097	0.0799764	0.450727	0.451881	0.109188	0.109735
2366	0.0708406	0.0720361	0.27977	0.280228	0.22105	0.22175
2370	0.0816545	0.0818859	0.377863	0.377867	0.183341	0.183499
2375	0.176861	0.177339	0.489862	0.486743	0.230222	0.230789
2383	0.126238	0.127699	0.614034	0.616031	0.457673	0.458533
2386	0.213275	0.212416	2.22497	2.21607	0.441272	0.439339
2391	0.148015	0.154516	1.21863	1.21019	0.321129	0.321144
2400	0.0239671	0.0237238	0.0382492	0.0382735	0.154209	0.152957
2407	0.159869	0.16137	1.11838	1.11903	0.488305	0.486515
2410	0.186498	0.182573	1.44965	1.46169	0.392545	0.390443
2412	0.0756531	0.0768298	0.346253	0.346645	0.17695	0.176929
2419	0.133607	0.134453	0.695418	0.700122	0.41134	0.411695
2424	0.190083	0.191475	1.82308	1.82583	0.290528	0.29232
2428	0.153729	0.156121	0.192503	0.190903	0.217465	0.217786
2434	0.0605405	0.0597851	0.816645	0.816552	0.123931	0.123514
2441	0.1209	0.121408	0.90286	0.898627	0.0873017	0.0862442
2447	0.124769	0.126229	0.653663	0.658721	0.321836	0.322936
2448	0.090866	0.0910796	0.514595	0.515242	0.102694	0.103637
2458	0.227189	0.225091	2.48911	2.48476	0.520521	0.516906
2459	0.158527	0.160116	1.21678	1.2115	0.226409	0.227555
2461	0.0260409	0.0269132	0.0105144	0.0112038	0.158045	0.156477
2466	0.139831	0.136952	0.136761	0.134851	0.137721	0.137781
2470	0.17023	0.166185	1.06253	1.06564	0.494142	0.493228
2475	0.0753626	0.0714283	0.341497	0.341484	0.20607	0.206762
2483	0.144623	0.144082	0.278107	0.276601	0.279085	0.280189
2486	0.0273403	0.0287529	0.0208866	0.0213874	0.316044	0.318274
2491	0.151364	0.14879	0.765197	0.768364	0.518985	0.520969
2500	0.0761479	0.0796348	0.360232	0.360941	0.15139	0.151403
2507	0.132855	0.134533	0.708999	0.713534	0.443142	0.444287
2510	0.203057	0.202779	1.99221	1.98849	0.444944	0.443592
2512	0.0566191	0.0561988	0.835209	0.833574	0.168523	0.169897
2519	0.130129	0.13152	0.711248	0.715716	0.329286	0.329767
2524	0.188856	0.188845	1.70803	1.71732	0.332384	0.331664
2528	0.0561573	0.053791	0.199408	0.199087	0.198976	0.199341
2534	0.0178403	0.0182457	0.114832	0.114512	0.149703	0.148982
2541	0.0383385	0.0378882	0.199321	0.199277	0.0903521	0.0906017
2547	0.108676	0.111054	0.550094	0.555078	0.335918	0.33605
2548	0.0396159	0.0385337	0.0460743	0.0465817	0.123549	0.123791
2558	0.227232	0.220082	2.2508	2.25109	0.534241	0.531271
2559	0.153793	0.161131	1.37544	1.38552	0.229061	0.230606
2561	0.0687815	0.0663157	0.29898	0.298516	0.200641	0.20105
2566	0.0628707	0.0627224	0.298442	0.298134	0.13746	0.137165
2570	0.138518	0.141045	0.786123	0.786253	0.542732	0.544468
2575	0.0405292	0.0412495	0.0404063	0.0412602	0.284014	0.28573
2583	0.0260553	0.0276207	0.113674	0.113474	0.2079	0.20855
2586	0.0631405	0.0652405	0.168251	0.166748	0.286825	0.288837
2591	0.112046	0.113231	0.475156	0.482315	0.429246	0.430147
2600	0.216516	0.214933	0.484534	0.484212	0.124467	0.125135
2607	0.179698	0.181645	0.766215	0.766875	0.187727	0.18805
2610	0.1978	0.206332	2.30487	2.2851	0.392412	0.389429
2612	0.0168338	0.017111	0.149814	0.147914	0.133333	0.132631
2619	0.205327	0.209698	2.20604	2.19754	0.57606	0.572456
2624	0.106353	0.106653	0.0890724	0.0884114	0.0965876	0.0982105
2628	0.142595	0.148405	1.11855	1.11758	0.263413	0.264919
2634	0.0790354	0.0766457	0.418851	0.417699	0.190836	0.190908
2641	0.0920167	0.0919311	0.422824	0.421488	0.282414	0.283729
2647	0.00334622	0.00284744	0.00657891	0.0026673	0.263621	0.265358
2648	0.0169253	0.0171344	0.103356	0.103058	0.181348	0.181786
2658	0.178555	0.177066	1.4171	1.43156	0.315307	0.315233
2659	0.201089	0.202472	0.772566	0.773127	0.197379	0.197619
2661	0.0399499	0.0414962	0.219659	0.219035	0.132953	0.132163
2666	0.134932	0.133212	0.0939887	0.0927549	0.246858	0.249134
2670	0.184649	0.184579	0.312287	0.310539	0.173202	0.172903
2675	0.0595195	0.0573935	0.214333	0.212922	0.216911	0.217678
2683	0.0910893	0.0897862	0.249425	0.248884	0.401001	0.401666
2686	0.192176	0.195748	1.91064	1.90978	0.43654	0.435184
2691	0.161873	0.164373	1.27968	1.27632	0.315469	0.315671
2700	0.0868687	0.0864779	0.0388839	0.039635	0.170032	0.169741
2707	0.190456	0.191694	1.77207	1.77573	0.412005	0.410291
2710	0.203506	0.198434	1.75811	1.76713	0.480772	0.478823
2712	0.0434621	0.0437215	0.184539	0.184385	0.168821	0.168367
2719	0.188544	0.18527	1.44061	1.43496	0.61998	0.623937
2724	0.161409	0.162268	1.23456	1.23104	0.228312	0.229515
2728	0.0588895	0.0562783	0.11787	0.118472	0.31658	0.31875
2734	0.0747237	0.0727489	0.521453	0.520903	0.0970131	0.0973719
2741	0.0873278	0.0889084	0.582747	0.584865	0.105194	0.106324
2747	0.0983687	0.0991363	0.466674	0.469165	0.268959	0.270147
2748	0.0697967	0.071133	0.361832	0.362626	0.112097	0.112093
2758	0.262808	0.260879	3.3457	3.36032	0.782784	0.788177
2759	0.138615	0.142088	0.956966	0.962988	0.241188	0.241165
2761	0.00320632	0.00102305	0.0900815	0.0900518	0.121871	0.121217
2766	0.042971	0.0440502	0.162317	0.160937	0.213017	0.213778
2770	0.179191	0.180942	1.52514	1.52885	0.459651	0.458954
2775	0.0571392	0.0505644	0.333635	0.332856	0.217728	0.218473
2783	0.12126	0.12145	0.514686	0.523246	0.415812	0.416537
2786	0.112154	0.113567	0.482342	0.490135	0.436674	0.437653
2791	0.170857	0.168815	1.19092	1.18817	0.448348	0.449098
2800	0.0357425	0.0341016	0.0759272	0.0763952	0.123293	0.123223
2807	0.0595989	0.0595247	0.242827	0.242631	0.172174	0.17196
2810	0.211334	0.213837	2.38615	2.37153	0.319059	0.320313
2812	0.0131896	0.0113712	0.491654	0.490442	0.19735	0.197417
2819	0.200985	0.199567	1.87608	1.88093	0.459033	0.457664
2824	0.0951054	0.0973884	0.606448	0.610748	0.0930346	0.0939354
2828	0.097011	0.0978713	0.523693	0.525406	0.145445	0.145943
2834	0.119804	0.119973	0.105864	0.104877	0.16852	0.168122
2841	0.0767516	0.0749259	0.350898	0.351285	0.193964	0.194024
2847	0.150879	0.150013	0.914065	0.906723	0.168919	0.170823
2848	0.0768332	0.0732241	0.401404	0.399833	0.152694	0.152689
2858	0.186077	0.189144	1.73526	1.73705	0.464069	0.462551
2859	0.100106	0.102583	0.585094	0.58763	0.185269	0.185233
2861	0.0823592	0.0806592	0.454089	0.455221	0.11957	0.119499
2866	0.0904907	0.0912822	0.52093	0.522405	0.148078	0.148518
2870	0.0733638	0.0708007	0.465709	0.466124	0.199433	0.199777
2875	0.102591	0.10235	0.425915	0.424839	0.292731	0.294643
2883	0.194728	0.189004	1.47879	1.47746	0.595487	0.597346
2886	0.210209	0.210382	2.19262	2.18243	0.449667	0.447661
2891	0.160453	0.16966	1.55802	1.5676	0.280494	0.282472
2900	0.202647	0.203976	0.315559	0.313733	0.132707	0.133321
2907	0.0604319	0.0593734	0.173322	0.172272	0.270352	0.271312
2910	0.217128	0.212035	2.04142	2.04265	0.618626	0.621205
2912	0.203793	0.203767	0.521985	0.519202	0.197942	0.198158
2919	0.0976032	0.0968083	0.36809	0.367876	0.336689	0.337094
2924	0.203	0.195013	1.57142	1.57311	0.591608	0.59304
2928	0.0458179	0.0440538	0.166404	0.164937	0.165031	0.164167
2934	0.168134	0.170422	1.38281	1.39291	0.303545	0.304056
2941	0.0979841	0.102173	0.688001	0.693114	0.108368	0.110198
2947	0.104146	0.104807	0.480923	0.484699	0.264324	0.265398
2948	0.0732495	0.0731697	0.598197	0.598507	0.156864	0.15723
2958	0.185352	0.183579	1.50327	1.51081	0.44236	0.442398
2959	0.208778	0.204062	1.94939	1.9518	0.39024	0.388203
2961	0.0621529	0.0565075	0.233214	0.23244	0.237175	0.237964
2966	0.107911	0.108232	0.0735168	0.073396	0.158304	0.157211
2970	0.101951	0.104023	0.536681	0.540627	0.262799	0.263845
2975	0.0817813	0.0880065	0.245236	0.242472	0.286092	0.286789
2983	0.00896705	0.0090777	0.0646832	0.0646296	0.197495	0.197808
2986	0.0821468	0.0795839	0.349024	0.349212	0.235083	0.235521
2991	0.0231818	0.0235993	0.0173291	0.023313	0.358456	0.359363
3000	0.165471	0.166858	0.84687	0.846163	0.124076	0.124248
3007	0.057755	0.0544958	0.149365	0.147718	0.259648	0.260896
3010	0.224062	0.216998	2.11039	2.11217	0.663413	0.667739
3012	0.089891	0.0911875	0.738448	0.737304	0.191504	0.191745
3019	0.0980616	0.0970382	0.349938	0.349719	0.357375	0.356788
3024	0.206476	0.198833	1.64633	1.65319	0.634047	0.638874
3028	0.0189655	0.0194464	0.0826859	0.0835125	0.163343	0.162245
3034	0.161719	0.167054	1.40831	1.41976	0.272331	0.274271
3041	0.0965774	0.0992955	0.614231	0.618759	0.122764	0.123377
3047	0.104039	0.104667	0.4671	0.470399	0.291888	0.293678
3048	0.0957102	0.0967372	0.529686	0.531178	0.146358	0.146859
3058	0.204128	0.194178	1.54602	1.55372	0.49908	0.496767
3059	0.184766	0.190081	1.85326	1.85244	0.36775	0.364652
3061	0.0295982	0.0328724	0.141031	0.140304	0.217608	0.21831
3066	0.218004	0.2165	0.553168	0.55077	0.130883	0.131501
3070	0.113936	0.114994	0.550773	0.554861	0.282321	0.283533
3075	0.0482125	0.0530164	0.228977	0.225009	0.29617	0.297548
3083	0.0285494	0.0264661	0.0100225	0.0108979	0.218517	0.219074
3086	0.0743437	0.0778111	0.271063	0.271517	0.246937	0.247702
3091	0.0111339	0.011019	0.055606	0.0483257	0.370493	0.37174
3100	0.0164846	0.0167313	0.146903	0.14502	0.127775	0.127198
3107	0.0728772	0.0751037	0.24425	0.243975	0.275556	0.276615
3110	0.228047	0.213765	1.90039	1.91405	0.610517	0.613657
3112	0.00662007	0.00643859	0.00540719	0.00131863	0.203178	0.203674
3119	0.0939553	0.0929882	0.370094	0.369923	0.30595	0.308069
3124	0.184145	0.184034	1.51986	1.51955	0.534998	0.533485
3128	0.0804936	0.0793868	0.368037	0.368365	0.194465	0.194485
3134	0.17724	0.180986	1.64722	1.65741	0.274319	0.276439
3141	0.230135	0.226017	0.430951	0.428516	0.100167	0.101122
3147	0.0980485	0.0988539	0.478943	0.481843	0.243541	0.243698
3148	0.170871	0.178225	0.254219	0.251855	0.168799	0.168264
3158	0.17849	0.176698	1.34997	1.34816	0.472226	0.471535
3159	0.21229	0.206768	2.00504	2.00325	0.389181	0.387182
3161	0.0918977	0.0907937	0.398609	0.396815	0.234773	0.235075
3166	0.026739	0.0269206	0.134495	0.134194	0.147678	0.147086
3170	0.105129	0.1055	0.484028	0.487491	0.239149	0.23929
3175	0.0865867	0.0854021	0.00559129	0.00245264	0.341999	0.343501
3183	0.0614191	0.0621566	0.212794	0.211426	0.22386	0.224426
3186	0.0435086	0.0426903	0.55766	0.553189	0.299931	0.300649
3191	0.0396557	0.039318	0.00852747	0.00920405	0.33936	0.339942
3200	0.0108493	0.00977149	0.871587	0.86911	0.188197	0.188323
3207	0.198815	0.198284	1.87173	1.87593	0.443675	0.442662
3210	0.209386	0.209098	2.14991	2.13873	0.455038	0.453141
3212	0.0430351	0.0433788	0.0130614	0.0170322	0.243514	0.245374
3219	0.228764	0.224093	2.41951	2.41387	0.510947	0.508027
3224	0.0997566	0.099328	0.423384	0.42233	0.259872	0.260692
3228	0.0918658	0.0900059	0.325194	0.32365	0.322737	0.32433
3234	0.0727831	0.0727773	0.635455	0.638869	0.0863144	0.0864057
3241	0.0563812	0.0571058	0.0520886	0.0527985	0.111737	0.11234
3247	0.0919747	0.0917409	0.434591	0.434367	0.238734	0.239015
3248	0.0804458	0.0778805	0.414032	0.412657	0.15832	0.158106
3258	0.269506	0.258754	3.07759	3.07091	0.977463	0.983184
3259	0.0573346	0.0575723	0.230009	0.229437	0.163152	0.162359
3261	0.16227	0.163495	0.907935	0.902196	0.133202	0.133227
3266	0.0770709	0.0781683	0.29186	0.291857	0.253264	0.254121
3270	0.210545	0.211022	2.21513	2.20515	0.448343	0.446283
3275	0.0936323	0.093523	0.0357695	0.0361227	0.177084	0.177273
3283	0.12727	0.129775	0.736047	0.739504	0.309974	0.311396
3286	0.215676	0.214942	2.1449	2.14617	0.752274	0.751009
3291	0.2146	0.208535	2.01576	2.01376	0.44096	0.439896
3300	0.0518158	0.0482514	0.265493	0.265839	0.121635	0.120777
3307	0.0987722	0.101085	0.552468	0.55474	0.236207	0.236149
3310	0.156923	0.160821	1.26854	1.26465	0.276361	0.278195
3312	0.179184	0.178969	0.30838	0.306676	0.196171	0.196416
3319	0.203989	0.200393	1.82562	1.83393	0.508293	0.505468
3324	0.136951	0.134871	1.00316	0.988391	0.104852	0.102575
3328	0.0204698	0.0201768	0.0290516	0.029401	0.20286	0.203307
3334	0.06528	0.0650997	0.0456398	0.0463231	0.150368	0.149196
3341	0.2106	0.210499	0.667849	0.664435	0.215146	0.215407
3347	0.0713615	0.0726157	0.300649	0.300103	0.200868	0.201304
3348	0.0628592	0.061896	0.728461	0.726794	0.184696	0.184822
3358	0.194883	0.193947	1.78544	1.79072	0.386644	0.384298
3359	0.0749921	0.0746127	0.296303	0.296016	0.241139	0.241785
3361	0.0608519	0.0579833	0.710312	0.709272	0.135322	0.135574
3366	0.0773397	0.0767816	0.0506092	0.0513815	0.129916	0.130405
3370	0.0122811	0.0120349	0.0408137	0.0399251	0.239274	0.240602
3375	0.0823628	0.0815917	0.270514	0.27082	0.321839	0.323553
3383	0.195053	0.192034	1.64248	1.64638	0.510662	0.508069
3386	0.221239	0.213303	2.02243	2.02558	0.605962	0.607773
3391	0.169532	0.174009	1.51676	1.5316	0.274962	0.27699
3400	0.0403906	0.04034	0.186859	0.186882	0.132108	0.131341
3407	0.0148511	0.0145784	0.0543419	0.0536891	0.218259	0.218907
3410	0.192761	0.191283	1.71587	1.7241	0.371129	0.368241
3412	0.0830758	0.0816552	0.459809	0.460923	0.126035	0.125206
3419	0.215636	0.210426	2.03085	2.02867	0.556703	0.554281
3424	0.0580437	0.0587099	0.275857	0.276489	0.11099	0.110492
3428	0.145055	0.146907	0.964681	0.970845	0.276972	0.278595
3434	0.125707	0.125099	0.0836672	0.0834794	0.186855	0.1873
3441	0.105148	0.106343	0.483505	0.488651	0.320624	0.32206
3447	0.0575686	0.0525266	0.152532	0.150685	0.232785	0.233664
3448	0.0794084	0.07992	0.326772	0.325743	0.231029	0.231385
3458	0.175802	0.178841	1.5868	1.60174	0.259764	0.261445
3459	0.0184612	0.0188338	0.0777035	0.0786619	0.190067	0.190567
3461	0.0987019	0.100341	0.564469	0.567208	0.137257	0.137595
3466	0.0329273	0.0341577	0.135614	0.135367	0.182094	0.182518
3470	0.0357405	0.0366723	0.147201	0.145555	0.175753	0.175906
3475	0.0873134	0.0871397	0.365966	0.366242	0.232526	0.232836
3483	0.0861507	0.0882484	0.28193	0.282267	0.315426	0.317478
3486	0.213486	0.205921	1.91927	1.92594	0.422396	0.42134
3491	0.16377	0.167248	1.35475	1.36121	0.304808	0.305172
3500	0.109439	0.112138	0.635039	0.640718	0.184147	0.184068
3507	0.201765	0.199602	1.87005	1.87547	0.436744	0.435844
3510	0.195215	0.193972	1.77398	1.77951	0.398148	0.395848
3512	0.128108	0.124305	0.792557	0.789631	0.251862	0.252834
3519	0.204832	0.205128	1.99682	1.99368	0.590264	0.589581
3524	0.0802762	0.0810299	0.314861	0.312794	0.25083	0.251598
3528	0.0875927	0.0858429	0.273415	0.273719	0.355627	0.355193
3534	0.0602004	0.0544	0.346961	0.347615	0.0794159	0.0786979
3541	0.0167808	0.0185974	0.76776	0.767286	0.12124	0.120523
3547	0.096218	0.0951622	0.387091	0.386231	0.263017	0.263962
3548	0.048257	0.046529	0.193601	0.193589	0.155125	0.154505
3558	0.25584	0.248746	2.85527	2.84482	0.968002	0.97587
3559	0.0303913	0.0292282	0.0168292	0.0176917	0.189525	0.189989
3561	0.0701795	0.0666772	0.381302	0.38127	0.117097	0.116678
3566	0.0605494	0.060255	0.162112	0.160632	0.249675	0.250834
3570	0.193687	0.192515	1.73485	1.73973	0.414384	0.413072
3575	0.00825099	0.00136992	0.609417	0.603097	0.174177	0.174143
3583	0.113309	0.116039	0.621757	0.625785	0.281973	0.28324
3586	0.210836	0.211728	2.16917	2.16386	0.600248	0.600228
3591	0.200343	0.199082	1.8923	1.89582	0.406985	0.404751
3600	0.101993	0.102517	0.503685	0.506489	0.182124	0.1821
3607	0.203984	0.203727	2.01118	2.00579	0.459298	0.457503
3610	0.217868	0.209553	1.99662	1.99789	0.434378	0.433455
3612	0.0185343	0.0196448	0.647374	0.640786	0.16407	0.164664
3619	0.19593	0.193558	1.64667	1.64939	0.61225	0.615012
3624	0.138572	0.143095	1.01468	1.01996	0.217115	0.218091
3628	0.0242136	0.0240546	0.0237619	0.0302136	0.348247	0.349086
3634	0.183046	0.188768	0.28982	0.288016	0.0863656	0.0867359
3641	0.0220551	0.0221399	0.0803484	0.0808831	0.0913196	0.0917081
3647	0.0769341	0.0775922	0.30182	0.30112	0.243453	0.244071
3648	0.119993	0.120105	0.721296	0.721553	0.160686	0.161738
3658	0.27514	0.256492	2.82975	2.82886	1.08553	1.09968
3659	0.113535	0.1169	0.683477	0.688682	0.208199	0.209066
3661	0.108991	0.113286	0.725984	0.7288	0.14046	0.141293
3666	0.0479431	0.0476372	0.72033	0.716166	0.238976	0.239148
3670	0.204364	0.201842	1.85508	1.86259	0.573111	0.571886
3675	0.0349818	0.0343828	0.011073	0.0137395	0.217638	0.218156
3683	0.127119	0.12833	0.655965	0.660729	0.355113	0.353779
3686	0.146866	0.148256	0.88291	0.882673	0.499517	0.498768
3691	0.182584	0.186024	1.67966	1.68104	0.454163	0.453173
3700	0.0175518	0.0187349	0.692358	0.689852	0.136856	0.136814
3707	0.164892	0.165501	1.25889	1.25463	0.300759	0.301428
3710	0.181767	0.181011	1.50383	1.51713	0.35547	0.353352
3712	0.082389	0.0834379	0.397138	0.395788	0.162326	0.162064
3719	0.270603	0.252706	2.85757	2.86849	0.779279	0.780573
3724	0.113809	0.116427	0.651616	0.657539	0.206885	0.207711
3728	0.169338	0.170409	1.33285	1.33455	0.368869	0.36644
3734	0.0767131	0.0736257	0.440205	0.440966	0.115321	0.115375
3741	0.0737038	0.0733722	0.343571	0.343844	0.173939	0.173735
3747	0.0838887	0.0824908	0.310169	0.30858	0.287948	0.289799
3748	0.178793	0.183164	0.251726	0.249231	0.110965	0.112479
3758	0.233177	0.219264	2.11296	2.11327	0.511103	0.508736
3759	0.138304	0.135983	0.104491	0.103745	0.223721	0.224424
3761	0.0687986	0.0673922	0.383487	0.383451	0.0918926	0.0922143
3766	0.0996482	0.102189	0.616378	0.621491	0.1101	0.111706
3770	0.174773	0.179417	1.63754	1.64705	0.272751	0.274856
3775	0.0129332	0.0117238	0.362903	0.361889	0.308569	0.310088
3783	0.0249443	0.0247311	0.0448242	0.0438502	0.251439	0.253057
3786	0.263481	0.253171	2.97256	2.97376	0.84936	0.849774
3791	0.20016	0.204075	2.14056	2.12313	0.413054	0.410307
3800	0.0591239	0.0598602	0.0331516	0.0333908	0.126147	0.12676
3807	0.0934922	0.0928734	0.415599	0.413906	0.243337	0.243667
3810	0.166984	0.170883	1.43552	1.44841	0.290299	0.291834
3812	0.0961821	0.096296	0.463122	0.463857	0.206564	0.207329
3819	0.209243	0.207282	2.01085	2.00779	0.573672	0.571556
3824	0.083303	0.0824517	0.492662	0.492699	0.107622	0.108355
3828	0.166371	0.167075	0.696259	0.695563	0.182897	0.183071
3834	0.0111826	0.00663149	0.594697	0.589326	0.135823	0.135659
3841	0.102795	0.10429	0.532447	0.535757	0.22158	0.222339
3847	0.0527826	0.05063	0.172411	0.171268	0.239975	0.240947
3848	0.0884407	0.0880136	0.447306	0.447785	0.203474	0.204094
3858	0.180069	0.180306	1.51825	1.53183	0.339622	0.33849
3859	0.056518	0.0535576	0.173083	0.172139	0.22578	0.226251
3861	0.0745225	0.0751569	0.384246	0.384077	0.126736	0.125818
3866	0.0688137	0.0685141	0.655644	0.657864	0.146715	0.147298
3870	0.176071	0.17572	0.234885	0.230001	0.228962	0.229888
3875	0.0700554	0.0731433	0.200578	0.200012	0.30149	0.303893
3883	0.205027	0.19812	1.68193	1.68995	0.550576	0.550006
3886	0.224493	0.216782	2.11939	2.11935	0.60838	0.610135
3891	0.160938	0.162371	1.24263	1.23803	0.251897	0.25276
3900	0.103108	0.103638	0.455625	0.457874	0.301532	0.303532
3907	0.0671914	0.0657342	0.305372	0.304399	0.175403	0.175343
3910	0.217296	0.209135	1.95648	1.96167	0.501348	0.498888
3912	0.0140623	0.0137772	0.127743	0.12759	0.10564	0.104598
3919	0.245066	0.239902	2.74284	2.74182	0.718162	0.718616
3924	0.0762179	0.0776572	0.4419	0.443151	0.0622053	0.0618137
3928	0.154968	0.154917	1.037	1.04142	0.299561	0.30051
3934	0.011766	0.0117002	0.766226	0.763556	0.190951	0.19111
3941	0.0439808	0.0432844	0.0838473	0.0849148	0.272158	0.273109
3947	0.0564203	0.0524304	0.118979	0.119524	0.284292	0.286177
3948	0.0347803	0.0351187	0.123316	0.123578	0.182771	0.183225
3958	0.198484	0.198096	1.88323	1.88659	0.416816	0.415196
3959	0.079475	0.082727	0.342981	0.343225	0.196609	0.196752
3961	0.0339127	0.036577	0.561571	0.559003	0.120871	0.119905
3966	0.0239114	0.0293765	0.748927	0.746922	0.142908	0.143438
3970	0.0715725	0.0725932	0.272081	0.272527	0.237109	0.237782
3975	0.0337551	0.0340665	0.0908375	0.0910743	0.217438	0.218144
3983	0.0790422	0.0825204	0.329213	0.328539	0.20989	0.210706
3986	0.245172	0.237927	2.6964	2.70501	0.595526	0.594151
3991	0.146046	0.149423	1.06445	1.06664	0.252503	0.253291
4000	0.0575115	0.0579133	0.0621459	0.0617026	0.132881	0.132592
4007	0.0650276	0.0664946	0.209005	0.207919	0.258207	0.25929
4010	0.224277	0.215225	2.05052	2.05353	0.607034	0.608975
4012	0.106127	0.106281	0.0369507	0.0374964	0.199404	0.19946
4019	0.102939	0.102229	0.388754	0.387497	0.333976	0.334633
4024	0.20206	0.190573	1.40916	1.41265	0.544936	0.546095
4028	0.060776	0.059908	0.245604	0.245351	0.184307	0.184639
4034	0.168947	0.172487	1.46128	1.47619	0.27808	0.280048
4041	0.0760389	0.0759967	0.927814	0.922011	0.111719	0.110329
4047	0.0986156	0.0993026	0.466447	0.468799	0.262802	0.263795
4048	0.127264	0.125285	0.863616	0.86095	0.160577	0.162265
4058	0.192451	0.190356	1.64288	1.64848	0.461932	0.461102
4059	0.2125	0.208541	2.08647	2.07536	0.398055	0.395932
4061	0.0756453	0.0761799	0.29177	0.29177	0.246355	0.247068
4066	0.0237659	0.023722	0.0408258	0.0411028	0.145731	0.144772
4070	0.105589	0.106976	0.525795	0.530073	0.251741	0.252057
4075	0.107882	0.112348	0.210504	0.205662	0.318785	0.319797
4083	0.0423375	0.042509	0.141716	0.140968	0.209564	0.210285
4086	0.0855747	0.0835929	0.363509	0.363649	0.259101	0.259814
4091	0.0349717	0.0355648	0.00864579	0.00844877	0.354382	0.355198
4100	0.077997	0.0755081	0.387831	0.387209	0.162304	0.16202
4107	0.20228	0.194085	1.58916	1.5975	0.477229	0.47596
4110	0.201458	0.196666	1.7314	1.73931	0.459266	0.458481
4112	0.193618	0.193921	0.426864	0.424123	0.147926	0.147684
4119	0.169411	0.16286	0.910062	0.913089	0.542344	0.545335
4124	0.167681	0.174418	1.59975	1.61255	0.239433	0.241408
4128	0.0771745	0.0798868	0.273536	0.273986	0.267552	0.268555
4134	0.0221096	0.022461	0.149267	0.147226	0.11265	0.111066
4141	0.0201314	0.0206507	0.161774	0.160432	0.10351	0.102683
4147	0.112152	0.113526	0.561136	0.563941	0.263547	0.264655
4148	0.167971	0.169153	0.249793	0.247241	0.107174	0.108604
4158	0.268039	0.254847	3.02284	3.04093	0.699202	0.701126
4159	0.143735	0.147112	1.03035	1.03497	0.24219	0.242316
4161	0.0851053	0.0856749	0.545253	0.546285	0.110017	0.110942
4166	0.0907043	0.0900049	0.442738	0.44332	0.174592	0.174311
4170	0.162206	0.162959	1.13326	1.13357	0.476671	0.475917
4175	0.0043725	0.00386845	0.0083864	0.00855768	0.237907	0.239316
4183	0.0910071	0.0890176	0.271938	0.272082	0.43101	0.43147
4186	0.149709	0.149246	0.155766	0.156232	0.319819	0.321398
4191	0.165874	0.166312	1.19798	1.19376	0.466816	0.466626
4200	0.168998	0.171591	0.255528	0.253436	0.117835	0.119246
4207	0.0386575	0.039841	0.151975	0.150144	0.194893	0.195158
4210	0.212164	0.210198	2.21042	2.1967	0.303541	0.305284
4212	0.0767734	0.0744053	0.349207	0.349528	0.198741	0.199037
4219	0.205266	0.205185	2.05776	2.04718	0.454091	0.452363
4224	0.0821576	0.0804067	0.466325	0.467624	0.08841	0.0888451
4228	0.0872229	0.0861025	0.437034	0.437415	0.165207	0.165025
4234	0.175287	0.176609	0.661033	0.658606	0.146234	0.146424
4241	0.0640965	0.0650632	0.248338	0.248085	0.203647	0.204219
4247	0.0920933	0.0973804	0.715332	0.71726	0.162048	0.162824
4248	0.0638433	0.0625933	0.307879	0.306703	0.141524	0.141419
4258	0.194951	0.196541	1.88284	1.88487	0.435132	0.43396
4259	0.0970544	0.0991989	0.5607	0.562753	0.193513	0.193526
4261	0.0661382	0.0642674	0.348996	0.349643	0.11327	0.112988
4266	0.0883803	0.0874778	0.445569	0.446328	0.158739	0.158633
4270	0.0884987	0.0871773	0.410563	0.408589	0.200406	0.200847
4275	0.0929936	0.0918932	0.384475	0.383769	0.262361	0.263269
4283	0.181592	0.181805	1.50003	1.50387	0.476797	0.475248
4286	0.204262	0.204537	2.05592	2.04516	0.439448	0.43794
4291	0.179372	0.180664	1.55376	1.56602	0.336279	0.335283
4300	0.201483	0.203275	0.83917	0.83928	0.109275	0.108314
4307	0.116768	0.118332	0.588689	0.591406	0.3042	0.305982
4310	0.23646	0.23025	2.53708	2.53767	0.541141	0.537483
4312	0.0853109	0.0849039	0.0198434	0.019984	0.166774	0.166164
4319	0.116773	0.117744	0.52422	0.531716	0.382047	0.381341
4324	0.199184	0.199019	1.89597	1.89891	0.449146	0.447963
4328	0.0616145	0.062146	0.256177	0.256016	0.173121	0.172966
4334	0.141549	0.146576	1.10101	1.10084	0.184826	0.185773
4341	0.0659168	0.0684863	0.849653	0.852231	0.117104	0.117998
4347	0.116208	0.117472	0.555996	0.560834	0.333449	0.333847
4348	0.075754	0.073715	0.483756	0.483955	0.148366	0.14865
4358	0.220879	0.214157	2.02446	2.03184	0.693691	0.697704
4359	0.17252	0.175209	1.48474	1.49896	0.304615	0.305097
4361	0.079155	0.0762155	0.339924	0.339775	0.229617	0.229888
4366	0.0083078	0.00892249	0.111677	0.11091	0.120737	0.11998
4370	0.117166	0.116484	0.454271	0.458687	0.385332	0.385279
4375	0.0929927	0.0926764	0.421538	0.420267	0.26008	0.260899
4383	0.0892834	0.0879676	0.388232	0.387291	0.245003	0.24541
4386	0.0754043	0.0736285	0.00669227	0.0020924	0.257688	0.25996
4391	0.06357	0.0564257	0.0142373	0.0187733	0.475892	0.475767
4400	0.0667609	0.0638869	0.226618	0.225484	0.273996	0.275027
4407	0.0657128	0.0663031	0.256864	0.256704	0.209539	0.210312
4410	0.192349	0.191507	1.69911	1.70284	0.462072	0.461009
4412	0.0661544	0.0665133	0.340539	0.340921	0.112822	0.112605
4419	0.258226	0.249808	2.86863	2.85807	0.95776	0.964347
4424	0.21597	0.218196	0.897803	0.894452	0.0829956	0.0833003
4428	0.178241	0.176953	1.41573	1.42917	0.326952	0.326221
4434	0.0171866	0.0174774	0.122988	0.123036	0.158059	0.15693
4441	0.143034	0.140211	0.732774	0.73028	0.255259	0.256461
4447	0.0793701	0.0806995	0.218921	0.217552	0.358972	0.359091
4448	0.0877633	0.0880249	0.410243	0.40838	0.181599	0.181684
4458	0.19352	0.193198	1.76576	1.77071	0.422342	0.421284
4459	0.0616647	0.0623261	0.218999	0.217622	0.218931	0.219669
4461	0.0333206	0.0347277	0.230635	0.230211	0.0699088	0.0703419
4466	0.0314006	0.0333439	0.773703	0.771703	0.178867	0.179329
4470	0.0574087	0.0576125	0.226681	0.225947	0.15111	0.150795
4475	0.00811357	0.00959856	0.00863231	0.00886868	0.221636	0.222254
4483	0.0291493	0.0299324	0.0583274	0.0576487	0.256502	0.258094
4486	0.245924	0.243706	2.89108	2.89552	0.725407	0.726289
4491	0.209318	0.205323	2.05461	2.0455	0.276584	0.278977
4500	0.0957311	0.0971932	0.559939	0.56246	0.119651	0.120343
4507	0.0687339	0.0690853	0.236928	0.236486	0.261286	0.262248
4510	0.160143	0.164388	1.3343	1.33979	0.275141	0.277033
4512	0.0175999	0.0179724	0.102115	0.101645	0.160901	0.159671
4519	0.212161	0.207768	1.98157	1.98263	0.546452	0.543672
4524	0.231307	0.227867	0.628412	0.623421	0.114415	0.114423
4528	0.0398042	0.0401139	0.158937	0.157454	0.172613	0.172535
4534	0.0377195	0.03677	0.0216633	0.0215106	0.167312	0.166686
4541	0.0713248	0.0747298	0.280827	0.281309	0.212353	0.21318
4547	0.010048	0.00895415	0.810517	0.808571	0.198718	0.198864
4548	0.0603323	0.0565048	0.212611	0.211087	0.235978	0.236796
4558	0.168878	0.169788	1.33625	1.34245	0.310438	0.310685
4559	0.122592	0.119775	0.931967	0.922013	0.183749	0.184616
4561	0.147239	0.146131	0.91873	0.911573	0.139039	0.139049
4566	0.0426549	0.043728	0.173536	0.172603	0.196077	0.196283
4570	0.0770453	0.0809937	0.349745	0.350323	0.168898	0.168299
4575	0.0279388	0.0255919	0.00929389	0.00982402	0.255492	0.257525
4583	0.222655	0.211198	1.91465	1.9253	0.557978	0.556812
4586	0.200738	0.20355	1.99095	1.98806	0.63394	0.636785
4591	0.166899	0.164314	1.125	1.12696	0.354402	0.352469
4600	0.1373	0.134986	0.872047	0.869107	0.149098	0.15018
4607	0.0782823	0.0810012	0.320213	0.318582	0.220886	0.221611
4610	0.197781	0.202428	2.06119	2.04839	0.531596	0.528003
4612	0.00637037	0.00759678	0.101397	0.10059	0.117884	0.116912
4619	0.211063	0.212555	2.23295	2.22595	0.536911	0.533275
4624	0.141507	0.138023	0.131206	0.129611	0.10024	0.102255
4628	0.157821	0.156156	1.01875	1.02459	0.287604	0.288985
4634	0.0733251	0.0755233	0.34335	0.343722	0.158812	0.158382
4641	0.101111	0.101771	0.452523	0.454402	0.30682	0.308787
4647	0.0918818	0.0919235	0.368985	0.369133	0.251528	0.252137
4648	0.0253461	0.0251041	0.00912534	0.00971714	0.210437	0.210961
4658	0.183561	0.187627	1.79625	1.79902	0.295456	0.296917
4659	0.0886609	0.0875382	0.412899	0.411086	0.213792	0.214655
4661	0.0222384	0.0226622	0.186635	0.186461	0.104293	0.103233
4666	0.10171	0.102469	0.505069	0.508252	0.199798	0.200234
4670	0.0847624	0.0848802	0.388292	0.387597	0.19077	0.190887
4675	0.00409622	0.00197974	0.00688441	0.00576568	0.211967	0.212595
4683	0.182875	0.183143	0.432808	0.429397	0.306896	0.307057
4686	0.213104	0.212431	2.24793	2.23748	0.40221	0.399772
4691	0.152817	0.156016	1.15884	1.15702	0.284692	0.286272
4700	0.0939087	0.0925389	0.355702	0.355803	0.296605	0.298715
4707	0.0882974	0.0873741	0.406069	0.40388	0.253568	0.254155
4710	0.195459	0.194347	1.7425	1.74831	0.496743	0.493878
4712	0.132615	0.131644	0.908919	0.903819	0.100117	0.0969694
4719	0.245044	0.241027	2.74344	2.73834	0.845488	0.843819
4724	0.0399045	0.0403938	0.235696	0.235314	0.0803676	0.0807585
4728	0.171775	0.177631	1.63951	1.64947	0.251863	0.253655
4734	0.0535027	0.0495517	0.447561	0.447724	0.198178	0.198385
4741	0.0055457	0.00596609	0.0149714	0.0202815	0.273714	0.275252
4747	0.0407657	0.0437584	0.269491	0.269328	0.379131	0.378399
4748	0.0922576	0.0934358	0.536781	0.537823	0.147309	0.147797
4758	0.204095	0.199309	1.765	1.77437	0.526858	0.524453
4759	0.0853332	0.0871872	0.348059	0.34833	0.233043	0.233415
4761	0.0848204	0.0844854	0.518307	0.518182	0.0845932	0.0847864
4766	0.0191226	0.018656	0.00596951	0.000444865	0.238453	0.239907
4770	0.0979347	0.0988848	0.519049	0.52135	0.167811	0.167804
4775	0.0588973	0.0528075	0.221606	0.220007	0.221744	0.222377
4783	0.0632625	0.0602868	0.225552	0.224381	0.244232	0.245079
4786	0.249944	0.252058	3.18696	3.19023	0.7531	0.757162
4791	0.20481	0.213422	2.51168	2.50895	0.266636	0.270062
4800	0.068803	0.070865	0.327298	0.326667	0.144164	0.144183
4807	0.193874	0.192779	1.77279	1.77895	0.34227	0.341212
4810	0.182594	0.183018	1.58079	1.59179	0.347375	0.345828
4812	0.103775	0.104621	0.501414	0.505334	0.233707	0.233729
4819	0.22334	0.213091	1.96941	1.97583	0.604872	0.606935
4824	0.0264078	0.0274437	0.00527949	0.00277706	0.331461	0.332735
4828	0.103653	0.1034	0.370037	0.36935	0.42916	0.43002
4834	0.0848705	0.0859573	0.570779	0.572664	0.105693	0.106714
4841	0.0573114	0.057945	0.050526	0.0512175	0.123175	0.123786
4847	0.0513896	0.0501065	0.137939	0.137818	0.269116	0.270094
4848	0.0865381	0.0860531	0.446615	0.446982	0.213915	0.214776
4858	0.278311	0.273247	3.70589	3.7291	0.656678	0.661207
4859	0.108063	0.110472	0.581218	0.58375	0.264147	0.265286
4861	0.0100275	0.00321442	0.601033	0.595522	0.112934	0.111571
4866	0.0607896	0.0607376	0.814053	0.811935	0.195648	0.195683
4870	0.216618	0.214418	2.21947	2.21408	0.501194	0.498653
4875	0.0233557	0.0221869	0.0178748	0.0186224	0.215826	0.216435
4883	0.0841974	0.0820073	0.375148	0.375058	0.227128	0.227571
4886	0.235043	0.236604	2.82369	2.83643	0.575062	0.570469
4891	0.199724	0.19506	1.68911	1.69519	0.479884	0.47792
4900	0.0889623	0.0885244	0.442061	0.442784	0.149378	0.14964
4907	0.188931	0.190291	1.77769	1.78235	0.329306	0.328662
4910	0.185694	0.185421	1.62954	1.64093	0.317957	0.317323
4912	0.107803	0.108503	0.514599	0.518788	0.233527	0.233572
4919	0.223375	0.213149	1.98435	1.98924	0.581557	0.580784
4924	0.0294552	0.0314584	0.0562877	0.0551657	0.290076	0.292272
4928	0.105124	0.103277	0.303531	0.30247	0.43173	0.433005
4934	0.165138	0.166789	0.909841	0.904597	0.105399	0.103473
4941	0.0243089	0.0242706	0.146707	0.144899	0.120037	0.119178
4947	0.0612628	0.0610607	0.216994	0.215581	0.221863	0.222509
4948	0.11497	0.114527	0.730961	0.730305	0.189487	0.189754
4958	0.255316	0.2585	3.37825	3.39088	0.749895	0.756063
4959	0.11248	0.114536	0.601968	0.605194	0.246399	0.246284
4961	0.199979	0.201027	0.654224	0.652934	0.107326	0.106118
4966	0.230408	0.22703	0.598443	0.590021	0.191003	0.191389
4970	0.211028	0.209155	2.09594	2.0854	0.50776	0.504617
4975	0.0270669	0.0277052	0.112841	0.112508	0.184855	0.185348
4983	0.0919773	0.0910226	0.413439	0.411705	0.215406	0.216269
4986	0.255679	0.242552	2.70999	2.72248	0.619705	0.621002
4991	0.181707	0.185454	1.68645	1.68891	0.424329	0.423272
5000	0.0951665	0.0976347	0.601026	0.604406	0.12739	0.127665
5007	0.070476	0.0709799	0.252164	0.251717	0.256126	0.257111
5010	0.167653	0.169624	1.35945	1.36747	0.307414	0.307661
5012	0.0403017	0.0414791	0.194357	0.19424	0.152856	0.152337
5019	0.21364	0.207413	1.9062	1.91432	0.59456	0.595287
5024	0.0999829	0.100347	0.0732629	0.0731215	0.111642	0.11294
5028	0.0572897	0.0551719	0.229681	0.228978	0.174268	0.174226
5034	0.0127137	0.0123166	0.0851509	0.0857886	0.175034	0.175164
5041	0.0798177	0.0802093	0.346761	0.347042	0.207887	0.208655
5047	0.212918	0.212524	0.666532	0.663089	0.213149	0.213411
5048	0.0679263	0.0644389	0.289414	0.289521	0.209195	0.20996
5058	0.162592	0.165164	1.29361	1.29223	0.317767	0.317836
5059	0.221284	0.218183	0.336304	0.333641	0.183714	0.183977
5061	0.212874	0.211263	0.376701	0.373374	0.1328	0.133421
5066	0.0624885	0.0599311	0.265032	0.265314	0.185307	0.18562
5070	0.0858053	0.0859689	0.412919	0.411435	0.167915	0.167556
5075	0.0183617	0.0186126	0.0400217	0.038966	0.24506	0.246539
5083	0.216411	0.208741	1.92323	1.93105	0.569334	0.568148
5086	0.209796	0.206533	1.93745	1.94187	0.616507	0.619006
5091	0.150741	0.154387	1.1162	1.11623	0.346557	0.344526
5100	0.211206	0.210232	0.459443	0.457911	0.109984	0.110118
5107	0.124072	0.125321	0.616075	0.61929	0.375331	0.373876
5110	0.218058	0.221116	2.51391	2.50573	0.461246	0.459669
5112	0.0547751	0.0504785	0.202465	0.202143	0.15537	0.154768
5119	0.131305	0.13339	0.749091	0.752105	0.35401	0.352311
5124	0.184408	0.187799	1.74716	1.74949	0.385727	0.383007
5128	0.094191	0.0951147	0.504859	0.507426	0.18909	0.189127
5134	0.0905354	0.0917651	0.540903	0.541853	0.148723	0.149186
5141	0.142626	0.141163	0.950596	0.939795	0.113603	0.112829
5147	0.114051	0.116181	0.607549	0.611008	0.266886	0.268142
5148	0.0390409	0.0411719	0.600344	0.598083	0.135138	0.135103
5158	0.206893	0.203131	1.87296	1.88047	0.546158	0.543895
5159	0.164662	0.168993	1.42469	1.43941	0.252607	0.25369
5161	0.104649	0.107222	0.605019	0.608741	0.184674	0.184616
5166	0.158156	0.154178	0.155144	0.155281	0.110651	0.112387
5170	0.113843	0.114968	0.51693	0.523974	0.360672	0.359481
5175	0.0554147	0.0512515	0.0800678	0.0814013	0.3143	0.316615
5183	0.178457	0.178031	0.286219	0.284292	0.248759	0.250961
5186	0.0826394	0.079904	0.341549	0.341315	0.267856	0.268908
5191	0.10571	0.104306	0.340559	0.33989	0.398921	0.399647
5200	0.0041747	0.00456567	0.0597251	0.0592653	0.173982	0.174021
5207	0.149019	0.153516	1.15385	1.15181	0.283609	0.285219
5210	0.186272	0.185546	1.5994	1.60803	0.377794	0.375153
5212	0.0444374	0.0443095	0.0293534	0.0298916	0.159175	0.157739
5219	0.244954	0.232792	2.43494	2.4388	0.676853	0.680574
5224	0.0924064	0.0916259	0.416641	0.415171	0.224862	0.22545
5228	0.179786	0.181894	1.58818	1.59575	0.374999	0.37202
5234	0.0343892	0.0329809	0.0331004	0.0331248	0.168625	0.16814
5241	0.0539758	0.0538682	0.0130138	0.0167067	0.261762	0.263889
5247	0.0641363	0.0642591	0.209736	0.208549	0.255966	0.257073
5248	0.0434713	0.0432549	0.0714859	0.0715689	0.0998016	0.100321
5258	0.219376	0.214737	2.19866	2.19313	0.457222	0.455693
5259	0.0966145	0.0970438	0.461258	0.46258	0.243734	0.243937
5261	0.194197	0.196425	0.826908	0.827721	0.0961094	0.094201
5266	0.0156314	0.0162095	0.0480521	0.0482937	0.147524	0.146585
5270	0.173889	0.176042	1.51422	1.53397	0.231914	0.233883
5275	0.0651154	0.06303	0.204313	0.203421	0.281787	0.283376
5283	0.10212	0.103595	0.493089	0.498088	0.298935	0.300818
5286	0.267107	0.260977	3.28498	3.30128	0.768509	0.774039
5291	0.230793	0.236893	2.93189	2.9495	0.524995	0.520683
5300	0.107813	0.111438	0.698966	0.704304	0.10994	0.112044
5307	0.156403	0.160859	1.26981	1.26274	0.31892	0.318973
5310	0.193041	0.190265	1.66306	1.67389	0.366096	0.363566
5312	0.0515096	0.0489699	0.196766	0.196643	0.16721	0.16657
5319	0.254108	0.245626	2.792	2.7876	0.851548	0.850667
5324	0.0660345	0.0654162	0.251565	0.251139	0.22553	0.226023
5328	0.15615	0.156585	1.01591	1.01966	0.447827	0.448696
5334	0.0129786	0.0117527	0.712059	0.710518	0.123813	0.123083
5341	0.0444011	0.0445114	0.214857	0.214333	0.136554	0.135988
5347	0.0427356	0.0424253	0.11638	0.116572	0.23116	0.23207
5348	0.206884	0.206709	0.531205	0.52968	0.127372	0.127996
5358	0.205558	0.205953	2.11935	2.10406	0.390156	0.387753
5359	0.0926301	0.0917008	0.408334	0.405949	0.230488	0.230732
5361	0.082226	0.080728	0.479985	0.480902	0.0836147	0.0836286
5366	0.0860164	0.0851335	0.442862	0.44369	0.134751	0.134628
5370	0.211603	0.215104	2.4359	2.42382	0.317723	0.319244
5375	0.0628747	0.064291	0.164505	0.16307	0.291973	0.294217
5383	0.0912774	0.0897485	0.353985	0.354084	0.288794	0.290629
5386	0.249561	0.238403	2.59714	2.60176	0.703263	0.705525
5391	0.215897	0.209716	2.02027	2.01836	0.494639	0.492505
5400	0.0436129	0.0436087	0.241571	0.241193	0.123934	0.123201
5407	0.103043	0.104356	0.519258	0.523189	0.234546	0.234522
5410	0.162494	0.164311	1.2777	1.278	0.266324	0.26806
5412	0.188842	0.189058	0.38982	0.385596	0.188049	0.188377
5419	0.212282	0.202601	1.74315	1.75548	0.525089	0.523115
5424	0.09814	0.0982001	1.0016	0.989204	0.105258	0.10285
5428	0.0308118	0.0289779	0.0222831	0.0221222	0.21149	0.212087
5434	0.0819675	0.0815998	0.0519381	0.0526088	0.144675	0.143577
5441	0.197812	0.19946	0.786971	0.786098	0.217455	0.217716
5447	0.0722519	0.0715264	0.312261	0.31053	0.204764	0.205403
5448	0.0240857	0.0257296	0.65681	0.649475	0.176738	0.1768
5458	0.193274	0.192905	1.76854	1.77332	0.39984	0.397448
5459	0.0746594	0.0726336	0.292981	0.292872	0.250613	0.251462
5461	0.0751018	0.0767741	0.662912	0.666077	0.132651	0.132688
5466	0.0957419	0.0959423	0.0672018	0.0665437	0.12813	0.129044
5470	0.00837698	0.00873027	0.03181	0.0316953	0.239231	0.240582
5475	0.084764	0.0822579	0.270591	0.270851	0.346885	0.346538
5483	0.191387	0.191309	1.68879	1.69164	0.517919	0.515143
5486	0.215928	0.210556	2.00039	2.00256	0.612007	0.614187
5491	0.170215	0.172081	1.41694	1.43248	0.263189	0.26492
5500	0.00999999	0.00429331	0.65033	0.646413	0.142653	0.142885
5507	0.0754143	0.0750511	0.313592	0.311688	0.22507	0.225609
5510	0.201229	0.201049	1.93033	1.93171	0.485207	0.483007
5512	0.0247781	0.0254902	0.0506912	0.05124	0.112021	0.111973
5519	0.220621	0.215694	2.16489	2.1631	0.570786	0.567979
5524	0.229545	0.226077	0.544907	0.544561	0.102571	0.102335
5528	0.149875	0.152646	1.09551	1.09643	0.264369	0.265906
5534	0.0656329	0.068313	0.293115	0.29318	0.154939	0.154606
5541	0.105314	0.105785	0.451207	0.453545	0.328232	0.329244
5547	0.0902511	0.0887133	0.368944	0.369015	0.258725	0.259428
5548	0.0720095	0.0709451	0.00705592	0.00356114	0.211731	0.212195
5558	0.184573	0.188166	1.78901	1.79179	0.315955	0.315514
5559	0.085999	0.0844419	0.397873	0.396127	0.224637	0.225221
5561	0.00402094	0.00382086	0.117766	0.117413	0.105206	0.104235
5566	0.0992985	0.0997843	0.488015	0.490515	0.196549	0.196728
5570	0.0809413	0.0805438	0.366966	0.367335	0.195033	0.195031
5575	0.0342897	0.0346456	0.0122836	0.0160645	0.203945	0.204347
5583	0.109511	0.10827	0.56098	0.552649	0.295761	0.295949
5586	0.198652	0.204796	2.1931	2.17677	0.438532	0.436305
5591	0.154209	0.157798	1.20626	1.20033	0.281247	0.28296
5600	0.0437558	0.0437582	0.0505025	0.0512183	0.105471	0.106127
5607	0.192544	0.185788	1.46892	1.48569	0.357864	0.355994
5610	0.1858	0.186395	1.62777	1.63281	0.431646	0.431149
5612	0.0828565	0.0804166	0.385114	0.384568	0.197265	0.19746
5619	0.248571	0.235822	2.43221	2.44293	0.844104	0.840905
5624	0.091559	0.0904505	0.375937	0.375614	0.282591	0.284019
5628	0.15385	0.155086	1.01213	1.01588	0.446268	0.447084
5634	0.00273016	0.00121193	0.0925359	0.0921775	0.119756	0.118962
5641	0.0879087	0.0892173	0.558775	0.560505	0.12988	0.129494
5647	0.0767912	0.0769807	0.327685	0.326793	0.213257	0.214094
5648	0.0427682	0.0432883	0.223924	0.222945	0.148987	0.148662
5658	0.219381	0.214241	2.16358	2.15847	0.485069	0.483413
5659	0.104614	0.104746	0.45476	0.456492	0.278825	0.280034
5661	0.21399	0.212428	0.401759	0.398888	0.0824709	0.0814667
5666	0.0671723	0.0702842	0.842021	0.843633	0.139451	0.140238
5670	0.206435	0.211401	2.3768	2.35882	0.326531	0.32698
5675	0.0771726	0.0764897	0.270727	0.271071	0.287247	0.28911
5683	0.0966861	0.0968958	0.425999	0.424781	0.305872	0.307888
5686	0.241285	0.234966	2.64894	2.65488	0.564062	0.559242
5691	0.200222	0.199813	1.89524	1.89872	0.48186	0.479735
5700	0.103369	0.105307	0.57642	0.579364	0.173708	0.173542
5707	0.209741	0.202114	1.80795	1.81874	0.446512	0.446041
5710	0.207629	0.208546	2.16448	2.15258	0.448816	0.446872
5712	0.164575	0.16564	0.184274	0.183724	0.162126	0.161577
5719	0.205613	0.198405	1.67586	1.68386	0.565314	0.565435
5724	0.155096	0.15644	1.13685	1.13705	0.230349	0.231262
5728	0.0301298	0.0313209	0.00997108	0.0112552	0.326079	0.327783
5734	0.0154431	0.0156383	0.133311	0.13286	0.0869941	0.0874316
5741	0.0550489	0.0526093	0.268026	0.268531	0.102596	0.10224
5747	0.0929313	0.0918045	0.38351	0.382873	0.261781	0.262662
5748	0.0935371	0.0936811	0.0832751	0.0832522	0.129312	0.129942
5758	0.259103	0.254164	3.05997	3.04801	0.945161	0.947284
5759	0.125476	0.129233	0.807494	0.806948	0.23999	0.239566
5761	0.0768603	0.08169	0.790721	0.789929	0.132558	0.132824
5766	0.129177	0.128281	0.0904127	0.089592	0.218432	0.218787
5770	0.200625	0.19702	1.72791	1.73567	0.545549	0.544062
5775	0.0234838	0.0242145	0.0820249	0.0830059	0.232222	0.233276
5783	0.123753	0.127212	0.700797	0.704658	0.399968	0.399359
5786	0.148363	0.14693	0.754094	0.757828	0.545253	0.548173
5791	0.174096	0.174185	1.35574	1.35553	0.438101	0.438379
5800	0.16926	0.168425	0.19184	0.190291	0.115581	0.117428
5807	0.0766194	0.0765692	0.288634	0.288768	0.259668	0.260516
5810	0.158939	0.159931	1.17196	1.17005	0.276074	0.27785
5812	0.0901597	0.0893939	0.452545	0.453549	0.14599	0.146323
5819	0.213957	0.205554	1.83266	1.84457	0.549362	0.547966
5824	0.0228002	0.0230545	0.143187	0.141861	0.115789	0.11457
5828	0.14888	0.147511	0.727562	0.727137	0.201293	0.201326
5834	0.0687257	0.0683712	0.0228139	0.0230365	0.161438	0.160124
5841	0.190261	0.192225	0.751589	0.75447	0.14085	0.140932
5847	0.0663239	0.0690323	0.272174	0.272708	0.185278	0.185587
5848	0.0315292	0.0334912	0.185298	0.185147	0.134722	0.133936
5858	0.140835	0.144375	0.966917	0.972407	0.300225	0.301271
5859	0.0908321	0.0901091	0.382491	0.382048	0.234584	0.234918
5861	0.181323	0.190804	0.304189	0.302275	0.112284	0.11355
5866	0.0698954	0.0645963	0.412125	0.410435	0.1565	0.156252
5870	0.0732176	0.0726493	0.0468484	0.0477502	0.118388	0.119462
5875	0.0233048	0.0237222	0.0974839	0.0970243	0.208108	0.208755
5883	0.219931	0.213858	2.10308	2.0985	0.559082	0.556423
5886	0.236948	0.232315	2.55972	2.55899	0.679512	0.682199
5891	0.170908	0.172696	1.40211	1.4117	0.337619	0.336431
5900	0.0568069	0.0553993	0.211042	0.21	0.188122	0.1885
5907	0.190867	0.190596	1.73179	1.73884	0.362573	0.360083
5910	0.226673	0.217484	2.20213	2.19841	0.409221	0.407105
5912	0.0732348	0.0765074	0.240225	0.239956	0.277707	0.278976
5919	0.209574	0.198653	1.59212	1.59565	0.603068	0.606048
5924	0.121924	0.123996	0.683632	0.688908	0.247728	0.24778
5928	0.131156	0.126447	0.53179	0.525467	0.352073	0.351376
5934	0.0683065	0.070177	0.375565	0.376087	0.0811799	0.0806698
5941	0.0992238	0.101104	0.59676	0.60073	0.0876966	0.0884813
5947	0.0263441	0.0259005	0.0626807	0.0625786	0.220468	0.221082
5948	0.00644623	0.00737337	0.0554411	0.0549184	0.190664	0.191147
5958	0.268512	0.26701	3.40308	3.40305	1.10923	1.11395
5959	0.108632	0.110368	0.574909	0.577893	0.215888	0.216793
5961	0.073386	0.0753391	0.362824	0.36353	0.136099	0.135891
5966	0.098668	0.0996925	0.496568	0.499994	0.227115	0.227602
5970	0.229995	0.226575	2.49038	2.4872	0.548578	0.544542
5975	0.0844354	0.0850342	0.388076	0.387422	0.186613	0.186783
5983	0.127614	0.129469	0.699463	0.703789	0.335214	0.335188
5986	0.176405	0.178012	1.40387	1.39344	0.615766	0.618811
5991	0.193403	0.194073	1.80726	1.81169	0.425184	0.424056
6000	0.0872696	0.087429	0.498464	0.499811	0.154175	0.154336
6007	0.184135	0.184633	1.54848	1.54718	0.534493	0.532714
6010	0.197873	0.196613	1.80585	1.81219	0.4635	0.462102
6012	0.0937404	0.093763	0.0570918	0.0573895	0.142833	0.142017
6019	0.161655	0.157596	0.862187	0.862944	0.569253	0.573332
6024	0.174304	0.176713	1.52776	1.54578	0.251531	0.253024
6028	0.0828861	0.0830637	0.295849	0.295553	0.289825	0.2918
6034	0.0487598	0.0471551	0.24497	0.244705	0.118415	0.117376
6041	0.0496678	0.0473314	0.26472	0.26509	0.0937473	0.093661
6047	0.116235	0.117886	0.590232	0.592922	0.299164	0.300924
6048	0.0533087	0.0539226	0.0637716	0.0634167	0.0996804	0.100507
6058	0.241243	0.241784	2.90694	2.91461	0.671011	0.672287
6059	0.136664	0.141756	1.00546	1.0107	0.23566	0.236014
6061	0.100421	0.103606	0.643626	0.649666	0.117207	0.118548
6066	0.100272	0.101234	0.517414	0.520186	0.183863	0.183852
6070	0.159048	0.160094	1.10465	1.10591	0.434121	0.43481
6075	0.0247607	0.0248058	0.0620336	0.0618246	0.236449	0.237673
6083	0.0869894	0.0867458	0.247733	0.247264	0.37619	0.376617
6086	0.0739126	0.0713528	0.0305085	0.0343774	0.352677	0.353669
6091	0.163401	0.164371	1.17772	1.17514	0.454894	0.455232
6100	0.0908138	0.0908712	0.509724	0.510281	0.0983355	0.0990135
6107	0.161353	0.164031	1.27315	1.26738	0.333112	0.332173
6110	0.196971	0.195212	1.80596	1.81168	0.365539	0.362938
6112	0.0149537	0.0148543	0.0826413	0.0834378	0.162754	0.161567
6119	0.263606	0.254992	3.04525	3.04239	0.875433	0.876595
6124	0.0496223	0.0487272	0.178949	0.178398	0.216752	0.217502
6128	0.157935	0.158114	1.02417	1.02727	0.479119	0.478434
6134	0.0810804	0.0798296	0.433855	0.434353	0.118427	0.118385
6141	0.00611491	0.00686866	0.0714897	0.0718595	0.129261	0.128767
6147	0.0155753	0.0154065	0.0337381	0.033242	0.254963	0.256685
6148	0.0190109	0.02224	0.698691	0.695995	0.129702	0.12921
6158	0.218157	0.216395	2.31518	2.30612	0.425648	0.423292
6159	0.0891622	0.0885171	0.356228	0.356501	0.256368	0.257049
6161	0.0704562	0.073042	0.36407	0.364871	0.108241	0.108412
6166	0.0670991	0.0668458	0.3411	0.341456	0.124203	0.123283
6170	0.20662	0.212171	2.40996	2.39399	0.315887	0.317421
6175	0.0595044	0.0583897	0.126345	0.127097	0.313433	0.31572
6183	0.0778923	0.0790447	0.28778	0.287963	0.263335	0.264204
6186	0.249309	0.239311	2.63181	2.63518	0.732895	0.732909
6191	0.222246	0.218282	2.25309	2.25201	0.564002	0.560397
6200	0.0259078	0.0260549	0.0211379	0.0209016	0.162447	0.161212
6207	0.0956782	0.0952425	0.422193	0.4211	0.246922	0.247296
6210	0.214646	0.211906	2.07076	2.07098	0.651868	0.655737
6212	0.0636507	0.0627126	0.320191	0.318852	0.124109	0.123224
6219	0.217663	0.211938	1.992	1.99879	0.683081	0.687412
6224	0.0449195	0.0444643	0.241681	0.241459	0.092904	0.0928974
6228	0.155221	0.156485	1.10012	1.10153	0.308562	0.309335
6234	0.045923	0.0459658	0.636323	0.626895	0.172837	0.173086
6241	0.0986811	0.0990241	0.439316	0.438966	0.294837	0.296753
6247	0.0970203	0.0976099	0.467486	0.469483	0.245701	0.245921
6248	0.0536858	0.0492566	0.136197	0.136117	0.219682	0.22037
6258	0.179681	0.18196	1.6374	1.64961	0.259597	0.261304
6259	0.020975	0.0256804	0.630832	0.62774	0.20155	0.201947
6261	0.083489	0.0821159	0.457433	0.458519	0.130607	0.130096
6266	0.207386	0.206443	0.399117	0.394114	0.185005	0.185289
6270	0.105888	0.107113	0.54637	0.548581	0.196187	0.196353
6275	0.0514547	0.0492501	0.142196	0.141522	0.242024	0.24307
6283	0.0337638	0.0336223	0.0601929	0.0498198	0.31272	0.3148
6286	0.23485	0.231987	2.65686	2.66734	0.489093	0.487623
6291	0.153874	0.159898	1.30556	1.30524	0.279746	0.28156
6300	0.0281107	0.0289051	0.180232	0.179966	0.106365	0.105063
6307	0.221332	0.218662	0.453407	0.45074	0.250598	0.252737
6310	0.229674	0.221263	2.22069	2.22482	0.607396	0.608818
6312	0.0415833	0.0429032	0.19529	0.195002	0.184277	0.184665
6319	0.101185	0.101604	0.411801	0.410616	0.385034	0.38454
6324	0.209752	0.208086	2.03314	2.02971	0.582368	0.580756
6328	0.0901552	0.0908776	0.515386	0.517051	0.154901	0.155066
6334	0.155173	0.161607	1.35802	1.36702	0.233538	0.234956
6341	0.0295617	0.0283778	0.0763064	0.0768052	0.107113	0.107136
6347	0.116906	0.118825	0.591901	0.594287	0.339223	0.338979
6348	0.118997	0.119053	0.0973008	0.0957896	0.150235	0.149027
6358	0.20349	0.197505	1.68277	1.69026	0.559552	0.559311
6359	0.177593	0.179986	1.5849	1.59847	0.286516	0.288341
6361	0.083418	0.0843597	0.536798	0.538173	0.18829	0.188331
6366	0.0712484	0.0721304	0.363865	0.364578	0.124533	0.123586
6370	0.10134	0.103202	0.527776	0.531903	0.256754	0.257457
6375	0.190171	0.190625	0.454904	0.452773	0.216841	0.217115
6383	0.0994537	0.0995748	0.465076	0.466335	0.214277	0.215166
6386	0.0420277	0.0421176	0.0985187	0.0985313	0.257026	0.258468
6391	0.0314255	0.032735	0.0535091	0.0475539	0.406618	0.407305
6400	0.0911197	0.0900899	0.405922	0.403579	0.229209	0.229539
6407	0.130551	0.13584	0.938709	0.943844	0.222409	0.223221
6410	0.18378	0.183672	1.56847	1.57775	0.384806	0.38232
6412	0.0880858	0.0882077	0.414885	0.413553	0.177877	0.17782
6419	0.24861	0.243095	2.7733	2.76778	0.850003	0.848769
6424	0.0108806	0.0121704	0.0383865	0.0383113	0.149867	0.148855
6428	0.174609	0.177858	1.52763	1.53616	0.379327	0.376361
6434	0.0811513	0.0809209	0.361144	0.361589	0.202009	0.202533
6441	0.114905	0.116059	0.574396	0.577478	0.258566	0.259436
6447	0.0400134	0.0405154	0.0277446	0.0332229	0.268212	0.27007
6448	0.0333722	0.0340503	0.174508	0.173867	0.123213	0.122476
6458	0.22788	0.229635	2.69966	2.71589	0.431288	0.428483
6459	0.0954067	0.0955166	0.427315	0.426298	0.289703	0.291447
6461	0.0183794	0.0184572	0.0921444	0.0916623	0.0821496	0.0825751
6466	0.0970519	0.0979832	0.529315	0.530771	0.14071	0.141137
6470	0.143249	0.147646	1.05937	1.06152	0.268342	0.269967
6475	0.138262	0.135623	0.0778564	0.0778007	0.224656	0.22549
6483	0.113406	0.113689	0.495899	0.501815	0.313528	0.315304
6486	0.231293	0.229048	2.50642	2.50239	0.709025	0.710544
6491	0.238886	0.243621	3.13919	3.17161	0.371127	0.370682
6500	0.0349878	0.0376318	0.180939	0.180522	0.171464	0.171261
6507	0.0922623	0.0962309	0.635012	0.638813	0.204785	0.205491
6510	0.216232	0.209599	1.96825	1.97217	0.572434	0.570963
6512	0.0914489	0.0922609	0.53258	0.533234	0.122267	0.122446
6519	0.207739	0.203875	1.85216	1.86122	0.621834	0.624999
6524	0.0837419	0.0832844	0.509086	0.509364	0.104465	0.105236
6528	0.151463	0.154914	1.15701	1.15522	0.261841	0.263311
6534	0.105454	0.105989	0.10791	0.106845	0.146284	0.145234
6541	0.0996243	0.100223	0.442625	0.443256	0.316665	0.318363
6547	0.0154145	0.0173849	0.683959	0.676379	0.256851	0.25748
6548	0.0598902	0.0518934	0.260833	0.260819	0.199885	0.200212
6558	0.206938	0.201176	1.87844	1.88509	0.329222	0.328831
6559	0.133711	0.132158	0.107504	0.1067	0.208945	0.209294
6561	0.102703	0.102226	0.951545	0.942261	0.132275	0.132041
6566	0.00615008	0.00827631	0.0728697	0.0734476	0.203123	0.203584
6570	0.161399	0.161461	0.709716	0.70809	0.225875	0.226029
6575	0.0697745	0.0684246	0.296573	0.296295	0.205665	0.206333
6583	0.011027	0.0111931	0.00537365	0.00279351	0.281811	0.283515
6586	0.231544	0.22902	2.55482	2.55247	0.584977	0.58235
6591	0.167142	0.164077	1.13604	1.13775	0.287562	0.289028
6600	0.0941491	0.0943182	0.936366	0.928442	0.130911	0.130678
6607	0.110084	0.112716	0.609679	0.613239	0.249358	0.249512
6610	0.179508	0.178575	1.47435	1.49299	0.276766	0.278769
6612	0.0571389	0.0537982	0.230709	0.230016	0.177293	0.177429
6619	0.202628	0.204643	2.03634	2.02888	0.567513	0.564742
6624	0.051738	0.0521639	0.0539628	0.0543768	0.133283	0.132935
6628	0.0647852	0.0639785	0.240926	0.240579	0.228171	0.22861
6634	0.18091	0.18229	0.642927	0.636774	0.184385	0.184629
6641	0.0974086	0.0978854	0.500918	0.502965	0.158847	0.158918
6647	0.0156163	0.015554	0.0576433	0.0569284	0.215078	0.215773
6648	0.0266223	0.0280194	0.236008	0.234818	0.195701	0.195811
6658	0.165326	0.167532	1.3315	1.33702	0.296382	0.297455
6659	0.0495928	0.0470629	0.163281	0.161838	0.18803	0.188467
6661	0.109592	0.108685	0.965478	0.954945	0.128892	0.128748
6666	0.0866438	0.0872732	0.404507	0.402532	0.180742	0.18081
6670	0.112338	0.115185	0.666266	0.672469	0.171679	0.171948
6675	0.00338435	0.00183981	0.0582651	0.0577607	0.177955	0.178239
6683	0.202017	0.204429	2.11806	2.10092	0.410198	0.407414
6686	0.226644	0.218912	2.13105	2.13533	0.696799	0.700489
6691	0.17274	0.17027	1.23151	1.22617	0.406123	0.405602
6700	0.0772327	0.0773677	0.5828	0.583908	0.109066	0.109873
6707	0.217496	0.209573	2.01761	2.01636	0.411875	0.410026
6710	0.191001	0.191567	1.72159	1.72523	0.487378	0.484795
6712	0.028842	0.0292034	0.108365	0.108168	0.18369	0.184177
6719	0.216886	0.219818	2.44119	2.42974	0.556784	0.551966
6724	0.106785	0.108153	0.51159	0.516992	0.292352	0.294071
6728	0.145065	0.144171	0.734906	0.739539	0.522019	0.523999
6734	0.21912	0.217276	0.512278	0.512319	0.12586	0.126549
6741	0.056964	0.056052	0.277966	0.278577	0.104515	0.104056
6747	0.128646	0.125181	0.84323	0.840214	0.224586	0.224765
6748	0.0584939	0.0584241	0.0490476	0.0493451	0.182973	0.183401
6758	0.207678	0.216619	2.49697	2.48218	0.530393	0.525925
6759	0.109839	0.110659	0.506391	0.511836	0.288748	0.290351
6761	0.0793145	0.0819398	0.840312	0.840286	0.0991206	0.0961476
6766	0.0607574	0.0550901	0.291649	0.291692	0.152191	0.151935
6770	0.202857	0.204481	2.11356	2.09752	0.382517	0.379895
6775	0.086532	0.0855697	0.380636	0.380358	0.214368	0.215224
6783	0.0121855	0.0132775	0.00799702	0.00690249	0.228108	0.22923
6786	0.231161	0.222874	2.30799	2.30828	0.524221	0.521327
6791	0.208499	0.210046	2.19567	2.18587	0.487161	0.485069
6800	0.222138	0.221237	0.741487	0.745554	0.126031	0.126614
6807	0.0401132	0.045181	0.712392	0.708281	0.24141	0.24124
6810	0.179036	0.181437	1.63063	1.64367	0.254244	0.255911
6812	0.0628822	0.0618874	0.265356	0.265677	0.180894	0.181131
6819	0.201888	0.198944	1.79302	1.80134	0.534068	0.531394
6824	0.0032498	0.00233023	0.107004	0.106301	0.118913	0.118076
6828	0.0721896	0.0722831	0.302621	0.301879	0.210575	0.21138
6834	0.152963	0.152372	0.207463	0.203082	0.161982	0.16145
6841	0.0743726	0.0746842	0.606592	0.607909	0.143887	0.144408
6847	0.0347205	0.0358131	0.116577	0.116675	0.209775	0.210484
6848	0.0111838	0.0184576	0.358461	0.357689	0.201596	0.201893
6858	0.166289	0.166919	1.29029	1.29288	0.276399	0.278261
6859	0.0623258	0.0627761	0.235223	0.234822	0.205544	0.206193
6861	0.213009	0.212188	0.547599	0.545427	0.126331	0.126975
6866	0.094441	0.093901	0.437707	0.437964	0.196484	0.196644
6870	0.100384	0.105722	0.717532	0.719792	0.180964	0.180758
6875	0.0288169	0.0295396	0.122629	0.122818	0.174846	0.174969
6883	0.199758	0.201735	2.03865	2.02825	0.40769	0.40495
6886	0.227885	0.218923	2.09717	2.10406	0.716867	0.719657
6891	0.168814	0.170241	1.33717	1.33886	0.371971	0.369495
6900	0.116164	0.115004	1.00278	0.988744	0.119203	0.118766
6907	0.126184	0.12758	0.637137	0.641074	0.393464	0.393114
6910	0.221955	0.213563	2.10206	2.09477	0.445892	0.444668
6912	0.0313944	0.0318603	0.135601	0.135279	0.159191	0.158097
6919	0.132213	0.134245	0.756501	0.759081	0.359507	0.357577
6924	0.200803	0.196665	1.77187	1.77962	0.400214	0.3981
6928	0.0965424	0.0967238	0.471546	0.47281	0.194692	0.194695
6934	0.0892172	0.089374	0.491894	0.493177	0.155849	0.155906
6941	0.0778528	0.0806562	0.699143	0.701629	0.101951	0.103043
6947	0.112117	0.114391	0.59951	0.602153	0.268514	0.269802
6948	0.0854752	0.0840187	0.438717	0.439338	0.139576	0.139734
6958	0.208117	0.207818	2.09321	2.08191	0.513552	0.510276
6959	0.166451	0.168513	1.36567	1.37932	0.234391	0.23587
6961	0.100044	0.10224	0.561494	0.563671	0.209819	0.210685
6966	0.203075	0.204562	0.806252	0.807657	0.123937	0.124349
6970	0.115991	0.116308	0.481985	0.48906	0.395565	0.395771
6975	0.056028	0.0507485	0.0650463	0.0650801	0.31429	0.316641
6983	0.121882	0.120295	0.630092	0.618358	0.242664	0.24365
6986	0.0788592	0.0796845	0.29431	0.294148	0.263868	0.264764
6991	0.111152	0.110535	0.394565	0.394209	0.429599	0.430817
7000	0.0140784	0.015073	0.0320597	0.0322194	0.162851	0.161651
7007	0.0944411	0.0937235	0.415645	0.414042	0.232797	0.232994
7010	0.211298	0.209677	2.03939	2.03976	0.6468	0.650507
7012	0.0646851	0.0643414	0.325362	0.324584	0.12375	0.122843
7019	0.219542	0.212908	2.02013	2.02453	0.640723	0.64476
7024	0.053371	0.0510902	0.256638	0.256593	0.094897	0.0948672
7028	0.145687	0.150467	1.09891	1.09889	0.310903	0.311586
7034	0.0824393	0.0847173	0.701523	0.6996	0.17612	0.176584
7041	0.105545	0.106052	0.466924	0.47035	0.29525	0.297151
7047	0.101479	0.101671	0.455598	0.456812	0.256845	0.257505
7048	0.0562388	0.0512151	0.14949	0.147705	0.222137	0.22275
7058	0.178744	0.182504	1.68747	1.69804	0.256248	0.25796
7059	0.0244549	0.0268019	0.683291	0.677928	0.200394	0.200614
7061	0.0848063	0.0859543	0.434997	0.435548	0.128275	0.127454
7066	0.18104	0.180861	0.268618	0.266957	0.180829	0.180926
7070	0.105143	0.106295	0.525949	0.529618	0.22316	0.223861
7075	0.0575968	0.0536319	0.154185	0.152459	0.242641	0.243652
7083	0.0292964	0.0277495	0.0625993	0.0508017	0.303158	0.305446
7086	0.23993	0.234463	2.66507	2.67655	0.515907	0.512825
7091	0.155642	0.159549	1.24887	1.24123	0.278497	0.280291
7100	0.0564747	0.0547835	0.208844	0.207923	0.18837	0.188747
7107	0.191393	0.191018	1.73822	1.74488	0.365549	0.362904
7110	0.231463	0.219153	2.18527	2.1836	0.410724	0.408732
7112	0.0732151	0.076862	0.239635	0.239373	0.2765	0.277664
7119	0.208227	0.198265	1.60268	1.60668	0.601174	0.603828
7124	0.123081	0.124833	0.679173	0.684655	0.251526	0.25195
7128	0.126672	0.122142	0.540717	0.53424	0.353948	0.353052
7134	0.0681096	0.0706953	0.370905	0.371632	0.0813396	0.0808653
7141	0.0982786	0.100044	0.590551	0.593847	0.087014	0.0877297
7147	0.0253071	0.0248686	0.0616393	0.0614442	0.218009	0.218684
7148	0.00571027	0.00657088	0.054487	0.0540724	0.189356	0.189858
7158	0.271356	0.26789	3.39585	3.39728	1.10991	1.11477
7159	0.109335	0.111008	0.575993	0.579025	0.216637	0.217534
7161	0.0724501	0.073573	0.361176	0.361888	0.135257	0.134976
7166	0.100331	0.101034	0.487483	0.490597	0.224517	0.225144
7170	0.235214	0.229221	2.51734	2.5173	0.53294	0.529488
7175	0.0829854	0.0827294	0.38389	0.383514	0.187038	0.18721
7183	0.129407	0.130817	0.698339	0.702814	0.341493	0.340824
7186	0.1804	0.179786	1.39368	1.3854	0.599911	0.601793
7191	0.19202	0.193457	1.81027	1.81408	0.426154	0.425
7200	0.0742098	0.0734225	0.409015	0.408571	0.100537	0.100752
7207	0.157944	0.161695	1.27285	1.26856	0.295307	0.296405
7210	0.189225	0.188944	1.70335	1.71295	0.333561	0.332811
7212	0.0442661	0.0441837	0.0199915	0.0199886	0.162402	0.161189
7219	0.247686	0.2482	3.05192	3.05232	0.760022	0.762622
7224	0.0339645	0.0338196	0.0970569	0.0965579	0.200297	0.200792
7228	0.15532	0.156815	1.01193	1.01465	0.535343	0.53598
7234	0.0643065	0.0658297	0.323538	0.322654	0.11263	0.112362
7241	0.120859	0.120467	0.0794018	0.0793202	0.123801	0.125402
7247	0.010577	0.0132966	0.0131069	0.0172354	0.285754	0.287588
7248	0.090913	0.0908784	0.491141	0.491974	0.131343	0.131013
7258	0.213772	0.218941	2.50078	2.49007	0.466526	0.464868
7259	0.0769727	0.0779207	0.305897	0.304833	0.237753	0.238352
7261	0.0491872	0.0475921	0.247094	0.246886	0.102153	0.101716
7266	0.0460877	0.0446588	0.21302	0.212807	0.116789	0.115608
7270	0.205179	0.20734	2.2425	2.22422	0.271974	0.274479
7275	0.0613212	0.0539403	0.0942988	0.0942406	0.285966	0.288024
7283	0.0773124	0.0818814	0.281932	0.282367	0.249183	0.24997
7286	0.264938	0.253325	2.95393	2.95562	0.852688	0.853144
7291	0.206459	0.210765	2.27881	2.2668	0.472377	0.470528
7300	0.103686	0.103952	0.0636347	0.06304	0.126865	0.128068
7307	0.0922512	0.091367	0.400923	0.39888	0.251725	0.25228
7310	0.167585	0.170567	1.40248	1.41344	0.303527	0.304053
7312	0.0899475	0.089127	0.430341	0.430164	0.195123	0.195149
7319	0.223046	0.212114	1.93465	1.944	0.59095	0.591618
7324	0.0801097	0.0779327	0.453305	0.454483	0.108034	0.10855
7328	0.122145	0.121295	0.72995	0.72968	0.182576	0.182705
7334	0.0615211	0.0542833	0.496326	0.495639	0.135267	0.135127
7341	0.0990251	0.100523	0.528797	0.531706	0.205027	0.205747
7347	0.0455904	0.0450878	0.139409	0.138988	0.225438	0.225975
7348	0.0890219	0.0892159	0.464513	0.465356	0.223909	0.22454
7358	0.183453	0.180899	1.45959	1.47389	0.352269	0.35036
7359	0.0493464	0.0481215	0.153464	0.151723	0.230374	0.231158
7361	0.0680773	0.0664634	0.353207	0.353895	0.124206	0.123281
7366	0.0896955	0.0924176	0.607989	0.611048	0.148542	0.149132
7370	0.199694	0.199713	0.466068	0.463766	0.221135	0.221286
7375	0.0689473	0.0720286	0.196207	0.195838	0.297592	0.299958
7383	0.221451	0.208977	1.84483	1.85892	0.534039	0.532049
7386	0.218594	0.213211	2.06419	2.06497	0.623156	0.626025
7391	0.145912	0.150897	1.13841	1.13702	0.25288	0.253746
7400	0.210367	0.209243	0.411294	0.407626	0.122771	0.123402
7407	0.0718211	0.0755395	0.253585	0.253231	0.248879	0.249751
7410	0.157001	0.15724	1.09941	1.10125	0.274883	0.276616
7412	0.0801779	0.0808948	0.401365	0.400033	0.144475	0.144671
7419	0.216194	0.209913	2.01912	2.01747	0.504212	0.501511
7424	0.00943453	0.0102551	0.10589	0.105217	0.117716	0.116716
7428	0.0873832	0.089267	0.68786	0.684233	0.200395	0.200488
7434	0.121323	0.120945	0.0684368	0.0676896	0.161323	0.160242
7441	0.135918	0.133453	0.902117	0.896588	0.145816	0.146657
7447	0.0613251	0.0590849	0.249785	0.249405	0.191799	0.192057
7448	0.0177297	0.0180954	0.155293	0.153799	0.134955	0.134172
7458	0.142272	0.144861	0.93932	0.944359	0.315726	0.316577
7459	0.0884597	0.0881073	0.367218	0.367444	0.23805	0.23849
7461	0.218885	0.217316	0.564575	0.561372	0.118471	0.118826
7466	0.0743784	0.0698059	0.382421	0.382151	0.155552	0.155342
7470	0.127774	0.126658	0.0994992	0.097932	0.113857	0.115568
7475	0.01088	0.0105242	0.0711777	0.0717273	0.199824	0.200246
7483	0.206546	0.20665	2.04613	2.03965	0.563079	0.560315
7486	0.232596	0.230561	2.56101	2.55808	0.682211	0.684624
7491	0.166972	0.171097	1.43721	1.44835	0.31494	0.314797
7500	0.17487	0.174114	0.256865	0.254514	0.265114	0.267267
7507	0.0290726	0.0286442	0.0703129	0.0709056	0.210324	0.211026
7510	0.192635	0.188508	1.54746	1.55306	0.480497	0.478829
7512	0.0621548	0.062501	0.314546	0.313331	0.109493	0.109231
7519	0.271607	0.264352	3.32362	3.33764	0.872909	0.875961
7524	0.198588	0.200197	0.746978	0.751445	0.104708	0.102958
7528	0.177152	0.181934	1.65086	1.65482	0.388116	0.385276
7534	0.0247787	0.0245905	0.111976	0.111452	0.153827	0.152963
7541	0.0677305	0.0698471	0.202024	0.201395	0.285876	0.287783
7547	0.00445754	0.00446821	0.0188483	0.0251204	0.299745	0.302126
7548	0.0141771	0.013937	0.0878822	0.0882541	0.155247	0.154183
7558	0.206122	0.203022	1.92052	1.92448	0.470232	0.468478
7559	0.117524	0.117566	0.0493507	0.0498562	0.211573	0.211992
7561	0.0240192	0.023706	0.071876	0.0721453	0.111981	0.111749
7566	0.0707989	0.071002	0.293619	0.293551	0.20935	0.210131
7570	0.128323	0.13162	0.833214	0.836092	0.200447	0.201
7575	0.0153378	0.0171276	0.597508	0.592135	0.223859	0.224351
7583	0.0966084	0.095412	0.36983	0.369804	0.286261	0.287968
7586	0.21963	0.220962	2.37582	2.37261	0.67511	0.677869
7591	0.222916	0.227731	2.75924	2.7928	0.267123	0.271486
7600	0.0589861	0.0573471	0.292954	0.293031	0.112444	0.111884
7607	0.116576	0.117663	0.570719	0.57361	0.291919	0.293554
7610	0.222468	0.218778	2.28222	2.27992	0.541516	0.538077
7612	0.0911112	0.0901593	0.425566	0.425119	0.188238	0.188351
7619	0.132188	0.134227	0.746134	0.749359	0.381249	0.379817
7624	0.182455	0.18385	1.59903	1.60394	0.412775	0.411535
7628	0.122768	0.120971	0.845497	0.843525	0.173769	0.175112
7634	0.133653	0.139139	1.0087	1.01434	0.172688	0.174266
7641	0.0396914	0.0384965	0.183378	0.183446	0.102076	0.101461
7647	0.109352	0.113997	0.684862	0.688695	0.27297	0.27437
7648	0.0028444	0.00163751	0.0724652	0.073014	0.154549	0.153442
7658	0.21531	0.207056	1.85976	1.87115	0.581406	0.580773
7659	0.173412	0.174884	1.46097	1.47835	0.26628	0.268156
7661	0.0698605	0.0694265	0.00768791	0.00557881	0.188216	0.188658
7666	0.0680079	0.0680361	0.356023	0.356816	0.110956	0.110903
7670	0.121435	0.121768	0.54852	0.554731	0.364727	0.36337
7675	0.0663381	0.0689219	0.19266	0.192406	0.282633	0.28435
7683	0.0342623	0.0350742	0.0816223	0.082707	0.242309	0.243512
7686	0.102211	0.103232	0.481917	0.486007	0.281026	0.282208
7691	0.0971762	0.094887	0.25875	0.258476	0.423051	0.423772
7700	0.0610647	0.0550351	0.560662	0.559461	0.139118	0.139325
7707	0.0723265	0.07116	0.299131	0.298648	0.222024	0.222688
7710	0.202439	0.201387	1.91746	1.92029	0.487634	0.485392
7712	0.0501578	0.0508252	0.0409357	0.0417535	0.117825	0.118516
7719	0.223008	0.216582	2.15923	2.15833	0.568027	0.565324
7724	0.20943	0.209988	0.737233	0.74172	0.108629	0.107655
7728	0.150114	0.153227	1.11528	1.11561	0.265075	0.26665
7734	0.0618944	0.0625862	0.272722	0.273278	0.154195	0.153843
7741	0.105803	0.106642	0.471437	0.475782	0.320479	0.321956
7747	0.0912538	0.0897976	0.368639	0.368705	0.263807	0.264764
7748	0.0955847	0.0955248	0.024812	0.0252213	0.221478	0.22214
7758	0.196229	0.195138	1.83574	1.84021	0.327488	0.326979
7759	0.0834653	0.0839408	0.355052	0.355457	0.219914	0.220677
7761	0.00792638	0.00969466	0.0889175	0.0889503	0.106372	0.105903
7766	0.0936193	0.0933036	0.448107	0.448717	0.195269	0.195319
7770	0.0806059	0.0801154	0.361551	0.361995	0.199523	0.199887
7775	0.0577106	0.058186	0.0111991	0.0137682	0.203406	0.203702
7783	0.0689688	0.0681112	0.525074	0.521116	0.3033	0.303925
7786	0.213866	0.210958	2.1503	2.14068	0.435495	0.433879
7791	0.153227	0.157605	1.23272	1.22458	0.268223	0.269964
7800	0.071104	0.0702828	0.346269	0.346708	0.152916	0.152795
7807	0.0586241	0.0584782	0.192899	0.192767	0.222333	0.222955
7810	0.182796	0.185582	1.67259	1.67698	0.407276	0.405367
7812	0.105576	0.106867	0.86475	0.863068	0.115229	0.114477
7819	0.213426	0.204356	1.7989	1.81144	0.526202	0.524102
7824	0.0877508	0.0876376	0.506455	0.506966	0.105117	0.106014
7828	0.140873	0.143353	0.945588	0.95165	0.240362	0.240372
7834	0.0184175	0.0188424	0.0876905	0.0881363	0.170106	0.169829
7841	0.109806	0.110149	0.47476	0.479402	0.312894	0.31472
7847	0.0712042	0.0718827	0.266929	0.267248	0.242341	0.243056
7848	0.0831083	0.0854549	0.686047	0.682794	0.183855	0.183978
7858	0.188586	0.190002	1.797	1.80314	0.266956	0.269079
7859	0.0583343	0.0567239	0.210468	0.209331	0.206321	0.206986
7861	0.213008	0.213195	0.752107	0.75664	0.108832	0.107903
7866	0.0688051	0.0701116	0.30568	0.304716	0.174869	0.174776
7870	0.0742967	0.0784936	0.313116	0.311466	0.194865	0.194942
7875	0.128201	0.126441	0.636041	0.626052	0.226894	0.226938
7883	0.0853541	0.0825981	0.309917	0.308314	0.306416	0.308604
7886	0.204294	0.206706	2.15153	2.13775	0.451037	0.448996
7891	0.151757	0.156474	1.21504	1.20776	0.283862	0.285503
7900	0.0828394	0.0863839	0.683071	0.686647	0.125539	0.125839
7907	0.0377712	0.0371748	0.0075857	0.00708139	0.197515	0.197708
7910	0.171276	0.176725	1.58364	1.59286	0.318453	0.317849
7912	0.0471902	0.0462582	0.183926	0.183766	0.175441	0.17553
7919	0.207361	0.207126	2.09872	2.08505	0.468929	0.467175
7924	0.0289772	0.0298891	0.199109	0.198951	0.0848365	0.0849853
7928	0.0651846	0.064957	0.275698	0.276213	0.185544	0.185847
7934	0.0713533	0.0733928	0.353873	0.354615	0.131413	0.13077
7941	0.034971	0.0356058	0.0931117	0.0930437	0.228857	0.229722
7947	0.100135	0.102468	0.578923	0.581519	0.184565	0.184508
7948	0.0218932	0.0221766	0.1199	0.119913	0.154306	0.153432
7958	0.195012	0.18939	1.5573	1.56808	0.416092	0.415622
7959	0.093106	0.0929188	0.438319	0.438332	0.232657	0.232791
7961	0.00286531	0.00144408	0.108723	0.107973	0.115502	0.114595
7966	0.0674197	0.0667415	0.329537	0.32905	0.143323	0.143316
7970	0.0752726	0.0770837	0.313661	0.311798	0.212732	0.213567
7975	0.0892012	0.0877838	0.372303	0.372185	0.268808	0.269913
7983	0.204978	0.199734	1.80968	1.81858	0.425729	0.424965
7986	0.227818	0.221141	2.31072	2.30824	0.486358	0.484879
7991	0.182712	0.182063	1.55412	1.57115	0.285995	0.287828
8000	0.0919128	0.0903864	0.350654	0.350684	0.294787	0.296852
8007	0.0694324	0.0662209	0.465459	0.465927	0.261195	0.262055
8010	0.187526	0.189562	1.70283	1.70458	0.507468	0.504235
8012	0.18292	0.18539	0.837827	0.838047	0.105228	0.103413
8019	0.242628	0.238071	2.6698	2.66796	0.798945	0.796199
8024	0.0556982	0.053468	0.28829	0.288641	0.0842902	0.0841344
8028	0.184749	0.185626	1.67634	1.6884	0.277729	0.279856
8034	0.0175594	0.017593	0.564173	0.558154	0.185826	0.185932
8041	0.00425336	0.004651	0.00672526	0.0031693	0.263104	0.264847
8047	0.0165339	0.0235512	0.349143	0.347409	0.356995	0.355712
8048	0.0685933	0.0671256	0.604901	0.605192	0.154982	0.155317
8058	0.203956	0.199367	1.77889	1.7881	0.508358	0.505676
8059	0.0917995	0.0906391	0.393869	0.392512	0.238938	0.239324
8061	0.0864248	0.0861524	0.510135	0.510318	0.092199	0.0928824
8066	0.00354482	0.00185557	0.0208988	0.0209503	0.223157	0.223864
8070	0.0953576	0.0964417	0.521201	0.523379	0.17019	0.170076
8075	0.0631251	0.0602151	0.234166	0.233547	0.231631	0.232258
8083	0.0664812	0.0649703	0.249435	0.24901	0.236311	0.237035
8086	0.259577	0.25149	3.0057	3.01768	0.719588	0.72199
8091	0.206733	0.21235	2.43975	2.42843	0.247363	0.251838
8100	0.0325375	0.0316426	0.0590781	0.0588755	0.121767	0.121854
8107	0.199141	0.19601	1.7662	1.77339	0.426608	0.425868
8110	0.192573	0.189116	1.60176	1.6103	0.414667	0.413863
8112	0.0774785	0.0771677	0.342504	0.342632	0.20151	0.201996
8119	0.208375	0.207875	2.07126	2.06338	0.549862	0.546426
8124	0.0840689	0.0828644	0.0180133	0.023319	0.270373	0.272334
8128	0.123892	0.123423	0.494238	0.503466	0.455331	0.456617
8134	0.0513425	0.0490729	0.236383	0.236051	0.123118	0.122327
8141	0.0759325	0.0762885	0.598333	0.599417	0.128457	0.127897
8147	0.00762332	0.00865766	0.00635143	0.0019462	0.269544	0.271004
8148	0.0652825	0.0668954	0.248444	0.248201	0.210906	0.211702
8158	0.241232	0.240097	2.86541	2.88284	0.575222	0.570897
8159	0.109142	0.110393	0.536116	0.540342	0.258807	0.259658
8161	0.0229409	0.0232065	0.136864	0.13624	0.110491	0.108716
8166	0.0978979	0.0991293	0.538666	0.540052	0.153669	0.153982
8170	0.211708	0.209142	2.11708	2.10506	0.428401	0.426749
8175	0.00974984	0.00710084	0.713679	0.709335	0.212582	0.213263
8183	0.0616604	0.0605769	0.21935	0.217792	0.22769	0.228161
8186	0.245833	0.245946	3.06083	3.08393	0.535537	0.530691
8191	0.196174	0.198641	1.93619	1.9351	0.477349	0.475172
8200	0.0960695	0.0967344	0.524068	0.525262	0.123465	0.123602
8207	0.0649422	0.065531	0.213373	0.211826	0.257055	0.258144
8210	0.164495	0.167591	1.36344	1.37364	0.267241	0.269067
8212	0.00566838	0.00645006	0.0770211	0.0778417	0.159102	0.157753
8219	0.210138	0.207095	1.98808	1.98777	0.558534	0.556222
8224	0.19728	0.199429	0.855915	0.854948	0.119306	0.119449
8228	0.0319031	0.0324417	0.128465	0.1286	0.170097	0.169836
8234	0.0606412	0.0610846	0.0194842	0.0196243	0.164357	0.163428
8241	0.0686715	0.0699015	0.274414	0.274914	0.209639	0.210423
8247	0.0698543	0.0715021	0.702559	0.70226	0.208165	0.208939
8248	0.0571181	0.0542595	0.183719	0.183408	0.230946	0.231672
8258	0.167376	0.169559	1.36288	1.37095	0.30889	0.309101
8259	0.0320631	0.0346053	0.818783	0.817277	0.178679	0.179365
8261	0.0821064	0.0834071	0.848791	0.847541	0.132786	0.132459
8266	0.0407552	0.0417631	0.149137	0.147301	0.209472	0.210189
8270	0.0724052	0.0770949	0.322004	0.320812	0.16753	0.166898
8275	0.0443189	0.044708	0.0109921	0.0132354	0.251221	0.253331
8283	0.212769	0.209278	2.03448	2.03125	0.563065	0.56071
8286	0.223731	0.210985	1.83574	1.85132	0.651347	0.656777
8291	0.150325	0.153061	1.06495	1.06622	0.351077	0.348798
8300	0.00911604	0.00876821	0.0817297	0.0825538	0.183969	0.184472
8307	0.199347	0.195082	1.73067	1.7386	0.401376	0.399278
8310	0.208055	0.203799	1.92179	1.92635	0.454338	0.453183
8312	0.061941	0.0614345	0.274671	0.275219	0.15858	0.157935
8319	0.190191	0.183772	1.32397	1.31898	0.643322	0.649182
8324	0.164627	0.169322	1.44411	1.46021	0.240708	0.242199
8328	0.0616564	0.0600861	0.154495	0.152834	0.307461	0.309848
8334	0.139907	0.138905	0.881515	0.879173	0.0958948	0.0932707
8341	0.165868	0.167918	0.991562	0.975658	0.114224	0.11366
8347	0.108173	0.108991	0.498222	0.503362	0.284743	0.286136
8348	0.0823763	0.0805977	0.45277	0.453927	0.113677	0.114062
8358	0.253105	0.251991	3.12094	3.1198	0.78539	0.788031
8359	0.150274	0.151826	1.04205	1.04613	0.268677	0.270308
8361	0.0467281	0.0453253	0.219926	0.219664	0.11548	0.114192
8366	0.063901	0.0640155	0.240489	0.240192	0.215505	0.216303
8370	0.172941	0.17446	1.37805	1.37531	0.489112	0.486681
8375	0.124815	0.12406	0.585742	0.5737	0.222621	0.222877
8383	0.106595	0.107216	0.444763	0.447201	0.374903	0.374047
8386	0.105605	0.106306	0.438255	0.439923	0.387775	0.387475
8391	0.173473	0.170411	1.21487	1.2102	0.415089	0.415271
8400	0.202903	0.202217	0.333958	0.331255	0.109378	0.110526
8407	0.128196	0.12792	0.596734	0.599472	0.370766	0.369148
8410	0.234264	0.228646	2.53578	2.53602	0.467899	0.466871
8412	0.0560641	0.0545605	0.22136	0.220739	0.151546	0.151192
8419	0.134052	0.134979	0.735017	0.739058	0.34571	0.344564
8424	0.193169	0.191664	1.71949	1.72698	0.382742	0.380349
8428	0.0981327	0.0988688	0.50113	0.503791	0.186617	0.186642
8434	0.0921504	0.093685	0.552551	0.554282	0.146729	0.147252
8441	0.166103	0.168073	0.964424	0.951643	0.111563	0.110678
8447	0.114535	0.117314	0.641208	0.646265	0.262285	0.263396
8448	0.0132491	0.0118032	0.640938	0.637786	0.135411	0.135325
8458	0.193169	0.195056	1.80864	1.81323	0.537179	0.534026
8459	0.166195	0.169953	1.42487	1.43946	0.260786	0.262406
8461	0.0998758	0.103788	0.646536	0.651557	0.186188	0.186175
8466	0.124776	0.124087	0.105587	0.10421	0.104464	0.106387
8470	0.115662	0.116776	0.532009	0.538736	0.359433	0.358275
8475	0.0613688	0.0546768	0.0902753	0.0908374	0.30082	0.303351
8483	0.167434	0.167122	0.220259	0.213998	0.253537	0.255899
8486	0.0836868	0.0823592	0.333602	0.333005	0.257683	0.258436
8491	0.103555	0.102137	0.327236	0.325585	0.407871	0.408709
8500	0.0689831	0.0704588	0.34178	0.342177	0.130466	0.129682
8507	0.0069093	0.00687284	0.0149591	0.0204749	0.237113	0.238583
8510	0.227949	0.218206	2.11677	2.11819	0.608397	0.610343
8512	0.082721	0.0837329	0.370802	0.371093	0.194395	0.194417
8519	0.111639	0.110451	0.390381	0.38968	0.389495	0.389841
8524	0.197621	0.199394	1.89875	1.90119	0.560885	0.558656
8528	0.0381661	0.0385669	0.75756	0.756067	0.166063	0.1671
8534	0.177973	0.180511	1.60142	1.61416	0.283963	0.285894
8541	0.0595669	0.0574893	0.290748	0.290927	0.123571	0.122718
8547	0.114513	0.116429	0.559905	0.564889	0.36133	0.359895
8548	0.0274622	0.029857	0.167983	0.166622	0.162853	0.161881
8558	0.184646	0.184193	1.5234	1.52489	0.513797	0.511141
8559	0.192283	0.19082	1.71993	1.72982	0.332129	0.331466
8561	0.192263	0.191961	0.295783	0.29376	0.184375	0.184622
8566	0.0937684	0.0945053	0.530509	0.53124	0.114421	0.115374
8570	0.109027	0.110017	0.523489	0.528127	0.258158	0.258961
8575	0.0079285	0.00885632	0.0189842	0.0254578	0.261016	0.262929
8583	0.0822261	0.0844875	0.596252	0.59678	0.206777	0.207532
8586	0.062649	0.0641782	0.195619	0.195373	0.250963	0.252058
8591	0.0338974	0.0352642	0.0747007	0.0547026	0.427351	0.427038
8600	0.0775681	0.0763063	0.430048	0.430418	0.0999147	0.100225
8607	0.166928	0.167579	1.29395	1.29527	0.303079	0.303568
8610	0.182558	0.185652	1.70196	1.70791	0.356952	0.354631
8612	0.0354558	0.0351045	0.0220352	0.0220001	0.159393	0.157901
8619	0.258612	0.250114	2.924	2.92499	0.829053	0.828195
8624	0.0366197	0.0368349	0.108538	0.108522	0.208537	0.209222
8628	0.167135	0.163507	1.00126	1.00536	0.532079	0.533346
8634	0.0664637	0.0676855	0.338683	0.338982	0.113607	0.113374
8641	0.100527	0.100817	0.0590115	0.0591813	0.125255	0.126539
8647	0.00787444	0.0100495	0.0106667	0.0128928	0.274124	0.275638
8648	0.0929541	0.0930631	0.493981	0.495087	0.133852	0.133781
8658	0.212523	0.218353	2.50376	2.4925	0.457752	0.455932
8659	0.0796256	0.0815966	0.311156	0.309549	0.244675	0.245256
8661	0.0535877	0.0500299	0.258959	0.259043	0.102509	0.1021
8666	0.0490432	0.0468149	0.227368	0.226897	0.10985	0.108903
8670	0.208309	0.209655	2.28381	2.26614	0.267258	0.269875
8675	0.061096	0.0543864	0.0983308	0.0985712	0.287401	0.289529
8683	0.0768053	0.0804529	0.283933	0.284305	0.247968	0.248726
8686	0.256932	0.247352	2.81162	2.80664	0.877479	0.877111
8691	0.218514	0.216118	2.26717	2.26155	0.482279	0.480651
8700	0.174924	0.177631	0.966923	0.953517	0.121519	0.121603
8707	0.016706	0.0168831	0.0731845	0.0739526	0.198358	0.198733
8710	0.188805	0.191802	1.85124	1.8521	0.332755	0.33203
8712	0.0651932	0.0672363	0.273272	0.273819	0.17738	0.17747
8719	0.199824	0.201013	1.98399	1.97985	0.439066	0.437683
8724	0.0631714	0.0639586	0.336552	0.336818	0.0880231	0.0881263
8728	0.0756814	0.0753397	0.354885	0.355429	0.174214	0.174015
8734	0.0113101	0.00697477	0.591788	0.586502	0.138697	0.138702
8741	0.0482293	0.046401	0.158027	0.156493	0.197603	0.197932
8747	0.109169	0.112302	0.654247	0.660192	0.180784	0.18056
8748	0.0495959	0.0480289	0.219823	0.21923	0.141488	0.141161
8758	0.181841	0.180819	1.47076	1.47953	0.416	0.415436
8759	0.0956112	0.0966449	0.510289	0.512966	0.189018	0.189052
8761	0.038711	0.0400737	0.241106	0.240719	0.105501	0.104585
8766	0.0788226	0.080211	0.373328	0.373632	0.165066	0.164685
8770	0.0833029	0.083262	0.353498	0.353863	0.22361	0.224236
8775	0.0889578	0.0873749	0.372416	0.372375	0.25313	0.253776
8783	0.195495	0.193075	1.7033	1.70848	0.452162	0.451562
8786	0.203098	0.206832	2.17981	2.16618	0.456561	0.454485
8791	0.175434	0.17802	1.54444	1.55895	0.293458	0.294887
8800	0.0214564	0.0216891	0.119706	0.119772	0.180356	0.180745
8807	0.191541	0.191879	1.7568	1.76091	0.409616	0.407838
8810	0.207996	0.203461	1.90443	1.91021	0.459222	0.457946
8812	0.0682138	0.0687661	0.315307	0.313721	0.163144	0.162616
8819	0.190969	0.183259	1.28564	1.28077	0.637707	0.643587
8824	0.164914	0.168227	1.39181	1.40671	0.232728	0.234317
8828	0.0630368	0.0585502	0.173528	0.172251	0.311905	0.314133
8834	0.199987	0.201597	0.767116	0.771452	0.100266	0.0981871
8841	0.206871	0.20812	0.830448	0.830829	0.110815	0.110126
8847	0.108406	0.109158	0.495955	0.501074	0.286122	0.287604
8848	0.0805548	0.0803146	0.536968	0.537019	0.111586	0.112284
8858	0.257824	0.248836	2.91301	2.92381	0.726916	0.728607
8859	0.141979	0.145651	1.00548	1.01081	0.264973	0.266467
8861	0.055341	0.0544017	0.246043	0.245911	0.126476	0.125717
8866	0.0689355	0.0730553	0.267886	0.268326	0.205508	0.206179
8870	0.176657	0.175398	1.32795	1.32236	0.49945	0.496926
8875	0.160806	0.16033	0.486718	0.483975	0.227126	0.227247
8883	0.112187	0.111693	0.412497	0.412445	0.417784	0.418565
8886	0.10163	0.102979	0.450159	0.453359	0.386842	0.386228
8891	0.175937	0.172968	1.2617	1.25623	0.435986	0.436729
8900	0.0976851	0.0996076	0.565656	0.568149	0.160098	0.16039
8907	0.19581	0.195074	1.8168	1.82185	0.38569	0.383314
8910	0.190641	0.189951	1.71181	1.72073	0.347751	0.346301
8912	0.106129	0.107148	0.517903	0.522081	0.23835	0.238398
8919	0.226417	0.212381	1.88845	1.90218	0.56837	0.567916
8924	0.059124	0.0597746	0.186963	0.186829	0.230782	0.231486
8928	0.0903571	0.0894092	0.28279	0.283031	0.354815	0.35447
8934	0.0192226	0.0197452	0.0732706	0.0736522	0.0883247	0.0888166
8941	0.0792066	0.0825516	0.402598	0.401746	0.12375	0.123102
8947	0.0917453	0.0906169	0.388031	0.387193	0.234946	0.235276
8948	0.0381391	0.037406	0.0106297	0.0114989	0.178537	0.178809
8958	0.262746	0.261656	3.34909	3.35891	0.871223	0.874077
8959	0.111859	0.108656	0.912404	0.904105	0.213927	0.214413
8961	0.00296153	3.8531405e-05	0.0937005	0.0931414	0.111137	0.1102
8966	0.00354957	0.00103475	0.0109833	0.0120398	0.215773	0.216426
8970	0.215391	0.211517	2.12731	2.1189	0.473399	0.471877
8975	0.0688016	0.0711412	0.319696	0.318247	0.153238	0.153056
8983	0.0925678	0.0930131	0.474059	0.475701	0.212625	0.2135
8986	0.244869	0.240232	2.78461	2.79378	0.640237	0.641804
8991	0.179703	0.180843	1.53929	1.54928	0.3769	0.374041
9000	0.0683329	0.0663999	0.231538	0.230757	0.276245	0.277332
9007	0.0671653	0.0676575	0.260194	0.260236	0.218491	0.219252
9010	0.19909	0.193954	1.65915	1.66683	0.460004	0.459407
9012	0.0676555	0.0685006	0.349206	0.349914	0.112354	0.112237
9019	0.261495	0.252073	2.91789	2.90615	0.959091	0.965184
9024	0.225457	0.230185	0.808479	0.811756	0.0835782	0.08356
9028	0.174607	0.176049	1.45963	1.47214	0.336891	0.335794
9034	0.0209373	0.021275	0.130166	0.13011	0.159188	0.158077
9041	0.157274	0.156589	0.706938	0.703464	0.269264	0.270254
9047	0.0799026	0.0812643	0.215904	0.214651	0.365518	0.365935
9048	0.0896757	0.0886396	0.423149	0.422551	0.181036	0.181087
9058	0.195149	0.194383	1.78106	1.7866	0.426408	0.425478
9059	0.0618994	0.0614013	0.223931	0.222761	0.220831	0.221513
9061	0.0374912	0.0383687	0.23504	0.234615	0.0736031	0.0742016
9066	0.064331	0.0626511	0.816876	0.815192	0.191719	0.19193
9070	0.0590542	0.0604668	0.249035	0.248889	0.151462	0.151188
9075	0.00508883	0.00530679	0.0127292	0.0140869	0.226479	0.227443
9083	0.0314169	0.0319367	0.0636212	0.0635609	0.247471	0.248917
9086	0.25681	0.245997	2.80728	2.81566	0.720489	0.720978
9091	0.210017	0.206995	2.11211	2.10089	0.290682	0.292662
9100	0.195905	0.196635	0.591341	0.582596	0.274746	0.275866
9107	0.00964094	0.0106758	0.037253	0.0363928	0.207067	0.207718
9110	0.188485	0.18703	1.57869	1.58217	0.473728	0.472327
9112	0.0536392	0.0500553	0.257705	0.257703	0.105152	0.10449
9119	0.266023	0.259081	3.1609	3.16141	0.937894	0.937734
9124	0.139567	0.138544	0.870507	0.868948	0.0993776	0.0963341
9128	0.192804	0.188813	1.60065	1.61189	0.369728	0.367174
9134	0.0065626	0.00809638	0.0705173	0.0709152	0.151879	0.150932
9141	0.0629923	0.0642535	0.182516	0.182138	0.27185	0.272843
9147	0.0127624	0.0155387	0.034478	0.0378976	0.326112	0.327598
9148	0.00354443	0.00125761	0.0502435	0.0502916	0.163865	0.162815
9158	0.21209	0.205039	1.90035	1.90787	0.436371	0.435659
9159	0.198768	0.198145	0.309942	0.308333	0.21277	0.213044
9161	0.0825296	0.08244	0.0662043	0.0656912	0.109098	0.110272
9166	0.067065	0.0692219	0.259451	0.259482	0.210176	0.210967
9170	0.122207	0.125449	0.768442	0.769466	0.191153	0.191165
9175	0.0844121	0.0844192	0.470774	0.472043	0.230226	0.230478
9183	0.0993562	0.0980728	0.363432	0.363517	0.302317	0.304506
9186	0.232091	0.229995	2.54271	2.53953	0.687434	0.689773
9191	0.21913	0.224498	2.69413	2.72124	0.264101	0.268461
9200	0.186927	0.187342	0.456024	0.453441	0.284092	0.284672
9207	0.105062	0.106599	0.566744	0.569752	0.17102	0.171002
9210	0.201164	0.198069	1.78969	1.79765	0.486747	0.484528
9212	0.0932145	0.0939718	0.534848	0.535949	0.105913	0.107068
9219	0.258569	0.255358	3.19333	3.203	0.732043	0.736469
9224	0.173432	0.169923	0.206881	0.202626	0.0619726	0.0615737
9228	0.166094	0.165727	1.21643	1.21083	0.356202	0.354067
9234	0.00646473	0.00762034	0.0642087	0.0641896	0.171571	0.171416
9241	0.0696953	0.0735251	0.239733	0.239516	0.248147	0.249037
9247	0.0683491	0.0715906	0.179243	0.178631	0.312892	0.315167
9248	0.0218598	0.0249915	0.479196	0.478863	0.188251	0.188354
9258	0.20604	0.199301	1.7487	1.7586	0.468049	0.466877
9259	0.0804569	0.0812134	0.536015	0.537804	0.214488	0.215342
9261	0.0039662	0.00416811	0.125471	0.125189	0.0957009	0.0957529
9266	0.00428268	0.00480061	0.0604115	0.060052	0.1696	0.169252
9270	0.0932055	0.0921618	0.394869	0.393397	0.246438	0.246866
9275	0.0752688	0.0765148	0.294299	0.294172	0.237265	0.237883
9283	0.0914351	0.0917189	0.448215	0.44833	0.261194	0.262086
9286	0.228777	0.231933	2.73287	2.7362	0.585115	0.581464
9291	0.145677	0.151337	1.18194	1.1774	0.22172	0.222658
9300	0.0574279	0.0541334	0.148973	0.147395	0.262671	0.263857
9307	0.0452758	0.0447337	0.15945	0.15798	0.197889	0.198224
9310	0.193426	0.194619	1.80137	1.80611	0.494921	0.492065
9312	0.0292179	0.0291363	0.156992	0.155445	0.115778	0.114534
9319	0.273879	0.263371	3.18045	3.17991	1.04521	1.05352
9324	0.0868421	0.0901488	0.676903	0.682025	0.0674053	0.0666994
9328	0.186905	0.181474	1.40875	1.42342	0.344157	0.342874
9334	0.0744171	0.0731395	0.03838	0.038838	0.17956	0.179866
9341	0.100801	0.102308	0.487026	0.491864	0.306589	0.308474
9347	0.0899592	0.0902408	0.259003	0.258813	0.37541	0.375813
9348	0.068502	0.0691403	0.310914	0.309399	0.170337	0.169881
9358	0.203843	0.198965	1.79483	1.80361	0.434587	0.43403
9359	0.0488728	0.0465141	0.129429	0.129777	0.224328	0.224837
9361	0.0532727	0.0540569	0.0749143	0.075136	0.0705574	0.070938
9366	0.0951529	0.0957693	0.496294	0.49851	0.178452	0.178314
9370	0.0172857	0.0176446	0.0967939	0.0959337	0.158591	0.157338
9375	0.148123	0.145468	0.112724	0.111607	0.195863	0.196077
9383	0.0176201	0.0176259	0.0112491	0.0142404	0.226136	0.22716
9386	0.236278	0.234778	2.67738	2.67309	0.702488	0.703784
9391	0.195994	0.198921	2.05054	2.03683	0.278032	0.280394
9400	0.081971	0.0809116	0.485694	0.486056	0.121206	0.121052
9407	0.0708342	0.0724736	0.324687	0.323713	0.166997	0.166399
9410	0.224351	0.219521	2.35945	2.34958	0.374877	0.372996
9412	0.159224	0.159498	0.792819	0.793971	0.128948	0.129134
9419	0.223532	0.219608	2.29143	2.28989	0.558413	0.55437
9424	0.0971962	0.100365	0.646643	0.652784	0.0929983	0.0939506
9428	0.140079	0.143267	0.964801	0.970989	0.242427	0.242356
9434	0.0359237	0.0387358	0.168488	0.167087	0.19711	0.197366
9441	0.0885957	0.0923151	0.31747	0.315336	0.280952	0.282418
9447	0.144915	0.142629	0.843263	0.840424	0.219088	0.219432
9448	0.189025	0.189467	0.439856	0.437533	0.195911	0.196177
9458	0.182666	0.180306	1.46438	1.48127	0.314326	0.314193
9459	0.0918598	0.0934285	0.526063	0.528764	0.209017	0.209847
9461	0.2333	0.234978	0.701976	0.705233	0.124005	0.124655
9466	0.100904	0.102149	0.501802	0.505925	0.249753	0.250001
9470	0.0951584	0.0965875	0.533018	0.53502	0.17904	0.178879
9475	0.00507723	0.00433576	0.0247943	0.0247775	0.269622	0.271049
9483	0.115131	0.114712	0.412606	0.414507	0.473516	0.473739
9486	0.21546	0.217577	2.42906	2.41784	0.415058	0.411928
9491	0.155329	0.157305	1.12255	1.12303	0.339423	0.33816
9500	0.083343	0.0860271	0.410365	0.40916	0.14311	0.14333
9507	0.03317	0.0334591	0.0749139	0.0759461	0.232834	0.233917
9510	0.159914	0.163528	1.2991	1.29923	0.293557	0.294794
9512	0.177639	0.179382	0.740592	0.741204	0.196234	0.196486
9519	0.199607	0.195862	1.73605	1.74331	0.457319	0.456537
9524	0.0989131	0.102319	0.655522	0.661677	0.103595	0.105276
9528	0.148758	0.145423	0.137611	0.135624	0.157067	0.156312
9534	0.0323874	0.0346053	0.573493	0.564981	0.152975	0.153174
9541	0.0311675	0.0315212	0.103971	0.10383	0.193447	0.193826
9547	0.0986496	0.100788	0.575227	0.577869	0.164303	0.164589
9548	0.00278234	0.000241471	0.0254924	0.0256785	0.228626	0.229682
9558	0.177793	0.178892	1.5079	1.52069	0.343467	0.342094
9559	0.0972046	0.0988823	0.540814	0.542816	0.191294	0.191329
9561	0.0789791	0.0783834	0.390089	0.38935	0.156709	0.156475
9566	0.0300124	0.0290828	0.00865645	0.0084472	0.223027	0.223823
9570	0.0376071	0.0370373	0.12926	0.129405	0.170009	0.16974
9575	0.13375	0.132213	0.593514	0.581403	0.208944	0.209315
9583	0.214059	0.209039	1.99492	1.99534	0.561028	0.558962
9586	0.229569	0.221057	2.17586	2.18223	0.685382	0.689396
9591	0.159498	0.161157	1.16728	1.16536	0.383665	0.381143
9600	0.0991225	0.098826	0.414471	0.412421	0.291628	0.293506
9607	0.0562776	0.0557564	0.217893	0.217123	0.16983	0.16944
9610	0.217988	0.21053	2.00699	2.00738	0.510187	0.507496
9612	0.0656559	0.0657899	0.0506717	0.0514842	0.112503	0.113323
9619	0.225135	0.230218	2.70003	2.69002	0.665262	0.666823
9624	0.0531207	0.0512154	0.27524	0.275906	0.0674496	0.0675622
9628	0.147299	0.150187	1.03798	1.04161	0.305308	0.306225
9634	0.102129	0.103741	0.56016	0.562823	0.166785	0.166948
9641	0.0276765	0.0277904	0.0362954	0.0352617	0.266868	0.268275
9647	0.0526964	0.0490273	0.0807491	0.082024	0.292656	0.295009
9648	0.00378212	0.0034476	0.0533971	0.0530633	0.193747	0.194146
9658	0.215981	0.210584	2.10314	2.09258	0.410995	0.408732
9659	0.0713682	0.0721191	0.298575	0.29818	0.205553	0.206225
9661	0.0789276	0.0796152	0.399909	0.398669	0.138324	0.138331
9666	0.094564	0.0967799	0.582931	0.58537	0.144033	0.144622
9670	0.0618901	0.0607766	0.212457	0.211022	0.237986	0.238834
9675	0.00561738	0.00657246	0.0247292	0.024832	0.227242	0.228213
9683	0.0743675	0.0727274	0.306309	0.305174	0.231933	0.232384
9686	0.229798	0.228286	2.55834	2.55517	0.578156	0.574466
9691	0.141055	0.14774	1.12573	1.12407	0.285743	0.287249
9700	0.0897967	0.0891203	0.440533	0.440941	0.186036	0.186138
9707	0.193993	0.193658	1.76219	1.76742	0.453427	0.452499
9710	0.227755	0.215226	2.06495	2.06149	0.440935	0.44006
9712	0.089637	0.0892087	0.45393	0.454695	0.181137	0.181149
9719	0.182589	0.185104	1.57482	1.5679	0.614133	0.616606
9724	0.137293	0.140108	0.923674	0.929114	0.206452	0.207324
9728	0.00776253	0.00887617	0.0563133	0.0487919	0.33456	0.335592
9734	0.166446	0.168089	0.867494	0.866365	0.0926115	0.0909411
9741	0.138588	0.135685	0.131201	0.129596	0.0880453	0.0890464
9747	0.0699509	0.0725405	0.256735	0.256559	0.235837	0.236524
9748	0.0186099	0.0197384	0.446247	0.446343	0.164426	0.164346
9758	0.271686	0.254857	2.76279	2.7647	1.19174	1.20135
9759	0.115191	0.118188	0.677859	0.683356	0.212372	0.213307
9761	0.108213	0.111143	0.660299	0.666856	0.130214	0.131111
9766	0.0957259	0.0983955	0.569221	0.571076	0.224983	0.225586
9770	0.205233	0.202167	1.87175	1.87865	0.529879	0.527178
9775	0.11154	0.111908	0.0493226	0.0497463	0.218003	0.218398
9783	0.131789	0.131645	0.643403	0.648145	0.375017	0.373655
9786	0.149665	0.151059	0.920254	0.922657	0.513286	0.513059
9791	0.193963	0.191068	1.64786	1.6549	0.44376	0.443489
9800	0.0857985	0.088554	0.420807	0.420284	0.143475	0.143732
9807	0.0629478	0.0612527	0.238282	0.237868	0.218462	0.219209
9810	0.217051	0.207557	1.91883	1.92684	0.427055	0.426257
9812	0.209313	0.208406	0.430447	0.427982	0.123326	0.123956
9819	0.210939	0.208466	2.0208	2.01888	0.590144	0.589675
9824	0.0144384	0.0152356	0.780026	0.779616	0.11486	0.114184
9828	0.139292	0.143396	1.00182	1.00755	0.22645	0.227087
9834	0.0475832	0.045898	0.174547	0.173869	0.173089	0.17303
9841	0.106619	0.108029	0.508765	0.514326	0.300487	0.302377
9847	0.0786069	0.0780159	0.320224	0.318457	0.23993	0.240515
9848	0.18127	0.18176	0.448746	0.446771	0.195284	0.195558
9858	0.179452	0.183761	1.71747	1.7252	0.285247	0.287207
9859	0.0678166	0.0710188	0.25671	0.256567	0.214919	0.215737
9861	0.150063	0.146023	0.152346	0.152222	0.114355	0.116034
9866	0.080899	0.0822624	0.371795	0.372106	0.180036	0.180118
9870	0.0787101	0.0801101	0.325123	0.323979	0.223878	0.224485
9875	0.159516	0.160404	0.242353	0.238763	0.215332	0.215674
9883	0.0767146	0.0725384	0.317036	0.314792	0.289486	0.291324
9886	0.215584	0.213171	2.21468	2.20671	0.435263	0.433426
9891	0.146234	0.150557	1.10981	1.10977	0.258203	0.259439
9900	0.0138759	0.0156402	0.868591	0.866997	0.110679	0.109548
9907	0.158265	0.16291	1.31356	1.31465	0.295719	0.296818
9910	0.201848	0.198348	1.83936	1.84601	0.372072	0.369477
9912	0.0627427	0.062281	0.253014	0.252605	0.192856	0.193078
9919	0.258676	0.250956	2.96225	2.96368	0.825265	0.824411
9924	0.0801192	0.0810163	0.326041	0.324939	0.234566	0.235047
9928	0.145503	0.148995	0.98251	0.986641	0.428007	0.428498
9934	0.192394	0.194408	0.772798	0.775757	0.126251	0.126661
9941	0.0655788	0.0659759	0.318778	0.317321	0.136404	0.136092
9947	0.057854	0.0565083	0.196463	0.19623	0.215703	0.216483
9948	0.0913556	0.0913187	0.0654123	0.064728	0.140389	0.139803
9958	0.208941	0.208805	2.14773	2.13615	0.451546	0.449644
9959	0.0975412	0.0978923	0.456554	0.457534	0.249939	0.25031
9961	0.0907812	0.0923634	0.582184	0.58478	0.0859999	0.0864769
9966	0.0956089	0.0964718	0.528051	0.529324	0.13394	0.133952
9970	0.211531	0.214782	2.42129	2.40851	0.323403	0.324365
9975	0.0667023	0.0699235	0.170688	0.16936	0.310116	0.31248
9983	0.0993102	0.0983987	0.390334	0.389146	0.28267	0.284127
[truncated: 17,022 more rows]

## Sheet: c-HR_interaction
coup_value	temp
9.9862e-15	0.00059047
-2.30772e-07	-7.92816e-05
3.10775e-05	0.00442036
5.54739e-09	-0.000224374
-0.0564421	-0.0540087
3.21678e-14	0.000584792
-3.28826e-14	-4.59738e-05
4.03361e-14	-0.00722841
2.6716e-07	-2.92808e-06
2.0806e-16	-0.00430841
1.36401e-14	-0.00915893
9.5223e-12	3.8743e-07
1.15637e-14	-0.000331268
-1.13428e-06	-0.000628233
-0.342408	-0.344415
6.24861e-17	-0.000374572
-3.37617e-11	4.54746e-05
-4.24703e-12	4.66034e-05
-1.61623e-13	4.91384e-05
3.84595e-14	-0.00711088
7.37418e-09	-0.00837502
2.07821e-16	-0.00421377
0.0647781	0.0442988
4.27609e-14	-0.00715691
-3.84988e-08	-1.97608e-05
1.7631e-16	0.000488084
-2.29113e-12	-3.7238e-05
3.62773e-14	0.000692457
-6.14005e-07	-0.000119612
2.31642e-05	-0.000470903
-3.65405e-11	-5.34616e-05
-0.150173	-0.144999
-2.29899e-12	-5.74552e-05
-8.74894e-14	-6.22161e-05
-1.4376e-06	0.00399069
-0.426877	-0.425311
6.15807e-06	0.000933748
1.09923e-09	0.00553487
-8.5554e-11	0.00112852
6.37412e-15	0.0101573
-0.000173142	-0.00283499
1.86785e-14	0.000174224
-7.64166e-07	-2.89455e-05
2.00636e-05	-5.10402e-05
1.00932e-16	0.000194766
-4.54768e-11	-3.75025e-05
2.07675e-14	0.000173807
2.99164e-14	0.000533747
3.56414e-15	0.0222431
3.73375e-15	0.0222584
-1.41536e-11	0.00232849
6.83385e-10	0.0176004
-0.46803	-0.432642
1.92593e-17	0.0207105
-9.22683e-11	0.00241526
1.67628e-11	0.0206653
-0.379202	-0.367805
3.96276e-15	0.0222779
2.34956e-16	0.0272488
5.91338e-09	-0.000801593
-3.91339e-12	-3.98029e-05
6.97843e-10	-1.80267e-05
0.0509074	0.0320836
3.18907e-14	0.000633925
-0.0451987	-0.0515092
-4.53071e-12	-4.0248e-05
-1.31136e-06	0.00048312
1.56451e-09	-0.000595909
4.40914e-17	0.000503738
9.07218e-15	0.000388373
3.84027e-14	-0.00698624
2.07514e-16	-0.00409399
1.55862e-11	-3.50922e-06
3.15431e-05	-0.00347199
9.8063e-13	-1.06655e-05
5.86667e-15	7.98888e-05
0.0284234	0.0249193
-0.252884	-0.251311
-0.257087	-0.255411
9.1845e-17	9.05693e-05
7.99394e-11	5.34542e-05
-0.00010257	-0.00108783
-2.53491e-11	-2.3514e-05
0.0526787	0.0319308
-0.0288371	-0.0401031
-0.0237524	-0.026106
5.20449e-14	-3.77465e-05
5.70114e-09	-1.92262e-05
3.59603e-05	-0.00449211
1.80901e-16	0.000483148
3.39285e-13	-3.62284e-05
3.6594e-14	-0.00253427
0.0611952	0.00759884
3.83354e-14	-0.00255417
1.53194e-12	-2.01222e-05
1.67813e-07	-9.62242e-06
0.0506583	0.0477506
1.97741e-16	-0.00077904
2.02112e-05	-2.08784e-05
4.99495e-12	-1.67843e-05
1.36675e-12	-0.000506226
-7.10184e-09	-0.000211599
2.16654e-09	-0.000458006
2.01911e-07	-0.000469401
-5.01737e-08	-0.000359744
0.146908	0.140974
-2.7843e-13	8.28505e-05
1.8804e-14	0.000509948
-2.09947e-09	-4.17531e-05
1.05652e-11	0.000464167
4.94019e-12	0.000510037
1.57238e-16	-4.27701e-05
9.65409e-09	0.00039196
-2.28082e-09	-4.3137e-05
-0.00171224	-0.00131927
1.03184e-11	0.000438094
-3.17704e-15	-5.52703e-05
-2.45324e-16	-5.75967e-05
-8.94202e-14	-5.26011e-05
1.46116e-08	-0.00790281
8.395e-07	-0.00901965
1.56171e-11	-0.0105014
1.13878e-08	3.17954e-06
0.610809	0.570188
-6.53539e-09	6.33486e-05
4.52716e-12	-0.000282727
-4.63513e-09	6.25569e-05
0.177064	0.172349
-2.03135e-09	-4.12315e-05
6.14755e-09	0.000438835
-1.4407e-09	-4.15686e-05
-1.43512e-08	-3.9516e-05
-2.18491e-16	-5.54249e-05
-7.96396e-14	-5.05e-05
-9.66435e-09	0.00165037
-0.514468	-0.455689
1.54634e-10	0.0122933
1.44112e-08	0.0153301
-6.85429e-09	0.00143397
0.0104854	0.0108064
-0.000493024	-0.000953868
1.00586e-08	0.000298452
-1.96319e-09	-4.071e-05
6.20106e-09	0.000450699
1.07507e-11	0.000483764
-1.39236e-09	-4.1049e-05
0.420479	0.423058
0.352459	0.35242
5.11226e-09	-0.00014646
9.72492e-15	-0.000159759
-0.0439904	-0.0462401
2.93721e-07	-0.000163222
-0.00438951	-0.0128742
5.46405e-12	-0.00013837
-4.14697e-09	2.30931e-05
0.00521085	-0.00034349
-4.13091e-08	3.12291e-05
0.213708	0.208246
1.31889e-11	0.000556774
5.80005e-07	-0.00103248
-2.6947e-15	-5.22546e-05
0.113209	0.124035
9.34934e-09	-0.000185428
9.34396e-15	-0.000207746
-0.319633	-0.317916
-8.3637e-15	3.03071e-05
-2.58221e-09	-4.54392e-05
5.32616e-07	-0.000202518
9.90815e-12	0.000394763
0.387524	0.383442
-5.97129e-10	-0.0564819
-6.38219e-13	-0.0901461
-7.32652e-09	-0.0248136
-0.000526991	-0.0197779
-1.11111e-15	-0.0201322
2.36531e-12	1.33887e-05
1.1576e-08	-1.37277e-05
-0.270733	-0.269882
-0.00381796	-0.00964043
6.50036e-12	1.27032e-05
0.00619914	0.000997692
-0.000259449	-0.000838045
-7.08416e-15	-4.5523e-06
2.81893e-08	-0.00774215
0.0941072	0.0896776
1.24894e-08	4.95091e-06
0.018729	0.0295239
2.48942e-09	-0.00562026
9.69694e-09	-0.0139971
1.68115e-11	-0.0204965
1.76558e-09	-0.00521046
1.36127e-08	-0.00649055
2.59099e-08	-0.00594315
2.5895e-14	-0.00146099
0.00622566	-0.00856894
8.275e-10	-8.74884e-06
0.000621217	-0.0007452
1.45494e-11	-0.00443869
4.22147e-05	-2.13925e-05
1.15266e-15	-3.67649e-05
2.30327e-14	0.000620961
-3.40734e-10	-3.69195e-05
0.473486	0.475519
2.24671e-09	-0.000285268
-1.75841e-09	-3.55151e-05
2.80613e-14	0.000621161
-4.15359e-15	-4.60073e-05
1.79792e-14	-0.00624898
5.17106e-10	4.10899e-06
2.72649e-16	-0.00403793
2.96632e-14	-0.00765212
1.09894e-11	-2.77534e-06
9.35226e-15	0.000821104
-2.65782e-09	-8.80063e-05
-1.63561e-08	-2.78056e-05
5.57432e-17	0.00091099
-5.20465e-11	0.000110522
-9.88468e-15	0.000111826
-3.23991e-14	0.000110572
4.68058e-14	-0.00892308
2.92833e-09	-0.0101158
2.78981e-16	-0.00632851
3.1469e-09	6.05546e-06
3.65748e-14	-0.00882334
-6.06853e-10	-3.98979e-05
1.95862e-16	0.000560177
-1.35313e-07	-8.29455e-05
2.56778e-14	0.000554752
-6.12007e-10	-4.00096e-05
0.432489	0.43945
-1.36462e-07	-8.36737e-05
-3.15835e-09	-3.84264e-05
-2.27611e-15	-5.06453e-05
-7.46044e-15	-4.97308e-05
-6.72744e-10	-4.13265e-05
-1.24056e-09	-4.07249e-05
0.42331	0.429989
2.00862e-09	0.000468068
-1.50005e-07	-9.22214e-05
2.50876e-14	0.000535104
-0.101661	-0.106167
-2.06865e-16	-0.0166151
-3.49179e-09	-0.00522685
-0.00272752	0.00450859
-1.233e-18	-0.00582022
-7.78581e-07	0.00353001
-1.61648e-16	-0.0160941
2.59272e-14	0.000561267
3.07343e-14	0.000484344
1.208e-14	0.000491777
-7.52257e-10	-4.39733e-05
1.92285e-09	0.000408955
-4.87612e-09	-4.21368e-05
1.83189e-16	0.000503991
-1.76675e-07	-0.000109054
8.46273e-08	-3.56492e-05
-4.08906e-09	-4.231e-05
2.40163e-14	0.000486307
3.07384e-16	0.0141937
1.66734e-09	0.000263311
-2.24935e-11	-5.53019e-05
1.63766e-10	0.000358086
0.325741	0.333009
1.1349e-14	0.000425596
-1.76034e-09	-4.68418e-05
-1.86936e-11	-5.13047e-05
-7.74882e-10	-4.35449e-05
1.93538e-09	0.000417594
1.84382e-16	0.000509944
2.41728e-14	0.000493433
4.6024e-14	-0.00743144
2.74322e-16	-0.0045501
1.2076e-07	-1.28895e-06
0.0818408	0.0785229
2.01421e-15	-2.52761e-05
7.92312e-16	0.0160424
0.0139359	0.0518625
-6.20698e-09	0.00139707
-2.07141e-08	0.00215613
7.36296e-18	0.0212543
3.40145e-09	0.0180659
-0.508643	-0.45127
-6.59139e-11	0.00130966
0.420518	0.424484
-4.08722e-10	-3.51071e-05
-1.14383e-09	-3.27379e-05
5.96997e-10	8.10437e-06
6.28818e-10	8.05408e-06
0.620012	0.575859
2.80281e-16	-0.00697187
1.4021e-07	7.3202e-07
4.56734e-14	-0.00678604
0.515253	0.475663
1.79517e-14	-0.00609705
4.85135e-10	3.60049e-06
5.10994e-10	3.70294e-06
3.14464e-09	2.70829e-06
2.72232e-16	-0.003914
0.077218	0.0733616
1.00065e-11	-5.23403e-06
2.76254e-13	0.000434319
-3.85474e-13	-5.31673e-05
3.77219e-07	-0.000217155
5.40709e-09	0.000362253
-1.10045e-08	-4.31947e-05
2.14802e-13	0.000436319
-8.02019e-16	-5.82729e-05
2.39322e-15	0.000610076
4.37286e-14	-3.85717e-05
5.4795e-15	0.00065277
4.00222e-13	-0.00303896
0.0446479	0.0413833
1.97547e-12	0.000398833
-4.09192e-13	-5.43911e-05
-1.22567e-08	-4.42769e-05
3.90888e-15	0.00044618
-0.139463	-0.139282
-2.37429e-17	-6.07446e-05
-8.51365e-16	-5.95376e-05
3.31188e-12	-0.0171875
8.87817e-09	-0.0119805
6.55324e-15	-0.0149173
1.00878e-08	-0.00400698
3.52695e-13	-0.0165178
-1.8753e-13	-4.41875e-05
4.67755e-15	0.000601634
-2.42004e-10	-3.82699e-05
2.51745e-13	0.000591662
6.83577e-14	-3.79719e-05
5.25964e-07	-0.00242981
8.82146e-11	-2.24002e-05
1.95147e-09	-1.4849e-05
3.96637e-18	-4.30141e-05
1.42225e-16	-4.19561e-05
-4.09204e-13	-5.43967e-05
-2.17106e-08	-6.00219e-05
3.69442e-07	-4.56348e-05
5.2956e-09	0.000341769
-5.28072e-10	-4.7354e-05
2.10373e-13	0.000414439
-1.97568e-09	-4.60595e-05
1.83537e-12	0.000325063
-4.89138e-13	-5.83138e-05
3.43243e-07	0.000198038
3.63165e-15	0.000372449
-6.31225e-10	-5.11706e-05
1.95455e-13	0.000340713
2.30234e-13	0.000512585
2.01943e-12	0.000421982
1.74523e-15	0.000475917
-1.30635e-10	-4.74341e-05
5.4135e-09	0.000363778
-1.15054e-08	-4.30942e-05
3.99587e-15	0.000469316
-4.95686e-10	-4.61228e-05
3.84208e-06	-0.000999857
-1.09655e-08	-4.31277e-05
2.15057e-13	0.000437584
6.42714e-15	-0.0116868
6.06202e-09	1.86004e-05
-0.0838665	-0.0846841
2.92141e-08	0.00016767
5.01465e-08	0.000164162
1.43193e-15	0.000278723
-3.13542e-08	-3.18661e-05
-0.201418	-0.203233
-3.81999e-13	-5.29774e-05
5.42341e-09	0.000366138
4.00318e-15	0.00047126
2.15451e-13	0.000439528
2.94153e-12	-0.004416
5.82043e-15	-0.00140732
1.83305e-10	-9.97447e-06
6.85801e-10	-7.35186e-06
8.24191e-18	-4.14643e-05
2.95813e-13	0.000509474
6.53681e-08	-0.00032315
-1.61282e-08	-3.87728e-05
-9.10548e-09	-3.92534e-05
4.27371e-15	0.000543099
4.10923e-06	-0.000990011
-1.46768e-09	-4.08962e-05
-0.103607	-0.103561
9.41064e-09	0.0134295
-7.21015e-08	0.00316437
-3.8796e-08	0.00278462
1.6888e-10	-0.0119303
4.9656e-13	-0.00570908
6.66308e-07	0.0121633
7.04981e-15	0.0277408
6.40803e-10	-0.0129865
3.28745e-12	-0.0160008
9.94953e-08	-0.00686638
2.84108e-15	-0.0133853
1.15439e-10	1.21277e-05
3.39427e-13	-2.14204e-06
1.0167e-08	-0.00269288
6.50491e-15	-0.013679
1.63879e-09	-0.000515813
0.115686	0.122477
2.44935e-13	0.000363257
-2.97638e-09	-4.84139e-05
0.0366609	0.0391016
4.25517e-09	0.000299122
-0.15819	-0.155187
0.0134945	0.0194486
-3.72823e-13	-5.72428e-05
9.73206e-14	-9.92846e-05
-5.692e-09	1.5486e-05
2.61276e-13	-0.000103168
3.8097e-13	-0.00312888
4.2354e-15	-3.47104e-05
0.00355917	0.00516457
-1.41596e-09	-3.73311e-05
-0.0485378	-0.0445469
5.28196e-13	0.00056145
-7.00202e-15	-4.75869e-05
-7.11307e-16	-4.93191e-05
-1.77364e-13	-4.51449e-05
0.00456522	-0.00454903
6.69203e-09	-0.00735581
6.77498e-13	-0.00425254
0.0518649	0.0453568
0.0212226	-0.00117417
-1.8089e-09	-3.95048e-05
5.03668e-13	0.000524074
-1.01208e-09	-4.00767e-05
0.0157774	0.0149066
-2.03518e-09	-4.12315e-05
0.0416608	0.0317212
-1.13869e-09	-4.18015e-05
-0.108166	-0.111152
-1.02237e-15	-5.39869e-05
-2.54928e-13	-4.96116e-05
-2.57773e-09	-4.5374e-05
-1.76256e-08	-5.08651e-05
0.0387787	0.036584
4.50097e-09	0.000350319
-1.44224e-09	-4.59421e-05
0.0142741	0.0189236
-2.17206e-09	-4.55417e-05
0.00144797	-0.000419188
-6.43519e-09	5.72354e-05
0.018287	0.0127527
2.14885e-13	-0.000295099
-3.60051e-09	5.55906e-05
0.00673127	0.000199819
0.0156018	0.0151702
0.00111622	-0.000539787
6.17021e-14	-0.000599634
-3.24012e-09	-0.000139905
1.63623e-09	-0.000488646
-0.247629	-0.245452
1.65651e-13	-0.000589583
-4.0418e-09	-0.000156656
1.84793e-07	-0.000492808
-0.383939	-0.381391
0.00518903	0.00128476
6.601e-13	-0.00210918
4.93654e-09	0.000441115
-9.25366e-15	-5.07217e-05
1.86581e-07	0.000194645
7.40631e-10	0.000273421
1.54502e-13	0.000329858
-2.21042e-08	-6.80219e-05
-1.59859e-14	-6.22347e-05
-9.92943e-09	-0.00373951
-3.19297e-11	-0.007033
-3.23255e-15	-0.0210464
-0.00010126	0.0073043
0.00157466	-0.000375949
2.33686e-13	-0.000203345
-3.43199e-09	3.83724e-05
-5.16865e-09	3.95291e-05
-3.08141e-15	3.63383e-05
2.80055e-13	0.000505213
8.79492e-10	0.000461034
-1.35854e-08	-3.91752e-05
-0.0681075	-0.0656589
4.92559e-13	0.000500813
5.49476e-07	-0.000953347
-1.67417e-09	-4.10303e-05
-9.82511e-15	-5.16921e-05
1.2584e-09	-0.0100499
9.65968e-09	5.86733e-07
0.0750835	0.0640365
9.23116e-10	9.62615e-06
2.05811e-09	8.83266e-06
0.0634052	-0.0310544
7.45054e-13	-0.0138118
1.15152e-09	9.40822e-06
0.00436531	-0.00103481
1.15674e-09	-0.00512167
2.41305e-13	-0.000112735
2.24526e-10	-1.84588e-05
5.00584e-10	-1.63876e-05
0.0171596	-0.0054755
6.47831e-13	-0.000444818
4.21804e-10	-1.68104e-05
2.47542e-15	-4.03486e-05
1.11931e-14	0.000194658
-1.55802e-11	-4.07957e-05
9.60996e-09	0.000109663
2.38768e-09	0.000118695
-7.49281e-09	-2.82712e-05
6.18662e-09	0.000112519
-1.39692e-12	-4.21479e-05
6.24095e-15	0.000137016
-1.67063e-11	-3.27136e-05
1.80645e-13	0.000123773
2.29683e-14	-0.00810067
8.15539e-12	-2.38791e-06
6.14328e-05	0.00555507
-6.61613e-12	-4.49866e-05
-1.20507e-09	-3.98718e-05
2.74108e-13	0.00052917
-8.8154e-12	-4.47053e-05
-2.73552e-15	-5.10737e-05
-5.93202e-13	-4.69349e-05
8.90083e-05	-0.0176074
4.96274e-09	-0.00976278
3.97147e-13	-0.0107135
3.2063e-09	6.65709e-06
1.28588e-08	-0.00868077
-9.3292e-12	-5.06341e-05
2.48977e-13	0.000425499
-2.45195e-09	-4.5158e-05
8.06136e-09	0.000347741
-1.65797e-12	-3.89516e-05
1.60958e-08	-0.00242717
-4.35757e-10	-3.21306e-05
-7.97347e-10	-3.07374e-05
-6.85506e-16	-4.48432e-05
-1.48653e-13	-4.0777e-05
-2.29994e-11	3.64855e-05
-0.0196974	-0.0301985
6.15362e-09	-0.000246266
1.52892e-09	-0.000241015
-6.04485e-09	4.7924e-05
3.96153e-09	-0.000244841
-0.332129	-0.340614
5.85309e-05	0.00257686
-8.014e-12	-4.78961e-05
1.31348e-08	0.000406962
2.6116e-13	0.000476966
-2.10629e-09	-4.24199e-05
8.4558e-09	0.000410099
8.88784e-09	0.000109997
6.05478e-05	0.00512855
9.3335e-15	0.000541784
-1.16977e-08	-3.87765e-05
3.3759e-09	0.000462934
-1.28272e-09	-4.07584e-05
2.70159e-13	0.000514988
-1.85094e-09	-4.0397e-05
6.91715e-09	0.000381337
-3.38685e-09	-3.98215e-05
8.74717e-09	0.000282958
3.64898e-13	-0.0032075
3.33199e-09	0.000444949
-9.88893e-12	-4.63836e-05
2.01983e-05	0.000813022
3.48519e-09	0.000449691
9.2461e-15	0.000531098
-0.00626526	-0.00147935
-9.74732e-12	-4.61601e-05
-8.04691e-12	-4.79631e-05
3.25964e-09	0.000415316
2.60855e-13	0.000475677
8.44593e-09	0.000408541
5.94767e-05	0.00379869
2.6538e-13	0.000494795
-1.98654e-09	-4.14718e-05
-0.109149	-0.108481
-3.12511e-15	-5.32307e-05
2.52228e-15	0.0181109
5.60713e-10	0.0141336
-0.027029	-0.0590549
-5.74839e-09	0.00194199
4.30574e-14	0.0186936
1.10244e-09	0.0136381
-0.455751	-0.433925
-4.2051e-11	0.00198934
4.13182e-09	-0.00130476
-0.0016742	-0.00022517
-9.40131e-10	-3.16799e-05
1.06339e-08	4.94532e-06
6.40199e-12	-1.80677e-06
1.98506e-08	-0.0079467
3.94692e-13	-0.0100348
1.68261e-09	6.77258e-06
7.69054e-05	-0.0085703
4.46859e-09	-0.00470765
1.1855e-14	0.00068395
1.39035e-09	-1.97645e-05
8.37041e-13	-3.62284e-05
1.52459e-10	-2.46856e-05
3.43145e-13	0.000738548
0.0120875	0.00607064
1.11528e-12	-3.55691e-05
1.52645e-13	0.000595301
-2.40796e-13	-4.39174e-05
7.71653e-07	-0.00132791
5.10104e-07	-0.00140753
-8.617e-10	-3.69176e-05
3.74712e-15	0.000604007
-1.87972e-15	-4.75831e-05
7.49288e-16	0.00054799
7.5472e-14	-3.80278e-05
1.2424e-14	0.000687324
1.92024e-13	-0.00437815
3.54317e-10	-5.65127e-06
1.34743e-12	0.000339834
-6.20013e-13	-5.73788e-05
-0.162435	-0.159247
8.2684e-15	0.000378683
-1.02643e-09	-5.00958e-05
-7.70045e-16	-6.30841e-05
-4.83999e-15	-6.17318e-05
2.46514e-12	-0.0217665
7.32504e-07	-0.0184267
1.51271e-14	-0.019441
1.88898e-09	-0.00690102
5.38082e-15	-0.0183295
-4.94406e-13	-5.2616e-05
9.01892e-15	0.000467505
-4.51654e-10	-4.59552e-05
3.20809e-15	0.000475736
7.39472e-14	-3.80576e-05
9.09412e-07	-0.00120996
6.75528e-11	-2.49855e-05
2.64623e-10	-2.12938e-05
9.1841e-17	-4.24199e-05
5.77251e-16	-4.1727e-05
-4.11314e-13	-4.91776e-05
-1.97339e-09	-4.11998e-05
6.97019e-07	-0.000981975
4.60767e-07	-0.000844047
-3.75747e-10	-4.28297e-05
3.3847e-15	0.000534497
-9.82247e-09	-3.97749e-05
1.29904e-12	0.000304673
-6.69713e-13	-5.90421e-05
5.83921e-07	0.000164613
7.97144e-15	0.000343539
-6.11801e-10	-5.2182e-05
2.8355e-15	0.00035177
2.88587e-15	0.000368528
6.62843e-15	-0.01373
2.45308e-18	-0.000620782
-4.09001e-08	0.00182886
1.96961e-09	0.00843831
-0.52319	-0.462409
4.06748e-17	-0.00655227
-1.82432e-09	-0.00193756
3.07466e-11	0.00112319
-7.14638e-09	-0.000391793
1.44683e-17	-0.00436905
1.41664e-14	-0.0090662
4.88241e-07	-0.00129024
-5.2373e-10	-3.88511e-05
3.89551e-10	0.000462703
2.93212e-07	-0.000714626
5.75116e-16	0.000541279
-1.9568e-09	-4.10713e-05
-6.75211e-10	-4.21181e-05
-3.94528e-13	-4.84809e-05
4.65624e-07	-0.000950513
9.6157e-15	0.000538133
3.42037e-15	0.000545416
2.36621e-12	-0.0148093
1.452e-14	-0.0129599
3.89404e-10	1.08015e-05
1.01795e-08	-0.00150022
5.29411e-16	-1.7181e-05
1.29926e-13	0.000440001
2.75696e-07	-0.000113226
-2.41423e-09	-4.46588e-05
-0.131831	-0.130724
8.96638e-15	0.000461292
6.7778e-09	0.000360254
-1.20167e-08	-4.31445e-05
-8.33049e-10	-4.57019e-05
3.03769e-07	-0.00104653
-1.68112e-09	-3.89051e-05
-1.25391e-09	-3.91975e-05
9.36012e-09	-0.00363749
4.57022e-13	-2.57045e-07
1.07708e-06	-0.0169516
1.47038e-14	-0.0150551
4.17503e-10	-9.16794e-05
2.29369e-12	-0.0108115
4.32774e-07	-0.00662833
8.48857e-16	-0.00674677
7.2047e-09	5.23031e-06
3.51781e-13	-9.50694e-06
0.0921619	0.0839766
1.4075e-14	-0.00832905
8.40077e-09	5.08688e-06
5.82375e-10	7.73557e-06
9.3238e-14	0.000410806
-8.78632e-14	-5.62388e-05
5.82202e-08	0.000304446
0.00560027	0.0154388
-2.58571e-08	-6.87595e-05
1.65013e-10	0.000360018
-2.11322e-15	-5.93774e-05
8.34228e-17	-0.000240667
-1.95802e-13	2.64235e-05
1.22218e-14	-0.000205642
1.43136e-13	-0.00491376
2.92573e-10	-4.20585e-06
0.00791564	0.0124037
-1.25516e-13	-5.43222e-05
-0.105032	-0.111158
1.90638e-14	0.000253426
-9.90044e-10	-4.21349e-05
-6.08551e-16	-4.76968e-05
-3.01883e-15	-5.03585e-05
0.0168628	-0.0549376
0.0100064	-0.0544722
4.06121e-14	-0.013134
2.82047e-08	-0.0134278
2.94841e-10	-0.0246175
-5.56408e-14	-4.79184e-05
2.5866e-14	0.000555966
-0.0380628	-0.0370881
1.87785e-10	0.000511736
2.86635e-14	-3.19071e-05
8.72759e-08	-0.00527702
0.0196082	-0.00264143
8.43535e-09	-6.82473e-06
1.38972e-16	-3.85139e-05
6.89394e-16	-3.65414e-05
-1.95759e-13	2.63546e-05
-0.00787593	-0.0152683
3.13166e-08	-0.000190029
0.00301238	-0.000383552
-0.133915	-0.142513
8.87604e-11	-0.000172079
-2.79116e-09	3.11602e-05
0.00953587	0.0165088
-8.54313e-14	-5.56074e-05
5.88266e-08	0.000321418
2.2966e-14	0.000432769
-0.0584419	-0.0624547
1.66732e-10	0.000370748
9.21825e-11	-0.000142593
0.00369302	-0.000617668
6.07093e-17	-0.000592692
-2.23556e-09	9.01185e-05
0.00219144	-0.000543267
-0.192452	-0.199628
8.89418e-15	-0.000550279
-0.157329	-0.170172
0.149267	0.142437
-6.76821e-08	-0.000387352
6.45712e-11	-0.000433456
3.61547e-14	-0.00731536
0.00227443	-0.000526279
-1.78678e-09	8.33292e-05
-6.06201e-09	-0.0702847
-3.6614e-07	-0.0418842
-1.23949e-17	-0.0836655
-0.0136794	-0.132114
-2.68189e-09	-0.0313173
-8.69527e-14	-5.60023e-05
0.00562211	0.0152554
2.28179e-14	0.000426065
1.65656e-10	0.000364037
0.0117128	0.010873
2.82089e-14	0.000620967
-0.0215985	-0.0227177
-4.50173e-10	-3.66531e-05
-1.53078e-16	-4.85107e-05
1.04701e-13	0.00053576
5.14629e-06	-0.00039497
-0.00238011	-0.000846823
-0.0495035	-0.0479642
2.55236e-14	0.000547068
0.428349	0.432223
-8.43489e-10	-4.03337e-05
-4.66626e-10	-4.09167e-05
5.25298e-06	7.3608e-05
-0.00216142	-0.000528602
-1.58099e-08	-3.63514e-05
7.54234e-10	-0.00258824
7.75927e-14	-1.68756e-06
9.94764e-08	-0.00954838
3.88357e-14	-0.0173557
0.0530797	0.053785
0.0155309	-0.0260989
7.54179e-06	-0.0174913
2.55312e-16	-0.00884543
6.11299e-10	9.13441e-06
6.28882e-14	-1.01216e-05
0.0526247	0.0403868
3.74043e-14	-0.0110969
8.96671e-10	8.75443e-06
4.96047e-10	9.34489e-06
1.96972e-14	0.000577286
-6.88541e-13	-4.429e-05
1.57788e-06	-0.000810361
1.84891e-07	-0.00115198
-2.8932e-10	-3.90448e-05
4.37025e-08	-0.000712721
-6.81959e-13	-4.42974e-05
8.21782e-16	0.000444621
-1.29045e-12	-5.40372e-05
1.84049e-14	0.000419868
2.68986e-14	-0.00782806
2.89571e-09	5.20982e-06
3.84091e-08	-0.000336528
-3.10974e-12	5.27911e-05
-1.86458e-05	-0.000496555
8.50739e-15	-0.000366498
-1.1719e-08	-4.70653e-05
-1.23175e-15	5.96996e-05
-3.08002e-12	5.27948e-05
1.43545e-07	-0.0134844
2.71156e-07	-0.0159183
3.17944e-14	-0.018488
4.9193e-10	-0.00340197
6.40928e-08	-0.00991231
-1.38577e-12	-5.55739e-05
1.78863e-14	0.000390969
-4.61178e-09	-4.76055e-05
3.60562e-08	0.000280699
5.9387e-14	-3.83183e-05
1.87403e-06	0.000213984
1.97638e-10	-2.41958e-05
2.4954e-11	-2.85171e-05
2.35228e-17	-4.37498e-05
5.88193e-14	-3.83276e-05
-6.55945e-13	-4.40292e-05
-1.39136e-10	-3.95011e-05
1.59079e-06	-0.000698421
1.86404e-07	-0.00121041
-2.18296e-09	-3.68655e-05
4.406e-08	-0.000782326
-2.68881e-06	-0.000142198
7.39761e-08	0.00020046
-1.66168e-12	-5.75632e-05
1.19256e-06	0.000119563
1.63853e-14	0.000307314
-5.53001e-09	-4.58024e-05
3.30303e-08	0.000208417
3.61701e-08	0.000283323
6.50632e-08	9.31025e-05
6.43461e-16	0.000201279
-1.01529e-07	-1.49179e-05
1.22904e-07	8.89786e-05
-1.21391e-05	-0.000536585
1.44111e-14	0.000188552
-6.73765e-09	-2.81129e-05
6.72786e-09	0.000107821
-8.50702e-10	-3.47905e-05
2.90507e-08	9.83328e-05
2.9536e-14	-0.00765944
1.69348e-07	-0.000354014
-3.85723e-09	-4.16413e-05
9.98045e-10	0.000442635
0.0633612	0.0530979
8.95381e-16	0.000533249
-2.09455e-10	-4.38876e-05
-3.72123e-09	-4.10564e-05
-7.47224e-13	-4.47612e-05
1.82169e-07	-0.00102351
2.13602e-14	0.000568256
4.3059e-08	-0.000587415
8.57386e-08	0.000274234
1.89906e-14	0.000452515
-3.93627e-09	-4.43347e-05
-4.84839e-06	-0.000202302
-4.68492e-16	-5.89117e-05
1.33445e-14	0.000206016
0.0464071	0.0485109
-4.18666e-10	-3.77577e-05
-1.18346e-05	-0.000407863
1.46874e-14	0.000205426
6.85684e-09	0.000123229
-8.09075e-06	-0.000243247
-7.43812e-09	-3.01506e-05
0.0624555	0.0530628
-2.20631e-10	-4.47333e-05
-4.37062e-10	-4.40665e-05
5.54364e-08	-0.00670294
1.10544e-12	3.10317e-06
2.28822e-06	-0.0183355
3.14392e-14	-0.0165811
3.67886e-09	-0.00375846
1.1628e-07	-0.00365194
0.0813779	0.0602487
1.14998e-15	0.000576088
3.04253e-09	-1.77845e-05
6.06698e-14	-3.8309e-05
3.63771e-07	-2.19159e-05
2.57554e-14	0.000695866
2.48694e-07	-2.262e-05
2.28633e-10	-2.3894e-05
1.19018e-13	0.00056288
-3.30277e-10	-3.90112e-05
1.42917e-08	-0.000352133
3.71129e-09	7.19707e-05
-1.6981e-05	-0.000185307
2.58996e-14	0.0005742
-4.38763e-14	-4.64786e-05
1.65966e-14	-0.00472066
2.88835e-10	-8.82894e-07
7.31553e-17	-0.00237773
1.55814e-13	-0.00475907
2.05996e-10	-5.43147e-06
6.35647e-14	0.000573289
-3.15859e-10	-3.88175e-05
-0.00195947	-0.000311324
5.54068e-17	0.000507254
-2.61452e-10	-3.90001e-05
-1.63005e-16	-5.04628e-05
-4.19608e-14	-4.62364e-05
8.73624e-14	-0.00939292
5.14001e-09	-0.00951886
7.61503e-17	-0.00620222
2.00966e-05	-0.00604596
3.58701e-14	-0.00895956
-5.85709e-10	-4.72106e-05
4.74864e-17	0.000449762
-6.21672e-05	-0.000271128
2.23681e-14	0.000433054
-3.59571e-10	-3.9475e-05
1.40682e-08	-0.000218537
-3.8165e-05	-0.000208443
-1.84871e-05	-0.000192865
-1.85563e-16	-5.15766e-05
-4.77679e-14	-4.71659e-05
-1.21704e-09	-2.27243e-07
-0.000996944	-0.00508052
7.52643e-09	-6.43656e-05
1.95447e-09	-6.28307e-05
-0.000129177	-0.000666408
1.36395e-14	-4.45172e-05
-2.17296e-08	8.59424e-06
5.77849e-14	0.000489116
-4.87503e-10	-4.38541e-05
1.30922e-08	0.000407152
5.03688e-17	0.000496563
-5.17437e-05	-0.000246287
2.37259e-14	0.000496201
2.48995e-14	0.0005484
2.88784e-14	-0.00019929
5.71077e-15	-0.000217224
-4.88575e-08	-5.04572e-05
1.69908e-09	-0.000182178
-0.00834979	-0.0161404
2.51722e-17	-0.000252664
-0.00014286	-0.000562146
5.20269e-05	-0.00024421
-6.92015e-05	-0.000309287
1.18572e-14	-0.000210483
8.61742e-17	0.0816807
2.20974e-09	2.83401e-05
-9.00756e-10	-2.33352e-05
7.22534e-10	5.8461e-05
5.74642e-10	5.99474e-05
7.66176e-15	0.000103923
-0.000862539	-0.00146
-8.71593e-10	-2.65148e-05
-1.04255e-09	-2.71369e-05
2.30018e-09	5.77122e-05
3.40776e-17	0.000124369
1.6052e-14	0.000110295
8.58135e-14	-0.0077457
7.48003e-17	-0.00416903
3.66055e-05	-0.00443649
6.15761e-09	3.07523e-06
1.77981e-16	-2.81315e-05
1.05628e-13	0.000449635
8.30312e-10	0.000389324
-0.000443191	-0.000781211
-0.00335638	-0.00137965
4.87976e-17	0.000473745
0.000100857	0.002021
-9.65986e-09	-4.28874e-05
-4.47843e-10	-4.58676e-05
9.26884e-10	0.000517532
-0.000284794	-0.000248816
-1.78752e-05	-0.000189794
2.00334e-08	-0.00769186
5.51892e-10	-0.00353197
2.10219e-08	-0.0115806
8.08763e-17	-0.0145338
5.85779e-05	-0.0147692
8.10167e-14	-0.00250875
1.20161e-09	-0.00705707
1.60212e-14	-0.00183814
7.34784e-09	-6.24545e-06
2.02423e-10	-9.90182e-06
0.00125575	-0.003637
7.0619e-17	-0.000255983
3.61414e-09	-5.26384e-06
1.67556e-10	-1.02762e-05
6.1236e-15	-3.83761e-05
-2.66807e-08	8.44151e-06
0.208127	0.202674
5.29654e-10	-5.79022e-05
-4.04463e-05	-0.000990365
2.36039e-10	-5.73471e-05
-3.92903e-07	-0.000347823
9.85148e-10	0.000424534
-1.07562e-08	-4.10024e-05
1.55897e-13	0.000480358
1.60597e-14	-0.00875897
4.33716e-08	3.52785e-06
5.63788e-09	-0.000338582
-3.25639e-08	-0.00037929
-0.351266	-0.358794
6.57956e-14	-0.000369672
-1.62251e-07	-0.000488063
-4.23252e-09	6.71204e-05
-4.7954e-07	-0.000560904
1.46372e-08	-0.000383776
1.00413e-09	0.000527125
1.7082e-13	0.000562072
-1.08304e-05	-0.000174562
4.4749e-10	0.000534452
4.7057e-09	-4.88386e-06
2.1978e-13	-0.00369177
2.24764e-15	-3.39262e-05
5.7575e-10	-0.00696252
-1.21948e-08	-4.31612e-05
0.346373	0.356284
-5.82474e-15	-5.65685e-05
-1.84866e-05	-0.000236129
-1.58503e-09	-4.51021e-05
-1.79582e-07	-0.000117503
3.65695e-09	-7.6741e-06
3.92545e-14	-3.41739e-05
0.497656	0.48158
1.26647e-09	-0.00632756
1.74671e-15	-3.80017e-05
5.64398e-10	-0.00581062
0.033254	0.0173564
3.92077e-09	-0.000470718
-3.7414e-08	0.000134829
0.105692	0.11096
4.57565e-14	0.000997756
-1.78705e-14	0.000114955
1.19866e-10	0.00017795
4.48575e-10	0.000536751
2.16288e-09	0.013366
1.59506e-10	0.0155073
-2.13383e-13	0.00149428
1.48377e-10	0.0155603
-0.457146	-0.433783
2.52414e-14	0.0190403
-2.02422e-14	0.00132546
1.1583e-09	0.0140378
-6.42446e-05	0.000873774
6.6124e-11	0.0161527
2.20912e-13	-0.00412265
1.37119e-09	-0.0107436
3.97046e-08	1.56835e-06
0.00133727	0.00880937
0.0765608	0.0681208
1.00774e-09	0.000455163
-1.06173e-13	-5.01089e-05
-4.92827e-08	-6.1743e-05
-2.23413e-08	-1.58809e-05
6.35044e-10	8.37427e-05
1.08032e-13	0.000127051
2.83006e-10	8.89804e-05
1.50691e-08	-0.000634845
1.7586e-13	0.000592276
-2.82977e-15	-4.73633e-05
-0.0538735	-0.0529876
-7.70039e-10	-3.70853e-05
3.24546e-15	0.000756342
0.0229261	0.0445401
-3.96421e-13	0.000106163
-0.39837	-0.403003
4.77538e-14	0.000534903
2.19136e-09	-0.000623554
-0.335824	-0.330407
-1.84008e-07	-2.08225e-05
0.0675781	0.0656449
-1.54784e-13	-5.7796e-05
-2.18593e-05	-0.000251013
-4.71687e-14	-4.9796e-05
-9.36803e-09	-3.88622e-05
0.373351	0.393657
1.61633e-13	0.000520932
-4.47456e-15	-5.16064e-05
1.153e-08	0.000254087
0.0646001	0.0635854
8.50304e-10	0.000270996
-8.01632e-14	-6.08228e-05
-1.5921e-08	-5.83865e-05
-0.171739	-0.175635
1.34558e-13	0.000329427
-0.144776	-0.139493
-7.93269e-08	-9.93721e-05
9.26579e-15	0.000131965
-1.64783e-07	-5.59539e-06
5.2668e-09	6.65598e-05
6.95065e-10	7.96951e-05
-5.39279e-05	-0.00109431
9.47805e-14	0.000122815
-4.18196e-13	-2.92473e-05
8.80768e-14	-0.00647836
4.94418e-08	-2.24262e-06
1.3846e-16	-0.00313163
2.02419e-14	-0.0083149
1.14403e-11	-9.38773e-07
2.87203e-14	7.53794e-05
-1.74235e-07	8.64267e-07
-6.78413e-06	-0.000764931
6.20302e-17	9.04724e-05
-3.2434e-11	-2.38344e-05
-1.33978e-11	-2.33613e-05
-4.42183e-13	-1.94982e-05
6.35967e-14	-0.00565945
1.46295e-09	-0.00936311
1.37356e-16	-0.0025133
1.51239e-05	-1.94497e-05
1.99491e-13	-0.00610986
-1.97318e-09	-1.9107e-05
1.20891e-16	0.000464544
-2.27909e-13	-3.73386e-05
1.75578e-13	0.00072718
-1.09734e-07	-0.000116764
6.78489e-09	0.000285938
-1.26746e-11	-5.43371e-05
-3.5912e-05	-0.00025852
-8.43797e-12	-5.47394e-05
-2.78488e-13	-5.80885e-05
-9.70792e-08	-0.000107681
-2.79554e-08	-7.10878e-05
7.13386e-09	0.000330068
9.41462e-10	0.000349503
-1.1213e-11	-5.16549e-05
1.2838e-13	0.000409044
-3.45582e-08	-7.74432e-05
4.46993e-14	0.000513118
-7.32338e-08	-7.53663e-05
7.79144e-09	0.000437403
9.65419e-17	0.000525359
-8.45873e-12	-4.66052e-05
1.40214e-13	0.000504015
1.5043e-13	0.000562567
3.30358e-14	0.000214893
4.53876e-14	0.000212928
-3.65698e-12	-4.59645e-05
7.59941e-10	0.000150736
-5.72202e-06	-0.000106746
7.13509e-17	0.000243131
-1.6974e-11	-4.38429e-05
0.308136	0.310309
-4.8094e-05	-0.00101723
1.03627e-13	0.000207825
1.59778e-16	0.0472552
1.2308e-09	-0.000639971
-3.27193e-12	-3.86313e-05
-2.72384e-06	-0.00905558
-6.90073e-06	-0.00803627
-2.63284e-15	-0.0543709
-1.05938e-07	-0.0136049
-6.84819e-11	-0.0200097
-1.68598e-07	-2.98768e-06
6.81181e-10	6.44922e-05
6.39561e-17	0.000133291
9.28873e-14	0.000101853
6.2269e-14	-0.00358217
1.34489e-16	-0.00119571
4.36847e-12	-1.48676e-05
1.34636e-08	-5.01983e-06
2.90826e-12	-1.5758e-05
1.24459e-14	0.000418974
0.00014615	0.000822168
-2.85761e-08	-7.39135e-05
-3.86387e-06	-0.000203691
8.76575e-17	0.00043891
0.378557	0.374772
-3.53254e-08	-8.02726e-05
-1.84726e-11	-5.16456e-05
0.000189906	-0.00232668
-6.45849e-09	-2.86382e-05
-7.33992e-06	-0.00013458
-3.34477e-13	-3.9719e-05
-1.34411e-08	-2.28733e-05
9.44032e-09	-0.00245355
1.16973e-16	0.000470787
-1.55249e-12	-3.85605e-05
5.96446e-14	-0.000259576
0.00021478	-0.0131178
8.19453e-14	-0.000334265
5.28365e-13	-3.28459e-05
2.12325e-08	-1.22525e-05
8.26725e-07	-1.68681e-05
1.28821e-16	0.000451908
7.55835e-09	-1.10343e-05
3.95246e-12	-2.71834e-05
5.20191e-14	0.000340475
-1.81023e-09	-5.05745e-05
4.21169e-08	0.000243377
1.11498e-10	0.000287652
-1.25627e-10	-5.32698e-05
1.74598e-12	0.000314618
-3.04881e-13	-5.93048e-05
1.35978e-11	-0.00724017
6.74083e-10	-1.28336e-06
1.96281e-15	-0.0028867
8.7198e-14	-0.00581669
8.68215e-10	1.05798e-06
5.10661e-14	3.30377e-05
-2.83361e-09	-1.36383e-05
-1.92762e-05	-0.000935852
8.5741e-16	4.9118e-05
-3.40831e-09	-1.3072e-05
-0.000637636	-0.00138823
-4.77239e-13	-1.20457e-05
1.02735e-13	0.000714436
1.63002e-10	-0.000657436
1.72494e-15	0.000603735
-5.60247e-12	-3.55076e-05
2.55248e-12	0.000715714
3.58565e-10	-1.43405e-05
1.86338e-15	0.000284588
8.65395e-13	-3.01599e-05
2.75734e-12	-0.00225961
-1.05306e-09	-4.0561e-05
5.06342e-08	-0.000346214
-2.54155e-12	-4.64134e-05
-7.30805e-11	-4.3178e-05
-0.000236966	-0.000261415
-1.77357e-13	-4.84604e-05
-1.38235e-09	-4.50276e-05
-1.10093e-08	-4.3042e-05
4.69301e-08	0.000361763
1.2424e-10	0.00039687
-3.33629e-12	-5.09489e-05
1.94551e-12	0.000423832
-1.56412e-07	-0.000113089
7.72763e-14	0.000433257
-1.43714e-09	-4.57708e-05
4.63137e-08	0.000339761
1.29748e-15	0.000465803
-3.46854e-12	-5.16921e-05
1.91996e-12	0.000409849
2.35911e-12	0.000633493
5.81989e-14	0.000166563
6.76958e-12	0.000140384
-3.36278e-13	-3.69195e-05
9.23399e-11	0.00012343
-1.66909e-05	-0.00076866
9.7717e-16	0.000182878
-5.9217e-12	-3.87691e-05
2.75001e-10	0.000116352
-1.70274e-10	-3.54238e-05
1.44597e-12	0.000148721
2.1672e-15	-0.0155722
1.62528e-10	-0.000531701
-1.16247e-10	-2.96421e-05
5.76818e-07	-0.00142031
0.000364169	0.00178543
1.06665e-11	0.000590367
-5.32484e-09	-3.54163e-05
-8.04197e-10	-3.69847e-05
-6.29674e-10	-3.69325e-05
1.46655e-10	0.000580538
1.55195e-15	0.0006104
2.2965e-12	0.000600893
1.07333e-13	0.000724282
1.80214e-15	0.00059519
3.96401e-13	-3.68729e-05
1.85841e-08	-1.65775e-05
3.69591e-05	-6.61276e-05
5.21128e-14	0.000342192
0.000279578	0.000372097
-1.43634e-08	-5.66002e-05
-1.22686e-05	-0.000220987
1.18204e-15	0.000372343
3.32655e-10	0.000282295
-2.04064e-07	-0.000125203
-2.16927e-09	-5.03175e-05
0.000333328	0.00978376
-8.6202e-09	-3.90653e-05
-7.51143e-11	-4.35766e-05
-4.12431e-13	-2.06754e-07
-3.00921e-09	-1.45659e-06
2.863e-08	-5.62109e-05
8.02072e-16	-3.7808e-05
-7.2627e-12	-3.45707e-06
1.10366e-13	-0.00035077
0.000438293	-0.0138396
1.28376e-11	-0.00261367
4.46615e-14	-3.74503e-05
3.25862e-10	-1.56946e-05
2.21674e-06	-1.91927e-05
1.85307e-15	0.000569127
3.68711e-08	-1.3046e-05
3.91953e-10	-1.53277e-05
1.06382e-14	0.000521267
-3.73664e-12	-4.75943e-05
4.00281e-09	0.000438172
3.95122e-05	0.00250688
-2.55517e-10	-4.34406e-05
1.19698e-09	0.000446767
-8.05609e-13	-4.89093e-05
5.89292e-15	0.000469301
-4.44939e-12	-5.0582e-05
3.85882e-13	0.000436006
1.58515e-14	-0.00879093
4.50364e-11	3.50922e-06
1.93289e-08	-6.1905e-05
-9.8208e-12	-1.84961e-06
-0.286421	-0.284038
2.32377e-13	-4.53703e-05
-1.36949e-10	-4.79817e-06
-4.76127e-15	7.84546e-06
-2.11734e-12	-1.11759e-07
5.10086e-08	-0.00709833
5.96439e-05	-0.0181366
6.13238e-13	-0.012101
2.39761e-10	9.87202e-06
1.80685e-09	-0.0118796
-2.23943e-12	-4.24273e-05
4.49038e-13	0.000586778
-1.42531e-10	-3.88995e-05
1.32305e-09	0.000148753
-4.62161e-13	-3.87356e-05
4.92485e-09	-0.00258357
-2.94148e-11	-3.44142e-05
-3.16032e-11	-3.42466e-05
-2.24063e-16	-4.4506e-05
-9.96405e-14	-3.98941e-05
-6.16158e-12	-5.73881e-05
-4.12546e-07	-0.000121888
3.32e-09	0.000240922
3.2772e-05	-0.000494745
-3.92161e-10	-5.18411e-05
9.92792e-10	0.000248754
-4.21358e-05	-0.00024821
3.46983e-08	-0.000262756
-3.35523e-12	-4.59645e-05
4.11021e-09	0.000474192
4.17151e-13	0.000522366
-2.13548e-10	-4.19095e-05
1.22909e-09	0.000482842
8.31865e-10	9.78149e-05
4.99742e-09	0.0138563
9.17502e-16	0.0199128
-5.0683e-10	0.00220574
5.84343e-06	0.00495854
-0.462254	-0.433255
6.00801e-14	0.0209089
-1.00878e-09	0.00218515
0.0612249	0.0729903
-1.08383e-09	0.002183
1.7702e-10	0.0171133
5.51941e-13	-0.00243557
4.26924e-05	0.00469524
-3.61516e-11	-4.09558e-05
1.37433e-09	0.0133116
0.000194264	0.000856349
1.01263e-15	0.0176855
-1.04662e-06	0.00535589
-2.17982e-10	0.00198788
-2.62929e-12	-4.32394e-05
4.25901e-05	0.0047485
4.37897e-13	0.000557512
1.29022e-09	0.000410045
3.61701e-08	-0.000606963
4.34846e-13	0.000550423
-1.74138e-10	-3.97228e-05
-1.87103e-05	-0.000188468
-1.32647e-15	-4.92316e-05
7.04765e-15	0.000109028
0.000788469	0.000175271
-5.71431e-07	3.21306e-06
-0.248909	-0.248333
2.69134e-13	9.46932e-05
0.274262	0.276464
-5.83638e-05	-0.00110743
-1.19013e-10	-2.87984e-05
0.00135117	-0.0012099
-1.21439e-07	-4.51878e-05
-1.24027e-10	-3.80948e-05
1.10394e-10	7.56234e-06
3.45229e-12	-9.79751e-07
6.02709e-09	-0.00988205
6.11697e-13	-0.0117419
2.19725e-10	9.19402e-06
4.34461e-08	-0.00446758
0.00153022	-0.00612681
7.9765e-15	0.00067243
1.03872e-11	-3.05083e-05
3.24831e-13	-3.70853e-05
0.00947361	0.00357392
5.2232e-13	0.000743562
2.22135e-06	-4.08404e-05
4.5297e-12	-3.24138e-05
1.16744e-14	0.000491835
-0.116269	-0.118431
2.21691e-07	-0.000323506
1.85292e-07	-0.000269551
-2.08695e-10	-4.52455e-05
6.39854e-15	0.000496622
-2.44421e-14	-5.3335e-05
1.67302e-13	-0.00531051
0.0611288	0.0555336
8.0878e-17	-0.00179839
1.77973e-14	-0.00853309
1.13466e-11	-3.72529e-07
8.70697e-14	0.00051108
-0.10369	-0.106163
-6.91832e-08	-7.27102e-05
5.75131e-17	0.000513587
-1.3085e-11	-4.59924e-05
-2.22071e-13	-4.95017e-05
-2.17977e-14	-5.12861e-05
1.21467e-13	-0.00449628
2.66763e-07	-0.00366347
8.0234e-17	-0.00131856
1.01567e-10	-7.22893e-06
9.21194e-15	-0.00294307
-0.0185345	-0.03147
6.95849e-17	0.000443675
-1.06849e-11	-3.69363e-05
7.98928e-15	0.000659633
-0.414581	-0.409569
5.34666e-08	0.000863247
-2.39002e-10	0.000945084
-7.44145e-10	0.000880685
-8.879e-13	0.000330267
-8.71532e-14	0.000162031
-0.0936862	-0.0958086
-8.37561e-10	-4.03263e-05
2.34426e-07	-0.000871284
1.95936e-07	-0.0008118
-5.40091e-11	-4.30197e-05
6.7661e-15	0.000557303
-2.11866e-07	-9.9089e-05
7.62717e-14	0.000371117
-0.154004	-0.155173
2.00412e-07	0.000232268
5.03805e-17	0.00040596
-8.87816e-11	-5.19454e-05
5.78436e-15	0.000391655
5.82685e-15	0.000398915
7.57464e-14	0.000364309
1.03498e-13	0.000361824
-8.0019e-12	-5.46854e-05
1.66352e-07	0.000228025
-1.04386e-07	-0.000116087
5.00335e-17	0.000398994
-9.01928e-11	-5.23068e-05
1.60357e-09	0.000297165
-2.8082e-10	-5.11892e-05
5.74452e-15	0.000384847
9.59858e-17	0.0738364
2.14741e-07	-0.00163963
-6.78776e-12	-4.07491e-05
1.79546e-08	-0.000279311
7.56522e-09	-7.7039e-06
1.24792e-13	0.000550408
-7.49491e-10	-3.88697e-05
-1.05795e-11	-4.30569e-05
-0.0703185	-0.0730795
2.06949e-07	-0.00122575
6.22439e-17	0.000508428
7.14644e-15	0.000588585
1.30498e-13	-0.01133
8.61993e-17	-0.00828674
5.68799e-11	6.19888e-06
2.23128e-07	-0.00198575
2.11311e-13	-7.8883e-06
9.95356e-15	0.000330638
5.95849e-09	0.000238862
-1.55751e-09	-5.00418e-05
-1.16239e-07	-9.31565e-05
4.75151e-17	0.000348426
1.52285e-09	0.000247715
-3.93982e-07	-0.00012215
-2.19851e-11	-5.60265e-05
8.49242e-09	-0.00146407
-2.8321e-10	-3.56063e-05
-5.68612e-11	-3.70238e-05
1.41404e-12	-3.14731e-05
0.0276471	0.0195134
3.02849e-07	-0.00363179
7.61316e-17	0.00042611
1.59383e-11	-2.46018e-05
1.22507e-13	-0.00524254
1.01476e-08	-0.00737139
1.67391e-13	-0.0053547
3.14191e-12	-1.25431e-05
0.06143	0.055858
4.09867e-08	-4.54858e-06
8.09207e-17	-0.0018302
1.3892e-07	-6.23614e-06
7.75207e-12	-1.05575e-05
6.68304e-12	0.00054341
-8.70114e-10	-3.82587e-05
4.0417e-09	9.99663e-05
1.02947e-05	0.00154028
-6.45608e-08	-5.32642e-05
1.28137e-06	-0.00109603
-6.84884e-14	-4.63761e-05
1.09295e-14	0.000514699
-1.19028e-09	-4.2282e-05
2.10095e-11	0.00046014
7.89428e-12	0.000536956
-3.77159e-17	-4.31649e-05
9.17191e-09	0.000340017
-1.46614e-09	-4.59962e-05
-0.137333	-0.135507
1.96949e-11	0.000390288
-4.22522e-15	-5.78091e-05
-2.8255e-16	-6.00871e-05
-1.15403e-13	-5.50356e-05
1.46497e-08	-0.00835019
1.43705e-05	-0.0173345
3.14573e-11	-0.0119197
7.43476e-08	2.56672e-06
1.78867e-06	-0.0139178
-6.03042e-09	-0.041196
-2.05698e-12	-0.178246
-6.73339e-09	-0.0411419
-1.16961e-07	-0.104382
-1.06275e-09	-4.05684e-05
3.87705e-09	0.000470027
-1.18664e-09	-4.04585e-05
-7.88544e-08	-7.16969e-05
-2.04811e-16	-5.39813e-05
-8.36515e-14	-4.90602e-05
-2.37814e-09	-3.47923e-05
-8.85904e-06	-0.000308797
2.75276e-09	0.00012568
7.01163e-06	-3.31923e-06
-2.65536e-09	-3.46005e-05
8.72727e-07	5.76042e-05
-0.166756	-0.16515
1.01229e-08	0.000106391
-1.03764e-09	-4.02294e-05
3.89851e-09	0.000476325
2.17369e-11	0.000502212
-1.1586e-09	-4.01214e-05
1.23597e-06	-0.00125767
8.96011e-07	5.59688e-05
1.12245e-09	0.018805
1.25384e-15	0.0250135
-0.477574	-0.449697
1.10106e-06	0.00985545
-0.477064	-0.431662
2.41024e-12	0.0248719
-5.68674e-09	0.00162784
4.49255e-11	0.022998
-3.77894e-07	0.00417933
1.37047e-07	0.0124825
2.5693e-11	0.000547715
9.83693e-06	5.77979e-06
-3.11354e-15	-5.18672e-05
1.47657e-09	7.30343e-05
6.12942e-08	-0.00107142
1.22058e-14	0.00059795
-2.51627e-06	-0.000130549
-1.94662e-15	-4.75794e-05
-1.75168e-09	-4.9796e-05
8.37547e-06	-0.000564884
1.83341e-11	0.000317978
1.04248e-06	0.00017208
8.07832e-09	0.000225656
1.73466e-11	0.000265509
-2.18724e-09	-4.81587e-05
-0.137358	-0.135046
-3.77511e-16	-5.8692e-05
2.01507e-12	-0.000561342
1.77508e-08	-0.00054422
-1.55453e-05	0.00254885
-0.390884	-0.387271
6.79486e-12	-0.000606306
1.26652e-10	-0.000567533
-0.292613	-0.28638
-1.2026e-14	0.000100076
8.18788e-08	-0.00602869
3.64302e-06	-0.00281697
7.25612e-08	2.05263e-06
0.132276	0.10786
1.41064e-09	-0.00487117
5.99111e-09	-0.0153617
3.34046e-11	-0.020419
1.57508e-09	-0.00500269
1.34221e-08	-0.00643976
7.52921e-08	-0.00517593
1.49932e-14	-0.000984622
0.042091	0.02504
4.48875e-10	-1.07344e-05
0.042046	0.0385151
2.88212e-11	-0.00449979
0.0314754	0.0124342
1.2936e-15	-3.72287e-05
1.47965e-14	0.000543246
-1.84222e-10	-4.23789e-05
5.22906e-07	-0.00106282
1.33019e-10	0.000491314
-6.9971e-10	-4.10657e-05
1.67776e-09	0.000474118
-3.85465e-08	-4.86094e-05
8.06047e-10	0.000494271
-1.73128e-10	-4.15109e-05
4.07596e-13	0.000528727
2.14164e-14	-0.00821927
1.01973e-09	6.8564e-06
2.75327e-09	0.000315322
-2.81739e-10	-4.99934e-05
-8.70649e-07	-0.000169259
3.51693e-13	0.00037377
-1.74008e-09	-4.82034e-05
-0.00288873	-0.00177938
-5.89507e-08	-9.98061e-05
3.34378e-09	7.51019e-06
1.41372e-10	0.000550836
4.27122e-13	0.000566166
-5.13481e-10	-3.82084e-05
1.78312e-09	0.000207042
8.89598e-11	-1.14664e-05
5.42495e-13	-0.00366391
5.03127e-15	-3.37046e-05
2.26477e-09	-0.00748848
-1.34703e-10	-3.95048e-05
5.56069e-07	-0.00125281
-7.61835e-15	-4.73633e-05
-5.11626e-10	-3.81917e-05
-0.00138114	-0.00027203
-2.81851e-08	-3.4716e-05
1.04998e-10	-7.64802e-06
1.76033e-14	-2.97092e-05
7.16598e-07	-0.00307647
1.82292e-10	-0.00705882
5.93832e-15	-3.11546e-05
2.29923e-09	-0.00821429
7.04883e-07	-1.01738e-05
2.62283e-09	0.000267761
-3.1411e-10	-5.2318e-05
4.3592e-07	0.000183012
3.35031e-13	0.000326233
-1.7765e-14	-6.2e-05
1.39866e-09	0.00027184
1.88902e-09	-0.000320796
2.45294e-09	0.000205819
6.1963e-10	0.000214743
-1.0686e-13	-5.91707e-05
1.03708e-10	0.000226336
-1.10098e-06	-0.000116259
3.13329e-13	0.00026433
-2.01496e-14	-6.0562e-05
1.26718e-09	0.000210097
-1.35319e-09	-4.54579e-05
1.30807e-09	0.000209894
5.34831e-13	-0.002493
1.87396e-10	-0.0092277
8.33535e-10	3.10689e-06
4.88131e-09	9.10684e-05
1.67705e-07	-0.000989906
8.24584e-10	0.000515278
-2.59725e-14	-4.74043e-05
-9.56799e-10	-3.83593e-05
-1.71498e-10	-4.13824e-05
1.35187e-10	0.000508968
4.08434e-13	0.000530098
1.7051e-09	0.0004908
3.26076e-09	0.000228144
4.16518e-13	0.000543334
-8.81111e-15	-4.83133e-05
-1.04589e-06	-0.000131391
-0.00159738	-0.000412351
1.11307e-14	0.000255559
1.21592e-07	0.000148838
-6.33171e-14	-5.36591e-05
-1.16708e-06	-9.30261e-05
3.02319e-13	0.000232916
1.22265e-09	0.000178672
-2.53538e-06	-0.000111453
-2.33253e-09	-4.07472e-05
1.61497e-07	-0.000670763
-3.09999e-14	-4.99785e-05
-7.02297e-10	-4.11179e-05
-1.74062e-13	2.30074e-05
-5.80326e-10	2.23443e-05
2.57633e-07	-0.000184108
1.98007e-13	-0.000151407
-3.28213e-14	2.54624e-05
2.75208e-09	0.000314888
1.41389e-07	0.000254024
6.95196e-10	0.000323813
-8.45926e-14	-5.78798e-05
-2.82033e-10	-5.00176e-05
-8.71559e-07	-0.000169374
3.51541e-13	0.000373334
-1.89338e-06	-0.000189235
-1.7419e-09	-4.82276e-05
5.50023e-14	0.000427034
-2.59364e-13	-5.46835e-05
4.53706e-09	0.000345381
2.30454e-09	0.00035416
-4.6898e-10	-4.73671e-05
6.26754e-07	-0.000222709
-1.46363e-14	-5.69485e-05
1.17446e-16	0.000446135
-2.68772e-13	-5.54584e-05
4.4956e-14	0.000414912
8.46236e-14	-0.00586771
1.72374e-06	-1.06953e-05
7.73008e-08	0.000267936
-2.83906e-13	-5.66263e-05
-2.39551e-09	-4.77433e-05
4.39977e-14	0.000393003
-3.82174e-06	-0.000206586
-2.02716e-16	-6.22664e-05
-1.60213e-14	-5.90868e-05
1.42221e-07	-0.0118503
4.09533e-09	-0.012734
8.09484e-14	-0.0111519
5.41802e-10	-0.0114687
1.11378e-06	-0.0136188
-4.29676e-13	-3.82066e-05
3.47673e-14	0.000174018
-5.66339e-08	-1.64099e-05
4.7837e-07	7.0177e-05
5.61559e-14	-3.7415e-05
6.52703e-09	-0.00653098
7.4017e-09	-1.13435e-05
1.01541e-10	-1.88649e-05
4.00967e-17	-4.17456e-05
3.16897e-15	-4.00059e-05
-4.93759e-13	-1.41785e-05
-0.000171275	-0.00106999
3.05874e-09	1.09896e-05
1.55365e-09	1.53854e-05
-6.50805e-08	-3.7998e-07
4.22538e-07	-1.27591e-05
-0.0123398	-0.0157987
8.79135e-08	-0.000475723
-1.88512e-13	-4.86784e-05
4.98392e-09	0.000463421
5.00381e-14	0.000531111
-2.4847e-08	-3.79905e-05
6.88484e-07	-0.00113461
7.04988e-07	-0.0013128
8.7008e-08	-0.000372127
1.29376e-16	0.000533303
-6.90062e-06	-0.000193459
2.50545e-09	0.000453975
-1.65928e-09	-4.10229e-05
4.95228e-14	0.000519328
-2.59198e-08	-3.94452e-05
3.64205e-05	0.00292354
-3.55582e-10	-4.25354e-05
6.81393e-07	-0.0010278
7.04172e-14	-0.00618063
2.25921e-09	0.00033443
-3.68184e-06	-0.000202605
4.3004e-08	7.59214e-05
1.03432e-07	7.0231e-05
8.9519e-17	0.000181768
-0.000151791	-0.00115827
-5.89052e-06	-0.00037458
-1.53576e-13	-4.58267e-05
2.64344e-09	0.000252824
5.22503e-14	0.000563692
7.18922e-07	-0.00126751
7.25815e-08	0.000227313
4.13116e-14	0.000331582
-4.30118e-08	-7.91568e-05
-0.00815542	-0.00540165
-2.33004e-16	-5.98002e-05
2.7835e-14	-0.00025104
6.95829e-08	-0.000243809
-0.000213222	-0.00219338
-5.18652e-09	4.34816e-05
2.30523e-14	-0.000253413
1.69533e-05	-0.000278339
-0.015362	-0.0252077
-8.27446e-06	-0.00095523
1.10066e-07	0.000120506
-0.000139752	-0.0012125
-7.28487e-10	-3.88622e-05
9.07949e-06	-0.0144912
2.58743e-13	-3.36319e-05
7.80474e-09	-0.0156555
7.83589e-14	-0.0207875
3.4104e-08	-0.010116
1.24076e-07	-0.00512382
2.13169e-07	-0.00420684
1.84495e-16	-0.0032595
4.79145e-06	-1.40015e-05
1.36545e-13	-1.74996e-05
1.15212e-09	3.05101e-06
7.06212e-14	-0.00642182
0.00341247	-0.0137921
1.83807e-06	-1.01775e-05
2.17728e-14	0.000519127
-1.25338e-12	-4.83524e-05
0.416032	0.422128
0.402582	0.41644
-1.26932e-08	-3.95887e-05
0.00626277	0.0106159
-3.17833e-13	-4.94085e-05
-1.1149e-16	-0.0196251
-6.1689e-12	-0.00910003
-1.09151e-15	-0.0239385
3.17823e-14	-0.00753471
6.57023e-08	2.08616e-07
0.4683	0.471858
-6.58061e-13	-4.2621e-05
-7.18433e-07	-9.37059e-05
7.99519e-14	0.000610188
-4.44689e-08	-3.05884e-05
-2.64145e-16	-4.85331e-05
-1.66872e-13	-4.36585e-05
0.625183	0.579684
0.603537	0.5525
1.06736e-13	-0.0109156
1.17803e-08	5.84312e-06
0.00938893	-0.0236684
-5.27384e-12	0.00160203
1.20713e-14	0.0172374
-3.89959e-06	0.00733532
0.00106184	-0.000941783
3.12131e-14	-3.84003e-05
0.526422	0.507692
2.30796e-08	-2.08411e-05
3.16101e-10	-2.19569e-05
1.25289e-17	-4.40553e-05
7.91505e-15	-3.94396e-05
-2.03098e-12	-5.78947e-05
-2.82404e-07	-0.00012405
0.34921	0.343197
0.33792	0.327083
-1.50175e-06	-0.000163127
0.00525686	0.0135947
-7.81178e-09	-4.92278e-05
0.059552	0.0533476
-5.40332e-12	0.00206814
0.0594109	0.0699018
1.01672e-14	0.0212509
-3.99532e-06	0.00733018
0.000894346	0.00120732
0.00150314	-0.00076879
0.31913	0.320147
5.5652e-15	0.000258651
-0.204824	-0.20662
0.30808	0.302773
-2.60906e-06	-0.000111291
5.44844e-14	0.000244547
-1.76708e-06	-0.000102036
0.0909275	0.0913518
-2.42021e-08	-3.14005e-05
0.00479266	0.0091675
1.00894e-13	-0.00555111
0.313723	0.307257
-1.56908e-07	-5.6874e-05
3.04036e-09	-0.000376757
9.95834e-11	-0.000353456
2.85642e-15	-0.000448339
-5.83044e-07	-0.000556435
-2.83351e-07	-0.000513125
-1.57482e-12	-5.24391e-05
0.375852	0.381021
6.64699e-14	0.000434957
0.00584695	0.0144916
0.212745	0.20829
3.63215e-14	-0.000148635
-2.6803e-06	-0.000732319
-1.39424e-08	2.82396e-05
-1.45501e-15	2.75616e-05
2.10854e-14	0.000483584
2.45528e-10	0.000418331
-1.95535e-07	-0.000112979
-1.53525e-06	-0.000166852
6.89491e-14	0.000474151
0.115067	0.113812
-5.40883e-09	-4.22448e-05
-9.50273e-08	-9.18247e-05
2.19392e-10	0.000302233
-2.64933e-07	-0.000137011
-1.92956e-08	-6.9594e-05
0.119393	0.123687
1.39303e-12	2.39909e-06
0.643449	0.582716
1.10116e-13	-0.0159601
1.03004e-06	-0.00882966
0.548254	0.527908
3.33318e-10	-0.00403101
9.5608e-15	0.000676163
0.0231526	0.0180802
2.70137e-13	-3.69363e-05
2.9492e-07	-1.75536e-05
9.36022e-14	0.000445563
1.03903e-09	-1.61305e-05
1.82547e-08	-1.42902e-05
9.41372e-14	0.000556292
-1.83659e-14	-4.76353e-05
0.000123409	0.00687395
1.39485e-08	-0.000245754
-0.000118834	-0.00023156
2.11061e-09	0.000391763
-3.26752e-15	-4.89652e-05
3.27637e-16	0.000563351
-2.01542e-14	-4.8928e-05
3.59543e-14	0.000551172
1.25462e-13	-0.00515396
9.40025e-09	-2.6878e-06
1.25851e-09	-0.000233036
-7.25145e-14	3.91267e-05
-1.30977e-09	4.2038e-05
1.60352e-14	-0.000270583
-4.98348e-08	-0.000291056
-1.33006e-16	4.52623e-05
-1.29012e-14	4.07044e-05
4.38388e-09	-0.0187366
2.12672e-08	-0.0126101
5.58566e-14	-0.0221963
0.000208098	-0.018607
3.21804e-09	-0.0196523
-3.91767e-14	-6.24079e-05
2.87177e-14	0.000322696
-1.48591e-09	-5.01722e-05
1.6545e-09	0.000247672
1.36039e-14	-2.87257e-05
0.000164378	-0.0170706
5.15974e-10	-2.39164e-06
8.80219e-05	-0.00131726
2.49523e-17	-3.59267e-05
2.42029e-15	-3.07597e-05
-2.54057e-14	-5.27278e-05
-3.76826e-09	-4.18685e-05
0.000114387	0.0047849
1.29288e-08	0.000406668
-9.63599e-10	-4.32096e-05
1.95632e-09	0.00042011
-3.05631e-08	-5.30724e-05
1.7784e-09	4.87492e-05
-5.51021e-14	-2.05301e-05
7.63307e-05	-0.000123564
2.26593e-14	9.43467e-05
-2.08994e-09	-2.25306e-05
1.30546e-09	5.07608e-05
1.95802e-09	0.000421274
2.87102e-09	0.000279786
3.33346e-16	0.000571668
-1.83686e-07	-8.78908e-05
1.3928e-08	-0.000232991
-3.34287e-10	-3.94136e-05
3.65808e-14	0.00056285
-7.01962e-10	-3.86946e-05
5.84995e-09	4.23081e-05
-0.00011975	-0.000232263
2.10751e-09	0.000409298
5.00013e-14	-0.0067635
1.3576e-08	-1.39214e-05
-1.43894e-08	-3.76608e-05
1.59453e-09	0.000465505
0.0227332	0.017759
3.19554e-16	0.00054566
-3.3352e-09	-3.99575e-05
-1.54533e-08	-3.86704e-05
-6.04106e-14	-3.51295e-06
7.85854e-09	-2.71276e-05
2.06398e-14	3.8445e-06
1.18911e-09	-1.58623e-05
2.8521e-09	0.000358274
3.63397e-14	0.000558354
-7.26e-10	-3.90913e-05
-2.3027e-08	-3.60161e-05
-3.5109e-17	-5.34877e-05
8.05519e-14	0.000400616
0.020322	0.0218055
-4.7854e-09	-4.6378e-05
-5.82746e-10	-4.84455e-05
3.13477e-14	0.000408133
5.01309e-09	0.000324443
-3.88127e-08	-8.39718e-05
-2.21726e-08	-6.68745e-05
0.0207744	0.021347
-4.51333e-09	-4.51691e-05
-0.000196886	-0.000630664
3.39904e-07	-0.014787
3.42474e-14	-0.000989618
0.000190833	-0.0204839
5.665e-14	-0.0143988
1.29895e-09	-0.0114234
3.99867e-09	-0.00950038
0.0330287	-0.0195339
4.64273e-16	-0.00566711
1.91155e-07	-5.01052e-07
1.92601e-14	-1.74269e-05
3.47879e-10	6.53788e-06
5.09485e-14	-0.00836439
2.31699e-08	2.81259e-06
[truncated: 8,001 more rows]

## Sheet: b-HR_self
sx	sx_true	sy	sy_true	sz	sz_true
0.222523	0.20901	1.18083	1.21373	0.00180114	0.00238714
0.222523	0.20901	1.18083	1.21373	0.00180114	0.00238714
0.222523	0.20901	1.18083	1.21373	0.00180114	0.00238714
0.222523	0.20901	1.18083	1.21373	0.00180114	0.00238714
0.222523	0.20901	1.18083	1.21373	0.00180114	0.00238714
0.222523	0.20901	1.18083	1.21373	0.00180114	0.00238714
0.222523	0.20901	1.18083	1.21373	0.00180114	0.00238714
0.152395	0.143121	-0.642162	-0.530043	-0.0299101	-0.0327121
0.152395	0.143121	-0.642162	-0.530043	-0.0299101	-0.0327121
0.152395	0.143121	-0.642162	-0.530043	-0.0299101	-0.0327121
1.99012	1.77059	-0.567102	-1.24304	-0.0266973	-0.0328006
1.99012	1.77059	-0.567102	-1.24304	-0.0266973	-0.0328006
-3.90153	-3.92466	4.9841	4.82484	0.0210323	0.0396752
-3.90153	-3.92466	4.9841	4.82484	0.0210323	0.0396752
-3.90153	-3.92466	4.9841	4.82484	0.0210323	0.0396752
-3.90153	-3.92466	4.9841	4.82484	0.0210323	0.0396752
-3.90153	-3.92466	4.9841	4.82484	0.0210323	0.0396752
-3.90153	-3.92466	4.9841	4.82484	0.0210323	0.0396752
-3.90153	-3.92466	4.9841	4.82484	0.0210323	0.0396752
2.18666	2.08757	-2.86266	-3.64639	-0.0420277	-0.0383788
2.18666	2.08757	-2.86266	-3.64639	-0.0420277	-0.0383788
2.18666	2.08757	-2.86266	-3.64639	-0.0420277	-0.0383788
2.18666	2.08757	-2.86266	-3.64639	-0.0420277	-0.0383788
2.18666	2.08757	-2.86266	-3.64639	-0.0420277	-0.0383788
0.226382	0.170834	0.75586	0.708031	-0.0149027	-0.00741004
0.226382	0.170834	0.75586	0.708031	-0.0149027	-0.00741004
0.226382	0.170834	0.75586	0.708031	-0.0149027	-0.00741004
0.226382	0.170834	0.75586	0.708031	-0.0149027	-0.00741004
0.234195	0.233949	0.398692	0.407257	0.0061639	0.00936308
0.234195	0.233949	0.398692	0.407257	0.0061639	0.00936308
0.234195	0.233949	0.398692	0.407257	0.0061639	0.00936308
0.234195	0.233949	0.398692	0.407257	0.0061639	0.00936308
0.234195	0.233949	0.398692	0.407257	0.0061639	0.00936308
0.234195	0.233949	0.398692	0.407257	0.0061639	0.00936308
3.98489	4.0397	-7.26788	-7.28093	0.0619032	0.0558109
3.98489	4.0397	-7.26788	-7.28093	0.0619032	0.0558109
3.98489	4.0397	-7.26788	-7.28093	0.0619032	0.0558109
3.98489	4.0397	-7.26788	-7.28093	0.0619032	0.0558109
3.98489	4.0397	-7.26788	-7.28093	0.0619032	0.0558109
3.98489	4.0397	-7.26788	-7.28093	0.0619032	0.0558109
3.98489	4.0397	-7.26788	-7.28093	0.0619032	0.0558109
1.26931	1.27322	2.01885	2.00429	0.0294106	0.0280206
1.26931	1.27322	2.01885	2.00429	0.0294106	0.0280206
1.26931	1.27322	2.01885	2.00429	0.0294106	0.0280206
1.26931	1.27322	2.01885	2.00429	0.0294106	0.0280206
1.26931	1.27322	2.01885	2.00429	0.0294106	0.0280206
1.26931	1.27322	2.01885	2.00429	0.0294106	0.0280206
0.261712	0.278669	0.684267	0.699907	0.00507657	0.00322865
-1.87554	-1.74597	-5.15658	-5.15677	0.0677604	0.0567542
-1.87554	-1.74597	-5.15658	-5.15677	0.0677604	0.0567542
-1.87554	-1.74597	-5.15658	-5.15677	0.0677604	0.0567542
-1.87554	-1.74597	-5.15658	-5.15677	0.0677604	0.0567542
-1.87554	-1.74597	-5.15658	-5.15677	0.0677604	0.0567542
-1.87554	-1.74597	-5.15658	-5.15677	0.0677604	0.0567542
-1.87554	-1.74597	-5.15658	-5.15677	0.0677604	0.0567542
-1.87554	-1.74597	-5.15658	-5.15677	0.0677604	0.0567542
-1.87554	-1.74597	-5.15658	-5.15677	0.0677604	0.0567542
-1.87554	-1.74597	-5.15658	-5.15677	0.0677604	0.0567542
0.355635	0.311912	-2.9828	-3.06729	-0.0660951	-0.0725773
0.142821	0.110143	0.760048	0.860981	-0.0111619	-0.00320858
0.142821	0.110143	0.760048	0.860981	-0.0111619	-0.00320858
-0.0226513	-0.013181	1.55202	1.73678	-0.00362487	0.00129937
-0.0226513	-0.013181	1.55202	1.73678	-0.00362487	0.00129937
-0.0226513	-0.013181	1.55202	1.73678	-0.00362487	0.00129937
-0.0226513	-0.013181	1.55202	1.73678	-0.00362487	0.00129937
-0.0226513	-0.013181	1.55202	1.73678	-0.00362487	0.00129937
-4.312	-4.3081	2.03144	2.10402	0.0220863	0.0432415
-4.312	-4.3081	2.03144	2.10402	0.0220863	0.0432415
-4.312	-4.3081	2.03144	2.10402	0.0220863	0.0432415
-4.312	-4.3081	2.03144	2.10402	0.0220863	0.0432415
-0.195982	-0.205642	-1.09046	-0.866676	-0.034881	-0.0357007
-0.195982	-0.205642	-1.09046	-0.866676	-0.034881	-0.0357007
-0.195982	-0.205642	-1.09046	-0.866676	-0.034881	-0.0357007
-0.195982	-0.205642	-1.09046	-0.866676	-0.034881	-0.0357007
-0.195982	-0.205642	-1.09046	-0.866676	-0.034881	-0.0357007
1.27858	1.27225	0.696895	0.693837	0.0294106	0.0254971
1.27858	1.27225	0.696895	0.693837	0.0294106	0.0254971
1.27858	1.27225	0.696895	0.693837	0.0294106	0.0254971
1.27858	1.27225	0.696895	0.693837	0.0294106	0.0254971
1.27858	1.27225	0.696895	0.693837	0.0294106	0.0254971
1.27858	1.27225	0.696895	0.693837	0.0294106	0.0254971
1.27858	1.27225	0.696895	0.693837	0.0294106	0.0254971
1.27858	1.27225	0.696895	0.693837	0.0294106	0.0254971
-0.000767394	0.0141318	-0.624619	-0.599499	-0.0168692	-0.012293
-0.000767394	0.0141318	-0.624619	-0.599499	-0.0168692	-0.012293
-0.000767394	0.0141318	-0.624619	-0.599499	-0.0168692	-0.012293
-0.239604	-0.284202	-1.25144	-1.30019	-0.0325642	-0.0217716
-0.239604	-0.284202	-1.25144	-1.30019	-0.0325642	-0.0217716
-0.239604	-0.284202	-1.25144	-1.30019	-0.0325642	-0.0217716
-0.239604	-0.284202	-1.25144	-1.30019	-0.0325642	-0.0217716
-0.239604	-0.284202	-1.25144	-1.30019	-0.0325642	-0.0217716
-0.107677	-0.142136	-0.740553	-0.626143	-0.02992	-0.0270774
-0.107677	-0.142136	-0.740553	-0.626143	-0.02992	-0.0270774
-0.107677	-0.142136	-0.740553	-0.626143	-0.02992	-0.0270774
-0.107677	-0.142136	-0.740553	-0.626143	-0.02992	-0.0270774
-0.107677	-0.142136	-0.740553	-0.626143	-0.02992	-0.0270774
-0.107677	-0.142136	-0.740553	-0.626143	-0.02992	-0.0270774
-0.107677	-0.142136	-0.740553	-0.626143	-0.02992	-0.0270774
-0.107677	-0.142136	-0.740553	-0.626143	-0.02992	-0.0270774
-0.107677	-0.142136	-0.740553	-0.626143	-0.02992	-0.0270774
-5.44022	-5.44538	5.20459	5.15899	0.0387903	0.0455119
-5.44022	-5.44538	5.20459	5.15899	0.0387903	0.0455119
-5.44022	-5.44538	5.20459	5.15899	0.0387903	0.0455119
-5.44022	-5.44538	5.20459	5.15899	0.0387903	0.0455119
-5.44022	-5.44538	5.20459	5.15899	0.0387903	0.0455119
-5.44022	-5.44538	5.20459	5.15899	0.0387903	0.0455119
-5.44022	-5.44538	5.20459	5.15899	0.0387903	0.0455119
0.0678354	0.0648565	0.655091	0.647314	0.00448936	0.0028113
0.0678354	0.0648565	0.655091	0.647314	0.00448936	0.0028113
0.0678354	0.0648565	0.655091	0.647314	0.00448936	0.0028113
0.461674	0.473515	0.127984	-0.0901175	-0.0197195	-0.0126299
0.461674	0.473515	0.127984	-0.0901175	-0.0197195	-0.0126299
0.287228	0.299808	1.9316	1.94361	0.0118037	0.011329
0.287228	0.299808	1.9316	1.94361	0.0118037	0.011329
0.287228	0.299808	1.9316	1.94361	0.0118037	0.011329
0.287228	0.299808	1.9316	1.94361	0.0118037	0.011329
0.287228	0.299808	1.9316	1.94361	0.0118037	0.011329
0.287228	0.299808	1.9316	1.94361	0.0118037	0.011329
0.287228	0.299808	1.9316	1.94361	0.0118037	0.011329
-0.925601	-0.939261	-0.207011	0.366022	-0.0306134	-0.0350558
-0.925601	-0.939261	-0.207011	0.366022	-0.0306134	-0.0350558
-0.925601	-0.939261	-0.207011	0.366022	-0.0306134	-0.0350558
-0.925601	-0.939261	-0.207011	0.366022	-0.0306134	-0.0350558
-0.925601	-0.939261	-0.207011	0.366022	-0.0306134	-0.0350558
2.90859	2.8932	-1.73498	-1.72688	0.0297128	0.042492
2.90859	2.8932	-1.73498	-1.72688	0.0297128	0.042492
2.90859	2.8932	-1.73498	-1.72688	0.0297128	0.042492
2.90859	2.8932	-1.73498	-1.72688	0.0297128	0.042492
-1.15476	-1.15327	2.69168	2.55541	0.00540387	0.0059351
-1.15476	-1.15327	2.69168	2.55541	0.00540387	0.0059351
-1.15476	-1.15327	2.69168	2.55541	0.00540387	0.0059351
-1.15476	-1.15327	2.69168	2.55541	0.00540387	0.0059351
-1.15476	-1.15327	2.69168	2.55541	0.00540387	0.0059351
-1.15476	-1.15327	2.69168	2.55541	0.00540387	0.0059351
-1.30657	-1.23829	-11.0231	-10.8564	0.0733695	0.0621321
-1.30657	-1.23829	-11.0231	-10.8564	0.0733695	0.0621321
-1.30657	-1.23829	-11.0231	-10.8564	0.0733695	0.0621321
-1.30657	-1.23829	-11.0231	-10.8564	0.0733695	0.0621321
-1.30657	-1.23829	-11.0231	-10.8564	0.0733695	0.0621321
-1.30657	-1.23829	-11.0231	-10.8564	0.0733695	0.0621321
-1.30657	-1.23829	-11.0231	-10.8564	0.0733695	0.0621321
-1.44971	-1.46585	3.69467	3.57346	0.00763007	0.00913421
-1.44971	-1.46585	3.69467	3.57346	0.00763007	0.00913421
-1.44971	-1.46585	3.69467	3.57346	0.00763007	0.00913421
-1.44971	-1.46585	3.69467	3.57346	0.00763007	0.00913421
-1.44971	-1.46585	3.69467	3.57346	0.00763007	0.00913421
-1.44971	-1.46585	3.69467	3.57346	0.00763007	0.00913421
0.217156	0.219115	1.95398	1.94173	0.0111492	0.0156185
1.96229	1.94651	0.072778	0.0813042	0.0294106	0.0367057
1.96229	1.94651	0.072778	0.0813042	0.0294106	0.0367057
1.96229	1.94651	0.072778	0.0813042	0.0294106	0.0367057
1.96229	1.94651	0.072778	0.0813042	0.0294106	0.0367057
1.96229	1.94651	0.072778	0.0813042	0.0294106	0.0367057
1.96229	1.94651	0.072778	0.0813042	0.0294106	0.0367057
1.96229	1.94651	0.072778	0.0813042	0.0294106	0.0367057
1.96229	1.94651	0.072778	0.0813042	0.0294106	0.0367057
1.96229	1.94651	0.072778	0.0813042	0.0294106	0.0367057
1.96229	1.94651	0.072778	0.0813042	0.0294106	0.0367057
-0.49863	-0.509264	0.334413	0.431641	-0.0221702	-0.0125591
0.0893911	0.08968	0.918622	0.937513	0.0052173	0.00359355
0.0893911	0.08968	0.918622	0.937513	0.0052173	0.00359355
-5.28214	-5.26896	7.08898	6.99014	0.0210881	0.0372669
-5.28214	-5.26896	7.08898	6.99014	0.0210881	0.0372669
-5.28214	-5.26896	7.08898	6.99014	0.0210881	0.0372669
-5.28214	-5.26896	7.08898	6.99014	0.0210881	0.0372669
-5.28214	-5.26896	7.08898	6.99014	0.0210881	0.0372669
-0.129225	-0.135815	2.30029	2.26141	0.0108338	0.0121692
-0.129225	-0.135815	2.30029	2.26141	0.0108338	0.0121692
-0.129225	-0.135815	2.30029	2.26141	0.0108338	0.0121692
-0.129225	-0.135815	2.30029	2.26141	0.0108338	0.0121692
-2.4979	-2.81992	-13.8849	-13.6783	0.0732439	0.0694093
-2.4979	-2.81992	-13.8849	-13.6783	0.0732439	0.0694093
-2.4979	-2.81992	-13.8849	-13.6783	0.0732439	0.0694093
-2.4979	-2.81992	-13.8849	-13.6783	0.0732439	0.0694093
-2.4979	-2.81992	-13.8849	-13.6783	0.0732439	0.0694093
1.31388	1.32462	0.648118	0.647149	0.0294106	0.0278325
1.31388	1.32462	0.648118	0.647149	0.0294106	0.0278325
1.31388	1.32462	0.648118	0.647149	0.0294106	0.0278325
1.31388	1.32462	0.648118	0.647149	0.0294106	0.0278325
1.31388	1.32462	0.648118	0.647149	0.0294106	0.0278325
1.31388	1.32462	0.648118	0.647149	0.0294106	0.0278325
1.31388	1.32462	0.648118	0.647149	0.0294106	0.0278325
1.31388	1.32462	0.648118	0.647149	0.0294106	0.0278325
-0.852719	-0.849304	-0.628581	-0.0842571	-0.0348195	-0.0393005
-0.852719	-0.849304	-0.628581	-0.0842571	-0.0348195	-0.0393005
-0.852719	-0.849304	-0.628581	-0.0842571	-0.0348195	-0.0393005
-1.08392	-1.16375	-0.90124	-0.286133	-0.0463151	-0.0550158
-1.08392	-1.16375	-0.90124	-0.286133	-0.0463151	-0.0550158
-1.08392	-1.16375	-0.90124	-0.286133	-0.0463151	-0.0550158
-1.08392	-1.16375	-0.90124	-0.286133	-0.0463151	-0.0550158
-1.08392	-1.16375	-0.90124	-0.286133	-0.0463151	-0.0550158
0.652225	0.580701	0.134389	-0.06425	-0.0196485	-0.019173
0.652225	0.580701	0.134389	-0.06425	-0.0196485	-0.019173
0.652225	0.580701	0.134389	-0.06425	-0.0196485	-0.019173
0.652225	0.580701	0.134389	-0.06425	-0.0196485	-0.019173
0.652225	0.580701	0.134389	-0.06425	-0.0196485	-0.019173
0.652225	0.580701	0.134389	-0.06425	-0.0196485	-0.019173
0.652225	0.580701	0.134389	-0.06425	-0.0196485	-0.019173
0.652225	0.580701	0.134389	-0.06425	-0.0196485	-0.019173
0.652225	0.580701	0.134389	-0.06425	-0.0196485	-0.019173
-0.413668	-0.389613	1.34267	1.51143	-0.00829581	-0.00108327
-0.413668	-0.389613	1.34267	1.51143	-0.00829581	-0.00108327
-0.413668	-0.389613	1.34267	1.51143	-0.00829581	-0.00108327
-0.413668	-0.389613	1.34267	1.51143	-0.00829581	-0.00108327
-0.413668	-0.389613	1.34267	1.51143	-0.00829581	-0.00108327
-0.413668	-0.389613	1.34267	1.51143	-0.00829581	-0.00108327
-0.413668	-0.389613	1.34267	1.51143	-0.00829581	-0.00108327
-0.745592	-0.722107	-0.025152	0.421726	-0.027742	-0.0315513
-0.745592	-0.722107	-0.025152	0.421726	-0.027742	-0.0315513
-0.745592	-0.722107	-0.025152	0.421726	-0.027742	-0.0315513
0.635681	0.598339	-0.111517	-0.289953	-0.0251803	-0.0303621
0.635681	0.598339	-0.111517	-0.289953	-0.0251803	-0.0303621
2.54775	2.54736	-5.20784	-5.18161	0.0294106	0.0432328
2.54775	2.54736	-5.20784	-5.18161	0.0294106	0.0432328
2.54775	2.54736	-5.20784	-5.18161	0.0294106	0.0432328
2.54775	2.54736	-5.20784	-5.18161	0.0294106	0.0432328
2.54775	2.54736	-5.20784	-5.18161	0.0294106	0.0432328
2.54775	2.54736	-5.20784	-5.18161	0.0294106	0.0432328
2.54775	2.54736	-5.20784	-5.18161	0.0294106	0.0432328
0.425718	0.376436	-1.29773	-1.30425	-0.0361251	-0.0386842
0.425718	0.376436	-1.29773	-1.30425	-0.0361251	-0.0386842
0.425718	0.376436	-1.29773	-1.30425	-0.0361251	-0.0386842
0.425718	0.376436	-1.29773	-1.30425	-0.0361251	-0.0386842
0.425718	0.376436	-1.29773	-1.30425	-0.0361251	-0.0386842
-0.171179	-0.16654	1.05645	1.02659	0.00432104	0.00171668
-0.171179	-0.16654	1.05645	1.02659	0.00432104	0.00171668
-0.171179	-0.16654	1.05645	1.02659	0.00432104	0.00171668
-0.171179	-0.16654	1.05645	1.02659	0.00432104	0.00171668
-0.112626	-0.105057	0.328572	0.286722	0.00229817	-0.00160227
-0.112626	-0.105057	0.328572	0.286722	0.00229817	-0.00160227
-0.112626	-0.105057	0.328572	0.286722	0.00229817	-0.00160227
-0.112626	-0.105057	0.328572	0.286722	0.00229817	-0.00160227
-0.112626	-0.105057	0.328572	0.286722	0.00229817	-0.00160227
-0.112626	-0.105057	0.328572	0.286722	0.00229817	-0.00160227
-0.203946	-0.207753	2.89704	2.88926	0.0152265	0.011745
-0.203946	-0.207753	2.89704	2.88926	0.0152265	0.011745
-0.203946	-0.207753	2.89704	2.88926	0.0152265	0.011745
-0.203946	-0.207753	2.89704	2.88926	0.0152265	0.011745
-0.203946	-0.207753	2.89704	2.88926	0.0152265	0.011745
-0.203946	-0.207753	2.89704	2.88926	0.0152265	0.011745
-0.203946	-0.207753	2.89704	2.88926	0.0152265	0.011745
1.99373	2.04863	-15.439	-15.4034	0.0732439	0.0662213
1.99373	2.04863	-15.439	-15.4034	0.0732439	0.0662213
1.99373	2.04863	-15.439	-15.4034	0.0732439	0.0662213
1.99373	2.04863	-15.439	-15.4034	0.0732439	0.0662213
1.99373	2.04863	-15.439	-15.4034	0.0732439	0.0662213
1.99373	2.04863	-15.439	-15.4034	0.0732439	0.0662213
-0.0487179	-0.0556488	0.831627	0.822675	0.00393247	0.000853959
0.36089	0.361115	1.62288	1.64013	0.00982218	0.0099691
0.36089	0.361115	1.62288	1.64013	0.00982218	0.0099691
0.36089	0.361115	1.62288	1.64013	0.00982218	0.0099691
0.36089	0.361115	1.62288	1.64013	0.00982218	0.0099691
0.36089	0.361115	1.62288	1.64013	0.00982218	0.0099691
0.36089	0.361115	1.62288	1.64013	0.00982218	0.0099691
0.36089	0.361115	1.62288	1.64013	0.00982218	0.0099691
0.36089	0.361115	1.62288	1.64013	0.00982218	0.0099691
0.36089	0.361115	1.62288	1.64013	0.00982218	0.0099691
0.36089	0.361115	1.62288	1.64013	0.00982218	0.0099691
-0.176933	-0.228246	-2.24105	-2.07516	-0.0605403	-0.068494
0.693374	0.710151	1.78294	1.77158	0.01471	0.0173284
0.693374	0.710151	1.78294	1.77158	0.01471	0.0173284
-3.7383	-3.72702	6.23987	6.20713	0.00687763	0.014554
-3.7383	-3.72702	6.23987	6.20713	0.00687763	0.014554
-3.7383	-3.72702	6.23987	6.20713	0.00687763	0.014554
-3.7383	-3.72702	6.23987	6.20713	0.00687763	0.014554
-3.7383	-3.72702	6.23987	6.20713	0.00687763	0.014554
0.379725	0.36331	0.799374	0.777136	0.00599612	0.00542987
0.379725	0.36331	0.799374	0.777136	0.00599612	0.00542987
0.379725	0.36331	0.799374	0.777136	0.00599612	0.00542987
0.379725	0.36331	0.799374	0.777136	0.00599612	0.00542987
0.461252	0.460196	-0.155032	-0.256924	-0.0255746	-0.030053
0.461252	0.460196	-0.155032	-0.256924	-0.0255746	-0.030053
0.461252	0.460196	-0.155032	-0.256924	-0.0255746	-0.030053
0.461252	0.460196	-0.155032	-0.256924	-0.0255746	-0.030053
0.461252	0.460196	-0.155032	-0.256924	-0.0255746	-0.030053
1.07952	1.21026	-12.7847	-12.7252	0.0735841	0.0606599
1.07952	1.21026	-12.7847	-12.7252	0.0735841	0.0606599
1.07952	1.21026	-12.7847	-12.7252	0.0735841	0.0606599
1.07952	1.21026	-12.7847	-12.7252	0.0735841	0.0606599
1.07952	1.21026	-12.7847	-12.7252	0.0735841	0.0606599
1.07952	1.21026	-12.7847	-12.7252	0.0735841	0.0606599
1.07952	1.21026	-12.7847	-12.7252	0.0735841	0.0606599
1.07952	1.21026	-12.7847	-12.7252	0.0735841	0.0606599
-0.355492	-0.382607	0.544223	0.647221	-0.0175462	-0.00751578
-0.355492	-0.382607	0.544223	0.647221	-0.0175462	-0.00751578
-0.355492	-0.382607	0.544223	0.647221	-0.0175462	-0.00751578
-1.46534	-1.38091	-1.49408	-0.774599	-0.0442666	-0.0456891
-1.46534	-1.38091	-1.49408	-0.774599	-0.0442666	-0.0456891
-1.46534	-1.38091	-1.49408	-0.774599	-0.0442666	-0.0456891
-1.46534	-1.38091	-1.49408	-0.774599	-0.0442666	-0.0456891
-1.46534	-1.38091	-1.49408	-0.774599	-0.0442666	-0.0456891
-0.998357	-0.970355	0.55358	1.01907	-0.0241839	-0.0295551
-0.998357	-0.970355	0.55358	1.01907	-0.0241839	-0.0295551
-0.998357	-0.970355	0.55358	1.01907	-0.0241839	-0.0295551
-0.998357	-0.970355	0.55358	1.01907	-0.0241839	-0.0295551
-0.998357	-0.970355	0.55358	1.01907	-0.0241839	-0.0295551
-0.998357	-0.970355	0.55358	1.01907	-0.0241839	-0.0295551
-0.998357	-0.970355	0.55358	1.01907	-0.0241839	-0.0295551
-0.998357	-0.970355	0.55358	1.01907	-0.0241839	-0.0295551
-0.998357	-0.970355	0.55358	1.01907	-0.0241839	-0.0295551
0.483596	0.471788	1.49871	1.4413	0.00913817	0.0105928
0.483596	0.471788	1.49871	1.4413	0.00913817	0.0105928
0.483596	0.471788	1.49871	1.4413	0.00913817	0.0105928
0.483596	0.471788	1.49871	1.4413	0.00913817	0.0105928
0.483596	0.471788	1.49871	1.4413	0.00913817	0.0105928
0.483596	0.471788	1.49871	1.4413	0.00913817	0.0105928
0.483596	0.471788	1.49871	1.4413	0.00913817	0.0105928
0.914367	0.910492	0.0728332	-0.302878	-0.0184888	-0.0130318
0.914367	0.910492	0.0728332	-0.302878	-0.0184888	-0.0130318
0.914367	0.910492	0.0728332	-0.302878	-0.0184888	-0.0130318
-0.953921	-0.993187	0.0914237	0.566811	-0.0256155	-0.0240405
-0.953921	-0.993187	0.0914237	0.566811	-0.0256155	-0.0240405
0.512414	0.506603	1.78928	1.74563	0.0114337	0.0130133
0.512414	0.506603	1.78928	1.74563	0.0114337	0.0130133
0.512414	0.506603	1.78928	1.74563	0.0114337	0.0130133
0.512414	0.506603	1.78928	1.74563	0.0114337	0.0130133
0.512414	0.506603	1.78928	1.74563	0.0114337	0.0130133
0.512414	0.506603	1.78928	1.74563	0.0114337	0.0130133
0.512414	0.506603	1.78928	1.74563	0.0114337	0.0130133
-0.342349	-0.368653	-1.04839	-0.741857	-0.04176	-0.0489541
-0.342349	-0.368653	-1.04839	-0.741857	-0.04176	-0.0489541
-0.342349	-0.368653	-1.04839	-0.741857	-0.04176	-0.0489541
-0.342349	-0.368653	-1.04839	-0.741857	-0.04176	-0.0489541
-0.342349	-0.368653	-1.04839	-0.741857	-0.04176	-0.0489541
0.152651	0.147874	0.821852	0.861622	-0.00112462	-0.000272912
0.152651	0.147874	0.821852	0.861622	-0.00112462	-0.000272912
0.152651	0.147874	0.821852	0.861622	-0.00112462	-0.000272912
0.152651	0.147874	0.821852	0.861622	-0.00112462	-0.000272912
0.123668	0.127347	-0.106991	-0.24551	-0.023683	-0.0181862
0.123668	0.127347	-0.106991	-0.24551	-0.023683	-0.0181862
0.123668	0.127347	-0.106991	-0.24551	-0.023683	-0.0181862
0.123668	0.127347	-0.106991	-0.24551	-0.023683	-0.0181862
0.123668	0.127347	-0.106991	-0.24551	-0.023683	-0.0181862
0.123668	0.127347	-0.106991	-0.24551	-0.023683	-0.0181862
0.576224	0.575003	1.85592	1.81728	0.0124067	0.0137139
0.576224	0.575003	1.85592	1.81728	0.0124067	0.0137139
0.576224	0.575003	1.85592	1.81728	0.0124067	0.0137139
0.576224	0.575003	1.85592	1.81728	0.0124067	0.0137139
0.576224	0.575003	1.85592	1.81728	0.0124067	0.0137139
0.576224	0.575003	1.85592	1.81728	0.0124067	0.0137139
0.576224	0.575003	1.85592	1.81728	0.0124067	0.0137139
0.416855	0.409933	1.39109	1.37588	0.00914078	0.0132155
0.416855	0.409933	1.39109	1.37588	0.00914078	0.0132155
0.416855	0.409933	1.39109	1.37588	0.00914078	0.0132155
0.416855	0.409933	1.39109	1.37588	0.00914078	0.0132155
0.416855	0.409933	1.39109	1.37588	0.00914078	0.0132155
0.416855	0.409933	1.39109	1.37588	0.00914078	0.0132155
0.255442	0.280448	0.388693	0.378	0.00415467	0.00179286
-0.23906	-0.249564	2.81079	2.77064	0.0143693	0.0135912
-0.23906	-0.249564	2.81079	2.77064	0.0143693	0.0135912
-0.23906	-0.249564	2.81079	2.77064	0.0143693	0.0135912
-0.23906	-0.249564	2.81079	2.77064	0.0143693	0.0135912
-0.23906	-0.249564	2.81079	2.77064	0.0143693	0.0135912
-0.23906	-0.249564	2.81079	2.77064	0.0143693	0.0135912
-0.23906	-0.249564	2.81079	2.77064	0.0143693	0.0135912
-0.23906	-0.249564	2.81079	2.77064	0.0143693	0.0135912
-0.23906	-0.249564	2.81079	2.77064	0.0143693	0.0135912
-0.23906	-0.249564	2.81079	2.77064	0.0143693	0.0135912
0.268777	0.189241	0.434928	0.326908	-0.0264879	-0.0365469
-1.11501	-1.09076	2.18902	2.15501	-0.000648346	0.00201238
-1.11501	-1.09076	2.18902	2.15501	-0.000648346	0.00201238
1.03249	1.02604	2.11476	2.13471	0.0294106	0.023747
1.03249	1.02604	2.11476	2.13471	0.0294106	0.023747
1.03249	1.02604	2.11476	2.13471	0.0294106	0.023747
1.03249	1.02604	2.11476	2.13471	0.0294106	0.023747
1.03249	1.02604	2.11476	2.13471	0.0294106	0.023747
0.246073	0.246819	2.31534	2.33367	0.0144646	0.0138241
0.246073	0.246819	2.31534	2.33367	0.0144646	0.0138241
0.246073	0.246819	2.31534	2.33367	0.0144646	0.0138241
0.246073	0.246819	2.31534	2.33367	0.0144646	0.0138241
0.740837	0.731164	0.910351	0.550356	-0.0123253	-0.0163307
0.740837	0.731164	0.910351	0.550356	-0.0123253	-0.0163307
0.740837	0.731164	0.910351	0.550356	-0.0123253	-0.0163307
0.740837	0.731164	0.910351	0.550356	-0.0123253	-0.0163307
0.740837	0.731164	0.910351	0.550356	-0.0123253	-0.0163307
0.0124164	0.0393751	0.270324	0.273579	0.0030599	0.000102638
0.0124164	0.0393751	0.270324	0.273579	0.0030599	0.000102638
0.0124164	0.0393751	0.270324	0.273579	0.0030599	0.000102638
0.0124164	0.0393751	0.270324	0.273579	0.0030599	0.000102638
0.0124164	0.0393751	0.270324	0.273579	0.0030599	0.000102638
0.0124164	0.0393751	0.270324	0.273579	0.0030599	0.000102638
0.0124164	0.0393751	0.270324	0.273579	0.0030599	0.000102638
0.0124164	0.0393751	0.270324	0.273579	0.0030599	0.000102638
2.95177	3.01144	-10.3386	-10.3535	0.0413996	0.0517924
2.95177	3.01144	-10.3386	-10.3535	0.0413996	0.0517924
2.95177	3.01144	-10.3386	-10.3535	0.0413996	0.0517924
0.463892	0.545453	1.17286	0.602089	-0.0387486	-0.0579351
0.463892	0.545453	1.17286	0.602089	-0.0387486	-0.0579351
0.463892	0.545453	1.17286	0.602089	-0.0387486	-0.0579351
0.463892	0.545453	1.17286	0.602089	-0.0387486	-0.0579351
0.463892	0.545453	1.17286	0.602089	-0.0387486	-0.0579351
-0.256237	-0.253142	1.62579	1.50574	-0.0206969	-0.0354614
-0.256237	-0.253142	1.62579	1.50574	-0.0206969	-0.0354614
-0.256237	-0.253142	1.62579	1.50574	-0.0206969	-0.0354614
-0.256237	-0.253142	1.62579	1.50574	-0.0206969	-0.0354614
-0.256237	-0.253142	1.62579	1.50574	-0.0206969	-0.0354614
-0.256237	-0.253142	1.62579	1.50574	-0.0206969	-0.0354614
-0.256237	-0.253142	1.62579	1.50574	-0.0206969	-0.0354614
-0.256237	-0.253142	1.62579	1.50574	-0.0206969	-0.0354614
-0.256237	-0.253142	1.62579	1.50574	-0.0206969	-0.0354614
0.671187	0.670581	1.98633	1.98653	0.0143546	0.0167201
0.671187	0.670581	1.98633	1.98653	0.0143546	0.0167201
0.671187	0.670581	1.98633	1.98653	0.0143546	0.0167201
0.671187	0.670581	1.98633	1.98653	0.0143546	0.0167201
0.671187	0.670581	1.98633	1.98653	0.0143546	0.0167201
0.671187	0.670581	1.98633	1.98653	0.0143546	0.0167201
0.671187	0.670581	1.98633	1.98653	0.0143546	0.0167201
1.78474	1.79248	-0.514788	-0.51232	0.0294106	0.0309005
1.78474	1.79248	-0.514788	-0.51232	0.0294106	0.0309005
1.78474	1.79248	-0.514788	-0.51232	0.0294106	0.0309005
-0.49707	-0.550837	1.04641	1.24527	-0.0162348	-0.0186017
-0.49707	-0.550837	1.04641	1.24527	-0.0162348	-0.0186017
0.505072	0.49796	0.959256	0.962	0.00461733	0.00312567
0.505072	0.49796	0.959256	0.962	0.00461733	0.00312567
0.505072	0.49796	0.959256	0.962	0.00461733	0.00312567
0.505072	0.49796	0.959256	0.962	0.00461733	0.00312567
0.505072	0.49796	0.959256	0.962	0.00461733	0.00312567
0.505072	0.49796	0.959256	0.962	0.00461733	0.00312567
0.505072	0.49796	0.959256	0.962	0.00461733	0.00312567
-0.398036	-0.401944	-0.427741	-0.18002	-0.0281204	-0.0263983
-0.398036	-0.401944	-0.427741	-0.18002	-0.0281204	-0.0263983
-0.398036	-0.401944	-0.427741	-0.18002	-0.0281204	-0.0263983
-0.398036	-0.401944	-0.427741	-0.18002	-0.0281204	-0.0263983
-0.398036	-0.401944	-0.427741	-0.18002	-0.0281204	-0.0263983
0.353692	0.376231	1.7966	1.79572	0.0118757	0.00868879
0.353692	0.376231	1.7966	1.79572	0.0118757	0.00868879
0.353692	0.376231	1.7966	1.79572	0.0118757	0.00868879
0.353692	0.376231	1.7966	1.79572	0.0118757	0.00868879
-1.88532	-1.88061	3.80719	3.6722	0.0044761	0.0078846
-1.88532	-1.88061	3.80719	3.6722	0.0044761	0.0078846
-1.88532	-1.88061	3.80719	3.6722	0.0044761	0.0078846
-1.88532	-1.88061	3.80719	3.6722	0.0044761	0.0078846
-1.88532	-1.88061	3.80719	3.6722	0.0044761	0.0078846
-1.88532	-1.88061	3.80719	3.6722	0.0044761	0.0078846
0.673713	0.685854	1.66559	1.63285	0.0118384	0.013093
0.673713	0.685854	1.66559	1.63285	0.0118384	0.013093
0.673713	0.685854	1.66559	1.63285	0.0118384	0.013093
0.673713	0.685854	1.66559	1.63285	0.0118384	0.013093
0.673713	0.685854	1.66559	1.63285	0.0118384	0.013093
0.673713	0.685854	1.66559	1.63285	0.0118384	0.013093
0.673713	0.685854	1.66559	1.63285	0.0118384	0.013093
2.86411	2.86566	-1.89654	-1.89883	0.0294106	0.0397007
2.86411	2.86566	-1.89654	-1.89883	0.0294106	0.0397007
2.86411	2.86566	-1.89654	-1.89883	0.0294106	0.0397007
2.86411	2.86566	-1.89654	-1.89883	0.0294106	0.0397007
2.86411	2.86566	-1.89654	-1.89883	0.0294106	0.0397007
2.86411	2.86566	-1.89654	-1.89883	0.0294106	0.0397007
0.178471	0.186171	1.45454	1.45519	0.00748405	0.00647504
1.99729	1.9856	-3.79903	-3.77899	0.0294106	0.0402061
1.99729	1.9856	-3.79903	-3.77899	0.0294106	0.0402061
1.99729	1.9856	-3.79903	-3.77899	0.0294106	0.0402061
1.99729	1.9856	-3.79903	-3.77899	0.0294106	0.0402061
1.99729	1.9856	-3.79903	-3.77899	0.0294106	0.0402061
1.99729	1.9856	-3.79903	-3.77899	0.0294106	0.0402061
1.99729	1.9856	-3.79903	-3.77899	0.0294106	0.0402061
1.99729	1.9856	-3.79903	-3.77899	0.0294106	0.0402061
1.99729	1.9856	-3.79903	-3.77899	0.0294106	0.0402061
1.99729	1.9856	-3.79903	-3.77899	0.0294106	0.0402061
0.0395386	-0.0037992	0.502291	0.516591	-0.0184291	-0.017716
-0.0946854	-0.102537	1.5789	1.55428	0.00643844	0.00539344
-0.0946854	-0.102537	1.5789	1.55428	0.00643844	0.00539344
0.617033	0.611869	2.15178	2.14223	0.0160299	0.0185139
0.617033	0.611869	2.15178	2.14223	0.0160299	0.0185139
0.617033	0.611869	2.15178	2.14223	0.0160299	0.0185139
0.617033	0.611869	2.15178	2.14223	0.0160299	0.0185139
0.617033	0.611869	2.15178	2.14223	0.0160299	0.0185139
-0.828982	-0.87478	-13.3827	-13.4113	0.0736495	0.0615851
-0.828982	-0.87478	-13.3827	-13.4113	0.0736495	0.0615851
-0.828982	-0.87478	-13.3827	-13.4113	0.0736495	0.0615851
-0.828982	-0.87478	-13.3827	-13.4113	0.0736495	0.0615851
2.29421	2.29639	-1.11215	-1.11756	0.0294106	0.0362274
2.29421	2.29639	-1.11215	-1.11756	0.0294106	0.0362274
2.29421	2.29639	-1.11215	-1.11756	0.0294106	0.0362274
2.29421	2.29639	-1.11215	-1.11756	0.0294106	0.0362274
2.29421	2.29639	-1.11215	-1.11756	0.0294106	0.0362274
0.148542	0.141051	1.09809	1.11946	0.0060097	0.00499709
0.148542	0.141051	1.09809	1.11946	0.0060097	0.00499709
0.148542	0.141051	1.09809	1.11946	0.0060097	0.00499709
0.148542	0.141051	1.09809	1.11946	0.0060097	0.00499709
0.148542	0.141051	1.09809	1.11946	0.0060097	0.00499709
0.148542	0.141051	1.09809	1.11946	0.0060097	0.00499709
0.148542	0.141051	1.09809	1.11946	0.0060097	0.00499709
0.148542	0.141051	1.09809	1.11946	0.0060097	0.00499709
-0.564164	-0.527707	0.297637	0.595476	-0.0244829	-0.0288842
-0.564164	-0.527707	0.297637	0.595476	-0.0244829	-0.0288842
-0.564164	-0.527707	0.297637	0.595476	-0.0244829	-0.0288842
-0.516084	-0.484601	-1.00607	-0.636124	-0.0393503	-0.0450855
-0.516084	-0.484601	-1.00607	-0.636124	-0.0393503	-0.0450855
-0.516084	-0.484601	-1.00607	-0.636124	-0.0393503	-0.0450855
-0.516084	-0.484601	-1.00607	-0.636124	-0.0393503	-0.0450855
-0.516084	-0.484601	-1.00607	-0.636124	-0.0393503	-0.0450855
-0.2141	-0.267397	-0.615863	-0.612867	-0.0295043	-0.0226101
-0.2141	-0.267397	-0.615863	-0.612867	-0.0295043	-0.0226101
-0.2141	-0.267397	-0.615863	-0.612867	-0.0295043	-0.0226101
-0.2141	-0.267397	-0.615863	-0.612867	-0.0295043	-0.0226101
-0.2141	-0.267397	-0.615863	-0.612867	-0.0295043	-0.0226101
-0.2141	-0.267397	-0.615863	-0.612867	-0.0295043	-0.0226101
-0.2141	-0.267397	-0.615863	-0.612867	-0.0295043	-0.0226101
-0.2141	-0.267397	-0.615863	-0.612867	-0.0295043	-0.0226101
-0.2141	-0.267397	-0.615863	-0.612867	-0.0295043	-0.0226101
1.14461	1.14557	1.92947	1.92265	0.0294106	0.0262618
1.14461	1.14557	1.92947	1.92265	0.0294106	0.0262618
1.14461	1.14557	1.92947	1.92265	0.0294106	0.0262618
1.14461	1.14557	1.92947	1.92265	0.0294106	0.0262618
1.14461	1.14557	1.92947	1.92265	0.0294106	0.0262618
1.14461	1.14557	1.92947	1.92265	0.0294106	0.0262618
1.14461	1.14557	1.92947	1.92265	0.0294106	0.0262618
1.20854	1.20817	1.34781	1.35028	0.0294106	0.0260292
1.20854	1.20817	1.34781	1.35028	0.0294106	0.0260292
1.20854	1.20817	1.34781	1.35028	0.0294106	0.0260292
-0.448139	-0.490093	2.18602	2.14343	-0.0110832	-0.0247711
-0.448139	-0.490093	2.18602	2.14343	-0.0110832	-0.0247711
0.493995	0.499611	1.06195	1.06982	0.00691631	0.00565637
0.493995	0.499611	1.06195	1.06982	0.00691631	0.00565637
0.493995	0.499611	1.06195	1.06982	0.00691631	0.00565637
0.493995	0.499611	1.06195	1.06982	0.00691631	0.00565637
0.493995	0.499611	1.06195	1.06982	0.00691631	0.00565637
0.493995	0.499611	1.06195	1.06982	0.00691631	0.00565637
0.493995	0.499611	1.06195	1.06982	0.00691631	0.00565637
-0.22136	-0.238521	-0.811039	-0.527891	-0.0346384	-0.0392425
-0.22136	-0.238521	-0.811039	-0.527891	-0.0346384	-0.0392425
-0.22136	-0.238521	-0.811039	-0.527891	-0.0346384	-0.0392425
-0.22136	-0.238521	-0.811039	-0.527891	-0.0346384	-0.0392425
-0.22136	-0.238521	-0.811039	-0.527891	-0.0346384	-0.0392425
0.555099	0.556263	2.2709	2.28404	0.0162885	0.0155454
0.555099	0.556263	2.2709	2.28404	0.0162885	0.0155454
0.555099	0.556263	2.2709	2.28404	0.0162885	0.0155454
0.555099	0.556263	2.2709	2.28404	0.0162885	0.0155454
-0.486435	-0.482081	1.20242	1.33097	-0.0143562	-0.00582479
-0.486435	-0.482081	1.20242	1.33097	-0.0143562	-0.00582479
-0.486435	-0.482081	1.20242	1.33097	-0.0143562	-0.00582479
-0.486435	-0.482081	1.20242	1.33097	-0.0143562	-0.00582479
-0.486435	-0.482081	1.20242	1.33097	-0.0143562	-0.00582479
-0.486435	-0.482081	1.20242	1.33097	-0.0143562	-0.00582479
2.33899	2.34856	-1.56826	-1.57172	0.0294106	0.0362688
2.33899	2.34856	-1.56826	-1.57172	0.0294106	0.0362688
2.33899	2.34856	-1.56826	-1.57172	0.0294106	0.0362688
2.33899	2.34856	-1.56826	-1.57172	0.0294106	0.0362688
2.33899	2.34856	-1.56826	-1.57172	0.0294106	0.0362688
2.33899	2.34856	-1.56826	-1.57172	0.0294106	0.0362688
2.33899	2.34856	-1.56826	-1.57172	0.0294106	0.0362688
0.122757	0.110775	0.679887	0.671915	0.00482723	0.00355965
0.122757	0.110775	0.679887	0.671915	0.00482723	0.00355965
0.122757	0.110775	0.679887	0.671915	0.00482723	0.00355965
0.122757	0.110775	0.679887	0.671915	0.00482723	0.00355965
0.122757	0.110775	0.679887	0.671915	0.00482723	0.00355965
0.122757	0.110775	0.679887	0.671915	0.00482723	0.00355965
0.425515	0.42305	0.934299	0.940184	0.00609614	0.00456797
0.0952116	0.0971568	1.55422	1.55088	0.00755074	0.00661751
0.0952116	0.0971568	1.55422	1.55088	0.00755074	0.00661751
0.0952116	0.0971568	1.55422	1.55088	0.00755074	0.00661751
0.0952116	0.0971568	1.55422	1.55088	0.00755074	0.00661751
0.0952116	0.0971568	1.55422	1.55088	0.00755074	0.00661751
0.0952116	0.0971568	1.55422	1.55088	0.00755074	0.00661751
0.0952116	0.0971568	1.55422	1.55088	0.00755074	0.00661751
0.0952116	0.0971568	1.55422	1.55088	0.00755074	0.00661751
0.0952116	0.0971568	1.55422	1.55088	0.00755074	0.00661751
0.0952116	0.0971568	1.55422	1.55088	0.00755074	0.00661751
-0.255591	-0.340853	0.513416	0.686319	-0.0198803	-0.0204917
-0.0305295	-0.0326245	1.49432	1.4969	0.00664223	0.0061976
-0.0305295	-0.0326245	1.49432	1.4969	0.00664223	0.0061976
0.173653	0.172625	2.22428	2.21449	0.0135613	0.0106726
0.173653	0.172625	2.22428	2.21449	0.0135613	0.0106726
0.173653	0.172625	2.22428	2.21449	0.0135613	0.0106726
0.173653	0.172625	2.22428	2.21449	0.0135613	0.0106726
0.173653	0.172625	2.22428	2.21449	0.0135613	0.0106726
0.36005	0.346479	1.14072	1.13304	0.00701143	0.00708635
0.36005	0.346479	1.14072	1.13304	0.00701143	0.00708635
0.36005	0.346479	1.14072	1.13304	0.00701143	0.00708635
0.36005	0.346479	1.14072	1.13304	0.00701143	0.00708635
0.0605204	0.0660632	1.61362	1.62473	0.00782367	0.00750857
0.0605204	0.0660632	1.61362	1.62473	0.00782367	0.00750857
0.0605204	0.0660632	1.61362	1.62473	0.00782367	0.00750857
0.0605204	0.0660632	1.61362	1.62473	0.00782367	0.00750857
0.0605204	0.0660632	1.61362	1.62473	0.00782367	0.00750857
-1.80587	-1.76056	-4.99325	-4.96163	0.0390423	0.0508919
-1.80587	-1.76056	-4.99325	-4.96163	0.0390423	0.0508919
-1.80587	-1.76056	-4.99325	-4.96163	0.0390423	0.0508919
-1.80587	-1.76056	-4.99325	-4.96163	0.0390423	0.0508919
-1.80587	-1.76056	-4.99325	-4.96163	0.0390423	0.0508919
-1.80587	-1.76056	-4.99325	-4.96163	0.0390423	0.0508919
-1.80587	-1.76056	-4.99325	-4.96163	0.0390423	0.0508919
-1.80587	-1.76056	-4.99325	-4.96163	0.0390423	0.0508919
-0.162884	-0.124998	-1.51782	-1.43983	-0.0149821	-0.0173239
-0.162884	-0.124998	-1.51782	-1.43983	-0.0149821	-0.0173239
-0.162884	-0.124998	-1.51782	-1.43983	-0.0149821	-0.0173239
-0.576704	-0.657836	0.807058	1.06439	-0.0234806	-0.0322113
-0.576704	-0.657836	0.807058	1.06439	-0.0234806	-0.0322113
-0.576704	-0.657836	0.807058	1.06439	-0.0234806	-0.0322113
-0.576704	-0.657836	0.807058	1.06439	-0.0234806	-0.0322113
-0.576704	-0.657836	0.807058	1.06439	-0.0234806	-0.0322113
-0.713075	-0.650234	0.482957	0.612205	-0.0217512	-0.0157713
-0.713075	-0.650234	0.482957	0.612205	-0.0217512	-0.0157713
-0.713075	-0.650234	0.482957	0.612205	-0.0217512	-0.0157713
-0.713075	-0.650234	0.482957	0.612205	-0.0217512	-0.0157713
-0.713075	-0.650234	0.482957	0.612205	-0.0217512	-0.0157713
-0.713075	-0.650234	0.482957	0.612205	-0.0217512	-0.0157713
-0.713075	-0.650234	0.482957	0.612205	-0.0217512	-0.0157713
-0.713075	-0.650234	0.482957	0.612205	-0.0217512	-0.0157713
-0.713075	-0.650234	0.482957	0.612205	-0.0217512	-0.0157713
0.259478	0.264785	1.65014	1.7648	0.00478791	0.00472276
0.259478	0.264785	1.65014	1.7648	0.00478791	0.00472276
0.259478	0.264785	1.65014	1.7648	0.00478791	0.00472276
0.259478	0.264785	1.65014	1.7648	0.00478791	0.00472276
0.259478	0.264785	1.65014	1.7648	0.00478791	0.00472276
0.259478	0.264785	1.65014	1.7648	0.00478791	0.00472276
0.259478	0.264785	1.65014	1.7648	0.00478791	0.00472276
0.184747	0.232666	0.024851	-0.15532	-0.0221276	-0.0165478
0.184747	0.232666	0.024851	-0.15532	-0.0221276	-0.0165478
0.184747	0.232666	0.024851	-0.15532	-0.0221276	-0.0165478
0.709062	0.642333	-0.511776	-0.690935	-0.0254356	-0.0247045
0.709062	0.642333	-0.511776	-0.690935	-0.0254356	-0.0247045
0.610874	0.609754	1.7549	1.74319	0.012174	0.0156004
0.610874	0.609754	1.7549	1.74319	0.012174	0.0156004
0.610874	0.609754	1.7549	1.74319	0.012174	0.0156004
0.610874	0.609754	1.7549	1.74319	0.012174	0.0156004
0.610874	0.609754	1.7549	1.74319	0.012174	0.0156004
0.610874	0.609754	1.7549	1.74319	0.012174	0.0156004
0.610874	0.609754	1.7549	1.74319	0.012174	0.0156004
-1.35565	-1.40901	-1.13174	-0.419792	-0.0505434	-0.0591616
-1.35565	-1.40901	-1.13174	-0.419792	-0.0505434	-0.0591616
-1.35565	-1.40901	-1.13174	-0.419792	-0.0505434	-0.0591616
-1.35565	-1.40901	-1.13174	-0.419792	-0.0505434	-0.0591616
-1.35565	-1.40901	-1.13174	-0.419792	-0.0505434	-0.0591616
0.305452	0.305671	1.20635	1.16027	0.00727255	0.00816255
0.305452	0.305671	1.20635	1.16027	0.00727255	0.00816255
0.305452	0.305671	1.20635	1.16027	0.00727255	0.00816255
0.305452	0.305671	1.20635	1.16027	0.00727255	0.00816255
0.210472	0.199866	-1.19777	-1.38048	-0.0322206	-0.022765
0.210472	0.199866	-1.19777	-1.38048	-0.0322206	-0.022765
0.210472	0.199866	-1.19777	-1.38048	-0.0322206	-0.022765
0.210472	0.199866	-1.19777	-1.38048	-0.0322206	-0.022765
0.210472	0.199866	-1.19777	-1.38048	-0.0322206	-0.022765
0.210472	0.199866	-1.19777	-1.38048	-0.0322206	-0.022765
-1.576	-1.60039	4.02944	3.91655	0.00909681	0.0104708
-1.576	-1.60039	4.02944	3.91655	0.00909681	0.0104708
-1.576	-1.60039	4.02944	3.91655	0.00909681	0.0104708
-1.576	-1.60039	4.02944	3.91655	0.00909681	0.0104708
-1.576	-1.60039	4.02944	3.91655	0.00909681	0.0104708
-1.576	-1.60039	4.02944	3.91655	0.00909681	0.0104708
-1.576	-1.60039	4.02944	3.91655	0.00909681	0.0104708
0.589652	0.586865	2.18295	2.17081	0.0165088	0.0188942
0.589652	0.586865	2.18295	2.17081	0.0165088	0.0188942
0.589652	0.586865	2.18295	2.17081	0.0165088	0.0188942
0.589652	0.586865	2.18295	2.17081	0.0165088	0.0188942
0.589652	0.586865	2.18295	2.17081	0.0165088	0.0188942
0.589652	0.586865	2.18295	2.17081	0.0165088	0.0188942
0.47289	0.467763	1.28802	1.28404	0.00910349	0.0132509
-1.85524	-1.81862	-11.1105	-10.9582	0.0732439	0.0654947
-1.85524	-1.81862	-11.1105	-10.9582	0.0732439	0.0654947
-1.85524	-1.81862	-11.1105	-10.9582	0.0732439	0.0654947
-1.85524	-1.81862	-11.1105	-10.9582	0.0732439	0.0654947
-1.85524	-1.81862	-11.1105	-10.9582	0.0732439	0.0654947
-1.85524	-1.81862	-11.1105	-10.9582	0.0732439	0.0654947
-1.85524	-1.81862	-11.1105	-10.9582	0.0732439	0.0654947
-1.85524	-1.81862	-11.1105	-10.9582	0.0732439	0.0654947
-1.85524	-1.81862	-11.1105	-10.9582	0.0732439	0.0654947
-1.85524	-1.81862	-11.1105	-10.9582	0.0732439	0.0654947
-0.0270707	-0.0568156	1.04742	0.96759	-0.0202852	-0.0307058
0.55397	0.525741	0.356635	0.369768	0.00430742	0.00105301
0.55397	0.525741	0.356635	0.369768	0.00430742	0.00105301
0.278598	0.279621	2.31474	2.30947	0.0151495	0.0117537
0.278598	0.279621	2.31474	2.30947	0.0151495	0.0117537
0.278598	0.279621	2.31474	2.30947	0.0151495	0.0117537
0.278598	0.279621	2.31474	2.30947	0.0151495	0.0117537
0.278598	0.279621	2.31474	2.30947	0.0151495	0.0117537
0.0353409	0.0318844	2.1114	2.09305	0.0115501	0.0091163
0.0353409	0.0318844	2.1114	2.09305	0.0115501	0.0091163
0.0353409	0.0318844	2.1114	2.09305	0.0115501	0.0091163
0.0353409	0.0318844	2.1114	2.09305	0.0115501	0.0091163
1.55666	1.48358	1.85123	0.876909	-0.0115265	-0.0284483
1.55666	1.48358	1.85123	0.876909	-0.0115265	-0.0284483
1.55666	1.48358	1.85123	0.876909	-0.0115265	-0.0284483
1.55666	1.48358	1.85123	0.876909	-0.0115265	-0.0284483
1.55666	1.48358	1.85123	0.876909	-0.0115265	-0.0284483
0.0499882	0.0590842	0.563345	0.523599	0.00458552	0.00395136
0.0499882	0.0590842	0.563345	0.523599	0.00458552	0.00395136
0.0499882	0.0590842	0.563345	0.523599	0.00458552	0.00395136
0.0499882	0.0590842	0.563345	0.523599	0.00458552	0.00395136
0.0499882	0.0590842	0.563345	0.523599	0.00458552	0.00395136
0.0499882	0.0590842	0.563345	0.523599	0.00458552	0.00395136
0.0499882	0.0590842	0.563345	0.523599	0.00458552	0.00395136
0.0499882	0.0590842	0.563345	0.523599	0.00458552	0.00395136
0.436817	0.411198	0.203116	0.217348	0.0037555	0.000567391
0.436817	0.411198	0.203116	0.217348	0.0037555	0.000567391
0.436817	0.411198	0.203116	0.217348	0.0037555	0.000567391
-2.07282	-2.25331	-0.249459	0.859629	-0.0415869	-0.0500109
-2.07282	-2.25331	-0.249459	0.859629	-0.0415869	-0.0500109
-2.07282	-2.25331	-0.249459	0.859629	-0.0415869	-0.0500109
-2.07282	-2.25331	-0.249459	0.859629	-0.0415869	-0.0500109
-2.07282	-2.25331	-0.249459	0.859629	-0.0415869	-0.0500109
0.375031	0.307605	-0.606016	-0.568672	-0.0305667	-0.0353526
0.375031	0.307605	-0.606016	-0.568672	-0.0305667	-0.0353526
0.375031	0.307605	-0.606016	-0.568672	-0.0305667	-0.0353526
0.375031	0.307605	-0.606016	-0.568672	-0.0305667	-0.0353526
0.375031	0.307605	-0.606016	-0.568672	-0.0305667	-0.0353526
0.375031	0.307605	-0.606016	-0.568672	-0.0305667	-0.0353526
0.375031	0.307605	-0.606016	-0.568672	-0.0305667	-0.0353526
0.375031	0.307605	-0.606016	-0.568672	-0.0305667	-0.0353526
0.375031	0.307605	-0.606016	-0.568672	-0.0305667	-0.0353526
-3.73635	-3.7789	4.85543	4.78909	-0.000281524	0.00713836
-3.73635	-3.7789	4.85543	4.78909	-0.000281524	0.00713836
-3.73635	-3.7789	4.85543	4.78909	-0.000281524	0.00713836
-3.73635	-3.7789	4.85543	4.78909	-0.000281524	0.00713836
-3.73635	-3.7789	4.85543	4.78909	-0.000281524	0.00713836
-3.73635	-3.7789	4.85543	4.78909	-0.000281524	0.00713836
-3.73635	-3.7789	4.85543	4.78909	-0.000281524	0.00713836
2.01964	2.04338	-1.02081	-1.01438	0.0294106	0.0338636
2.01964	2.04338	-1.02081	-1.01438	0.0294106	0.0338636
2.01964	2.04338	-1.02081	-1.01438	0.0294106	0.0338636
-0.0681163	-0.00348878	-1.36206	-1.3056	-0.0352658	-0.0320849
-0.0681163	-0.00348878	-1.36206	-1.3056	-0.0352658	-0.0320849
1.13191	1.11845	2.06388	2.08185	0.0294106	0.0243077
1.13191	1.11845	2.06388	2.08185	0.0294106	0.0243077
1.13191	1.11845	2.06388	2.08185	0.0294106	0.0243077
1.13191	1.11845	2.06388	2.08185	0.0294106	0.0243077
1.13191	1.11845	2.06388	2.08185	0.0294106	0.0243077
1.13191	1.11845	2.06388	2.08185	0.0294106	0.0243077
1.13191	1.11845	2.06388	2.08185	0.0294106	0.0243077
-0.770912	-0.901439	-0.0511207	0.286524	-0.0467633	-0.0607478
-0.770912	-0.901439	-0.0511207	0.286524	-0.0467633	-0.0607478
-0.770912	-0.901439	-0.0511207	0.286524	-0.0467633	-0.0607478
-0.770912	-0.901439	-0.0511207	0.286524	-0.0467633	-0.0607478
-0.770912	-0.901439	-0.0511207	0.286524	-0.0467633	-0.0607478
-0.747352	-0.732226	3.12774	3.12793	0.00993985	0.00931845
-0.747352	-0.732226	3.12774	3.12793	0.00993985	0.00931845
-0.747352	-0.732226	3.12774	3.12793	0.00993985	0.00931845
-0.747352	-0.732226	3.12774	3.12793	0.00993985	0.00931845
0.627765	0.538729	0.0316331	-0.136157	-0.0207947	-0.020347
0.627765	0.538729	0.0316331	-0.136157	-0.0207947	-0.020347
0.627765	0.538729	0.0316331	-0.136157	-0.0207947	-0.020347
0.627765	0.538729	0.0316331	-0.136157	-0.0207947	-0.020347
0.627765	0.538729	0.0316331	-0.136157	-0.0207947	-0.020347
0.627765	0.538729	0.0316331	-0.136157	-0.0207947	-0.020347
2.41727	2.42346	-0.777411	-0.772829	0.0294106	0.0369535
2.41727	2.42346	-0.777411	-0.772829	0.0294106	0.0369535
2.41727	2.42346	-0.777411	-0.772829	0.0294106	0.0369535
2.41727	2.42346	-0.777411	-0.772829	0.0294106	0.0369535
2.41727	2.42346	-0.777411	-0.772829	0.0294106	0.0369535
2.41727	2.42346	-0.777411	-0.772829	0.0294106	0.0369535
2.41727	2.42346	-0.777411	-0.772829	0.0294106	0.0369535
0.383958	0.395354	0.765026	0.786664	0.00666478	0.00763949
0.383958	0.395354	0.765026	0.786664	0.00666478	0.00763949
0.383958	0.395354	0.765026	0.786664	0.00666478	0.00763949
0.383958	0.395354	0.765026	0.786664	0.00666478	0.00763949
0.383958	0.395354	0.765026	0.786664	0.00666478	0.00763949
0.383958	0.395354	0.765026	0.786664	0.00666478	0.00763949
1.09477	1.10161	-1.00466	-0.976512	0.0282377	0.0273416
3.15603	3.1451	-3.60539	-3.58803	0.0294106	0.0438545
3.15603	3.1451	-3.60539	-3.58803	0.0294106	0.0438545
3.15603	3.1451	-3.60539	-3.58803	0.0294106	0.0438545
3.15603	3.1451	-3.60539	-3.58803	0.0294106	0.0438545
3.15603	3.1451	-3.60539	-3.58803	0.0294106	0.0438545
3.15603	3.1451	-3.60539	-3.58803	0.0294106	0.0438545
3.15603	3.1451	-3.60539	-3.58803	0.0294106	0.0438545
3.15603	3.1451	-3.60539	-3.58803	0.0294106	0.0438545
3.15603	3.1451	-3.60539	-3.58803	0.0294106	0.0438545
3.15603	3.1451	-3.60539	-3.58803	0.0294106	0.0438545
1.23064	1.1632	-1.15609	-1.49391	-0.0309227	-0.0327002
-6.02446	-6.01844	5.28332	5.3841	0.0212455	0.040851
-6.02446	-6.01844	5.28332	5.3841	0.0212455	0.040851
-0.550826	-0.827205	-16.3139	-16.3729	0.0732439	0.0708729
-0.550826	-0.827205	-16.3139	-16.3729	0.0732439	0.0708729
-0.550826	-0.827205	-16.3139	-16.3729	0.0732439	0.0708729
-0.550826	-0.827205	-16.3139	-16.3729	0.0732439	0.0708729
-0.550826	-0.827205	-16.3139	-16.3729	0.0732439	0.0708729
0.179393	0.187915	1.29482	1.2964	0.00759209	0.00937469
0.179393	0.187915	1.29482	1.2964	0.00759209	0.00937469
0.179393	0.187915	1.29482	1.2964	0.00759209	0.00937469
0.179393	0.187915	1.29482	1.2964	0.00759209	0.00937469
0.12601	0.153114	1.09701	1.2239	-0.00415831	0.000202326
0.12601	0.153114	1.09701	1.2239	-0.00415831	0.000202326
0.12601	0.153114	1.09701	1.2239	-0.00415831	0.000202326
0.12601	0.153114	1.09701	1.2239	-0.00415831	0.000202326
0.12601	0.153114	1.09701	1.2239	-0.00415831	0.000202326
-0.253616	-0.253595	1.24908	1.21318	0.00475094	0.00267363
-0.253616	-0.253595	1.24908	1.21318	0.00475094	0.00267363
-0.253616	-0.253595	1.24908	1.21318	0.00475094	0.00267363
-0.253616	-0.253595	1.24908	1.21318	0.00475094	0.00267363
-0.253616	-0.253595	1.24908	1.21318	0.00475094	0.00267363
-0.253616	-0.253595	1.24908	1.21318	0.00475094	0.00267363
-0.253616	-0.253595	1.24908	1.21318	0.00475094	0.00267363
-0.253616	-0.253595	1.24908	1.21318	0.00475094	0.00267363
0.0975316	0.0833235	0.249291	0.220567	0.00256621	-0.00143691
0.0975316	0.0833235	0.249291	0.220567	0.00256621	-0.00143691
0.0975316	0.0833235	0.249291	0.220567	0.00256621	-0.00143691
0.0828931	0.0414565	-0.957022	-0.841686	-0.0411384	-0.0495925
0.0828931	0.0414565	-0.957022	-0.841686	-0.0411384	-0.0495925
0.0828931	0.0414565	-0.957022	-0.841686	-0.0411384	-0.0495925
0.0828931	0.0414565	-0.957022	-0.841686	-0.0411384	-0.0495925
0.0828931	0.0414565	-0.957022	-0.841686	-0.0411384	-0.0495925
-0.27224	0.0465341	2.91988	2.47108	-0.00476122	-0.0247254
-0.27224	0.0465341	2.91988	2.47108	-0.00476122	-0.0247254
-0.27224	0.0465341	2.91988	2.47108	-0.00476122	-0.0247254
-0.27224	0.0465341	2.91988	2.47108	-0.00476122	-0.0247254
-0.27224	0.0465341	2.91988	2.47108	-0.00476122	-0.0247254
-0.27224	0.0465341	2.91988	2.47108	-0.00476122	-0.0247254
-0.27224	0.0465341	2.91988	2.47108	-0.00476122	-0.0247254
-0.27224	0.0465341	2.91988	2.47108	-0.00476122	-0.0247254
-0.27224	0.0465341	2.91988	2.47108	-0.00476122	-0.0247254
0.0289333	0.0333557	0.239207	0.256486	0.00216084	-0.00251726
0.0289333	0.0333557	0.239207	0.256486	0.00216084	-0.00251726
0.0289333	0.0333557	0.239207	0.256486	0.00216084	-0.00251726
0.0289333	0.0333557	0.239207	0.256486	0.00216084	-0.00251726
0.0289333	0.0333557	0.239207	0.256486	0.00216084	-0.00251726
0.0289333	0.0333557	0.239207	0.256486	0.00216084	-0.00251726
0.0289333	0.0333557	0.239207	0.256486	0.00216084	-0.00251726
0.485668	0.490982	1.63393	1.60955	0.0103998	0.0127185
0.485668	0.490982	1.63393	1.60955	0.0103998	0.0127185
0.485668	0.490982	1.63393	1.60955	0.0103998	0.0127185
0.189478	0.166415	-0.643274	-0.533167	-0.030457	-0.034168
0.189478	0.166415	-0.643274	-0.533167	-0.030457	-0.034168
3.03539	3.01327	-1.854	-1.84227	0.030068	0.0429508
3.03539	3.01327	-1.854	-1.84227	0.030068	0.0429508
3.03539	3.01327	-1.854	-1.84227	0.030068	0.0429508
3.03539	3.01327	-1.854	-1.84227	0.030068	0.0429508
3.03539	3.01327	-1.854	-1.84227	0.030068	0.0429508
3.03539	3.01327	-1.854	-1.84227	0.030068	0.0429508
3.03539	3.01327	-1.854	-1.84227	0.030068	0.0429508
0.849401	0.820051	-0.510393	-0.818478	-0.0367986	-0.0473687
0.849401	0.820051	-0.510393	-0.818478	-0.0367986	-0.0473687
0.849401	0.820051	-0.510393	-0.818478	-0.0367986	-0.0473687
0.849401	0.820051	-0.510393	-0.818478	-0.0367986	-0.0473687
0.849401	0.820051	-0.510393	-0.818478	-0.0367986	-0.0473687
0.655508	0.65795	2.55377	2.56596	0.0207876	0.0193182
0.655508	0.65795	2.55377	2.56596	0.0207876	0.0193182
0.655508	0.65795	2.55377	2.56596	0.0207876	0.0193182
0.655508	0.65795	2.55377	2.56596	0.0207876	0.0193182
0.0201865	0.0535069	0.195498	0.0854664	-0.0211706	-0.0139616
0.0201865	0.0535069	0.195498	0.0854664	-0.0211706	-0.0139616
0.0201865	0.0535069	0.195498	0.0854664	-0.0211706	-0.0139616
0.0201865	0.0535069	0.195498	0.0854664	-0.0211706	-0.0139616
0.0201865	0.0535069	0.195498	0.0854664	-0.0211706	-0.0139616
0.0201865	0.0535069	0.195498	0.0854664	-0.0211706	-0.0139616
0.282135	0.26844	1.35121	1.36151	0.00424493	0.00381794
0.282135	0.26844	1.35121	1.36151	0.00424493	0.00381794
0.282135	0.26844	1.35121	1.36151	0.00424493	0.00381794
0.282135	0.26844	1.35121	1.36151	0.00424493	0.00381794
0.282135	0.26844	1.35121	1.36151	0.00424493	0.00381794
0.282135	0.26844	1.35121	1.36151	0.00424493	0.00381794
0.282135	0.26844	1.35121	1.36151	0.00424493	0.00381794
0.489648	0.491164	0.961927	0.964229	0.00876413	0.0135353
0.489648	0.491164	0.961927	0.964229	0.00876413	0.0135353
0.489648	0.491164	0.961927	0.964229	0.00876413	0.0135353
0.489648	0.491164	0.961927	0.964229	0.00876413	0.0135353
0.489648	0.491164	0.961927	0.964229	0.00876413	0.0135353
0.489648	0.491164	0.961927	0.964229	0.00876413	0.0135353
0.297315	0.305328	0.681968	0.701306	0.00645705	0.00812339
0.877415	0.877027	1.43432	1.44033	0.0294106	0.0227132
0.877415	0.877027	1.43432	1.44033	0.0294106	0.0227132
0.877415	0.877027	1.43432	1.44033	0.0294106	0.0227132
0.877415	0.877027	1.43432	1.44033	0.0294106	0.0227132
0.877415	0.877027	1.43432	1.44033	0.0294106	0.0227132
0.877415	0.877027	1.43432	1.44033	0.0294106	0.0227132
0.877415	0.877027	1.43432	1.44033	0.0294106	0.0227132
0.877415	0.877027	1.43432	1.44033	0.0294106	0.0227132
0.877415	0.877027	1.43432	1.44033	0.0294106	0.0227132
0.877415	0.877027	1.43432	1.44033	0.0294106	0.0227132
0.188052	0.155168	0.140664	0.131418	-0.0246802	-0.03049
0.117672	0.111834	1.35154	1.35874	0.00688667	0.00689038
0.117672	0.111834	1.35154	1.35874	0.00688667	0.00689038
0.199976	0.196248	1.9238	1.93958	0.0112786	0.00985363
0.199976	0.196248	1.9238	1.93958	0.0112786	0.00985363
0.199976	0.196248	1.9238	1.93958	0.0112786	0.00985363
0.199976	0.196248	1.9238	1.93958	0.0112786	0.00985363
0.199976	0.196248	1.9238	1.93958	0.0112786	0.00985363
-0.607424	-0.576607	2.44368	2.44728	0.00543824	0.00603059
-0.607424	-0.576607	2.44368	2.44728	0.00543824	0.00603059
-0.607424	-0.576607	2.44368	2.44728	0.00543824	0.00603059
-0.607424	-0.576607	2.44368	2.44728	0.00543824	0.00603059
0.127808	0.143749	1.28424	1.23862	0.00705902	0.00804158
0.127808	0.143749	1.28424	1.23862	0.00705902	0.00804158
0.127808	0.143749	1.28424	1.23862	0.00705902	0.00804158
0.127808	0.143749	1.28424	1.23862	0.00705902	0.00804158
0.127808	0.143749	1.28424	1.23862	0.00705902	0.00804158
0.815659	0.814528	1.17591	1.17893	0.0274212	0.0203351
0.815659	0.814528	1.17591	1.17893	0.0274212	0.0203351
0.815659	0.814528	1.17591	1.17893	0.0274212	0.0203351
0.815659	0.814528	1.17591	1.17893	0.0274212	0.0203351
0.815659	0.814528	1.17591	1.17893	0.0274212	0.0203351
0.815659	0.814528	1.17591	1.17893	0.0274212	0.0203351
0.815659	0.814528	1.17591	1.17893	0.0274212	0.0203351
0.815659	0.814528	1.17591	1.17893	0.0274212	0.0203351
-0.150732	-0.142472	1.41355	1.40055	0.00622855	0.00599432
-0.150732	-0.142472	1.41355	1.40055	0.00622855	0.00599432
-0.150732	-0.142472	1.41355	1.40055	0.00622855	0.00599432
0.865251	0.905603	-0.0880853	-0.477415	-0.0317408	-0.0424996
0.865251	0.905603	-0.0880853	-0.477415	-0.0317408	-0.0424996
0.865251	0.905603	-0.0880853	-0.477415	-0.0317408	-0.0424996
0.865251	0.905603	-0.0880853	-0.477415	-0.0317408	-0.0424996
0.865251	0.905603	-0.0880853	-0.477415	-0.0317408	-0.0424996
-0.455055	-0.415923	0.61125	0.645213	-0.0198062	-0.0135339
-0.455055	-0.415923	0.61125	0.645213	-0.0198062	-0.0135339
-0.455055	-0.415923	0.61125	0.645213	-0.0198062	-0.0135339
-0.455055	-0.415923	0.61125	0.645213	-0.0198062	-0.0135339
-0.455055	-0.415923	0.61125	0.645213	-0.0198062	-0.0135339
-0.455055	-0.415923	0.61125	0.645213	-0.0198062	-0.0135339
-0.455055	-0.415923	0.61125	0.645213	-0.0198062	-0.0135339
-0.455055	-0.415923	0.61125	0.645213	-0.0198062	-0.0135339
-0.455055	-0.415923	0.61125	0.645213	-0.0198062	-0.0135339
0.250267	0.245711	1.41796	1.41531	0.00554987	0.00447096
0.250267	0.245711	1.41796	1.41531	0.00554987	0.00447096
0.250267	0.245711	1.41796	1.41531	0.00554987	0.00447096
0.250267	0.245711	1.41796	1.41531	0.00554987	0.00447096
0.250267	0.245711	1.41796	1.41531	0.00554987	0.00447096
0.250267	0.245711	1.41796	1.41531	0.00554987	0.00447096
0.250267	0.245711	1.41796	1.41531	0.00554987	0.00447096
0.149785	0.102919	0.385021	0.363075	-0.0211304	-0.0252543
0.149785	0.102919	0.385021	0.363075	-0.0211304	-0.0252543
0.149785	0.102919	0.385021	0.363075	-0.0211304	-0.0252543
0.65292	0.579916	0.127695	-0.0692635	-0.0206645	-0.0226714
0.65292	0.579916	0.127695	-0.0692635	-0.0206645	-0.0226714
-0.336993	-0.356875	1.18311	1.21848	0.000217168	0.000133332
-0.336993	-0.356875	1.18311	1.21848	0.000217168	0.000133332
-0.336993	-0.356875	1.18311	1.21848	0.000217168	0.000133332
-0.336993	-0.356875	1.18311	1.21848	0.000217168	0.000133332
-0.336993	-0.356875	1.18311	1.21848	0.000217168	0.000133332
-0.336993	-0.356875	1.18311	1.21848	0.000217168	0.000133332
-0.336993	-0.356875	1.18311	1.21848	0.000217168	0.000133332
0.816693	0.742284	-1.26197	-1.41493	-0.0346567	-0.0376977
0.816693	0.742284	-1.26197	-1.41493	-0.0346567	-0.0376977
0.816693	0.742284	-1.26197	-1.41493	-0.0346567	-0.0376977
0.816693	0.742284	-1.26197	-1.41493	-0.0346567	-0.0376977
0.816693	0.742284	-1.26197	-1.41493	-0.0346567	-0.0376977
0.289638	0.297067	1.12998	1.1318	0.00739115	0.00887135
0.289638	0.297067	1.12998	1.1318	0.00739115	0.00887135
0.289638	0.297067	1.12998	1.1318	0.00739115	0.00887135
0.289638	0.297067	1.12998	1.1318	0.00739115	0.00887135
-0.125722	-0.108077	-0.31804	-0.360983	0.000105336	-0.00550203
-0.125722	-0.108077	-0.31804	-0.360983	0.000105336	-0.00550203
-0.125722	-0.108077	-0.31804	-0.360983	0.000105336	-0.00550203
-0.125722	-0.108077	-0.31804	-0.360983	0.000105336	-0.00550203
-0.125722	-0.108077	-0.31804	-0.360983	0.000105336	-0.00550203
-0.125722	-0.108077	-0.31804	-0.360983	0.000105336	-0.00550203
2.20752	2.2059	0.624574	0.648822	0.0294106	0.0360164
2.20752	2.2059	0.624574	0.648822	0.0294106	0.0360164
2.20752	2.2059	0.624574	0.648822	0.0294106	0.0360164
2.20752	2.2059	0.624574	0.648822	0.0294106	0.0360164
2.20752	2.2059	0.624574	0.648822	0.0294106	0.0360164
2.20752	2.2059	0.624574	0.648822	0.0294106	0.0360164
2.20752	2.2059	0.624574	0.648822	0.0294106	0.0360164
0.216806	0.217289	2.15435	2.166	0.0131974	0.0115582
0.216806	0.217289	2.15435	2.166	0.0131974	0.0115582
0.216806	0.217289	2.15435	2.166	0.0131974	0.0115582
0.216806	0.217289	2.15435	2.166	0.0131974	0.0115582
0.216806	0.217289	2.15435	2.166	0.0131974	0.0115582
0.216806	0.217289	2.15435	2.166	0.0131974	0.0115582
0.367682	0.358428	0.825751	0.835672	0.00558527	0.00377906
2.31207	2.31673	-0.905785	-0.905489	0.0294106	0.0359781
2.31207	2.31673	-0.905785	-0.905489	0.0294106	0.0359781
2.31207	2.31673	-0.905785	-0.905489	0.0294106	0.0359781
2.31207	2.31673	-0.905785	-0.905489	0.0294106	0.0359781
2.31207	2.31673	-0.905785	-0.905489	0.0294106	0.0359781
2.31207	2.31673	-0.905785	-0.905489	0.0294106	0.0359781
2.31207	2.31673	-0.905785	-0.905489	0.0294106	0.0359781
2.31207	2.31673	-0.905785	-0.905489	0.0294106	0.0359781
2.31207	2.31673	-0.905785	-0.905489	0.0294106	0.0359781
2.31207	2.31673	-0.905785	-0.905489	0.0294106	0.0359781
0.94289	1.07043	-0.257898	-0.878956	-0.048788	-0.0650314
-7.02098	-7.0331	8.70809	9.03228	0.0146501	0.0259455
-7.02098	-7.0331	8.70809	9.03228	0.0146501	0.0259455
1.52598	1.52603	1.54455	1.55164	0.0294106	0.0299605
1.52598	1.52603	1.54455	1.55164	0.0294106	0.0299605
1.52598	1.52603	1.54455	1.55164	0.0294106	0.0299605
1.52598	1.52603	1.54455	1.55164	0.0294106	0.0299605
1.52598	1.52603	1.54455	1.55164	0.0294106	0.0299605
1.26447	1.25458	0.866128	0.862859	0.0294106	0.0247673
1.26447	1.25458	0.866128	0.862859	0.0294106	0.0247673
1.26447	1.25458	0.866128	0.862859	0.0294106	0.0247673
1.26447	1.25458	0.866128	0.862859	0.0294106	0.0247673
-0.053101	-0.069133	0.0489742	0.166317	-0.0257563	-0.0306715
-0.053101	-0.069133	0.0489742	0.166317	-0.0257563	-0.0306715
-0.053101	-0.069133	0.0489742	0.166317	-0.0257563	-0.0306715
-0.053101	-0.069133	0.0489742	0.166317	-0.0257563	-0.0306715
-0.053101	-0.069133	0.0489742	0.166317	-0.0257563	-0.0306715
0.366839	0.368359	1.73731	1.71494	0.0103438	0.011193
0.366839	0.368359	1.73731	1.71494	0.0103438	0.011193
0.366839	0.368359	1.73731	1.71494	0.0103438	0.011193
0.366839	0.368359	1.73731	1.71494	0.0103438	0.011193
0.366839	0.368359	1.73731	1.71494	0.0103438	0.011193
0.366839	0.368359	1.73731	1.71494	0.0103438	0.011193
0.366839	0.368359	1.73731	1.71494	0.0103438	0.011193
0.366839	0.368359	1.73731	1.71494	0.0103438	0.011193
0.0238417	0.031616	1.14098	1.14231	0.00404054	0.00243991
0.0238417	0.031616	1.14098	1.14231	0.00404054	0.00243991
0.0238417	0.031616	1.14098	1.14231	0.00404054	0.00243991
-0.927614	-1.08114	0.60273	1.03487	-0.0349419	-0.0475981
-0.927614	-1.08114	0.60273	1.03487	-0.0349419	-0.0475981
-0.927614	-1.08114	0.60273	1.03487	-0.0349419	-0.0475981
-0.927614	-1.08114	0.60273	1.03487	-0.0349419	-0.0475981
-0.927614	-1.08114	0.60273	1.03487	-0.0349419	-0.0475981
0.164384	0.126594	-0.342154	-0.332779	-0.0255066	-0.0237002
0.164384	0.126594	-0.342154	-0.332779	-0.0255066	-0.0237002
0.164384	0.126594	-0.342154	-0.332779	-0.0255066	-0.0237002
0.164384	0.126594	-0.342154	-0.332779	-0.0255066	-0.0237002
0.164384	0.126594	-0.342154	-0.332779	-0.0255066	-0.0237002
0.164384	0.126594	-0.342154	-0.332779	-0.0255066	-0.0237002
0.164384	0.126594	-0.342154	-0.332779	-0.0255066	-0.0237002
0.164384	0.126594	-0.342154	-0.332779	-0.0255066	-0.0237002
0.164384	0.126594	-0.342154	-0.332779	-0.0255066	-0.0237002
1.71889	1.71052	0.7416	0.738162	0.0294106	0.0337603
1.71889	1.71052	0.7416	0.738162	0.0294106	0.0337603
1.71889	1.71052	0.7416	0.738162	0.0294106	0.0337603
1.71889	1.71052	0.7416	0.738162	0.0294106	0.0337603
1.71889	1.71052	0.7416	0.738162	0.0294106	0.0337603
1.71889	1.71052	0.7416	0.738162	0.0294106	0.0337603
1.71889	1.71052	0.7416	0.738162	0.0294106	0.0337603
0.370543	0.356955	0.631785	0.621538	0.0054863	0.00456213
0.370543	0.356955	0.631785	0.621538	0.0054863	0.00456213
0.370543	0.356955	0.631785	0.621538	0.0054863	0.00456213
0.730228	0.640656	-2.01155	-2.14088	-0.0414696	-0.0421739
0.730228	0.640656	-2.01155	-2.14088	-0.0414696	-0.0421739
2.73662	2.76305	-2.5308	-2.53295	0.0294106	0.039271
2.73662	2.76305	-2.5308	-2.53295	0.0294106	0.039271
2.73662	2.76305	-2.5308	-2.53295	0.0294106	0.039271
2.73662	2.76305	-2.5308	-2.53295	0.0294106	0.039271
2.73662	2.76305	-2.5308	-2.53295	0.0294106	0.039271
2.73662	2.76305	-2.5308	-2.53295	0.0294106	0.039271
2.73662	2.76305	-2.5308	-2.53295	0.0294106	0.039271
-0.141402	-0.149851	0.00719811	-0.00276589	0.000773953	-0.00472889
-0.141402	-0.149851	0.00719811	-0.00276589	0.000773953	-0.00472889
-0.141402	-0.149851	0.00719811	-0.00276589	0.000773953	-0.00472889
-0.141402	-0.149851	0.00719811	-0.00276589	0.000773953	-0.00472889
-0.141402	-0.149851	0.00719811	-0.00276589	0.000773953	-0.00472889
-0.269304	-0.25284	-1.59051	-1.49633	-0.0378295	-0.032026
-0.269304	-0.25284	-1.59051	-1.49633	-0.0378295	-0.032026
-0.269304	-0.25284	-1.59051	-1.49633	-0.0378295	-0.032026
-0.269304	-0.25284	-1.59051	-1.49633	-0.0378295	-0.032026
0.0922151	0.0853751	1.82414	1.78869	0.00898722	0.0104259
0.0922151	0.0853751	1.82414	1.78869	0.00898722	0.0104259
0.0922151	0.0853751	1.82414	1.78869	0.00898722	0.0104259
0.0922151	0.0853751	1.82414	1.78869	0.00898722	0.0104259
0.0922151	0.0853751	1.82414	1.78869	0.00898722	0.0104259
0.0922151	0.0853751	1.82414	1.78869	0.00898722	0.0104259
0.731184	0.708524	0.348966	0.0672646	-0.0172138	-0.0169282
0.731184	0.708524	0.348966	0.0672646	-0.0172138	-0.0169282
0.731184	0.708524	0.348966	0.0672646	-0.0172138	-0.0169282
0.731184	0.708524	0.348966	0.0672646	-0.0172138	-0.0169282
0.731184	0.708524	0.348966	0.0672646	-0.0172138	-0.0169282
0.731184	0.708524	0.348966	0.0672646	-0.0172138	-0.0169282
0.731184	0.708524	0.348966	0.0672646	-0.0172138	-0.0169282
-4.6765	-4.65799	3.11874	3.22664	0.0564627	0.0507235
-4.6765	-4.65799	3.11874	3.22664	0.0564627	0.0507235
-4.6765	-4.65799	3.11874	3.22664	0.0564627	0.0507235
-4.6765	-4.65799	3.11874	3.22664	0.0564627	0.0507235
-4.6765	-4.65799	3.11874	3.22664	0.0564627	0.0507235
-4.6765	-4.65799	3.11874	3.22664	0.0564627	0.0507235
0.147907	0.157419	0.550785	0.581389	0.00278037	-0.000379395
-3.42922	-3.40066	-2.61513	-2.59597	0.0631371	0.0552491
-3.42922	-3.40066	-2.61513	-2.59597	0.0631371	0.0552491
-3.42922	-3.40066	-2.61513	-2.59597	0.0631371	0.0552491
-3.42922	-3.40066	-2.61513	-2.59597	0.0631371	0.0552491
-3.42922	-3.40066	-2.61513	-2.59597	0.0631371	0.0552491
-3.42922	-3.40066	-2.61513	-2.59597	0.0631371	0.0552491
-3.42922	-3.40066	-2.61513	-2.59597	0.0631371	0.0552491
-3.42922	-3.40066	-2.61513	-2.59597	0.0631371	0.0552491
-3.42922	-3.40066	-2.61513	-2.59597	0.0631371	0.0552491
-3.42922	-3.40066	-2.61513	-2.59597	0.0631371	0.0552491
-0.370617	-0.374379	-0.471404	-0.228064	-0.028467	-0.0269711
0.784259	0.768611	0.219512	-0.101236	-0.0222776	-0.0289863
0.784259	0.768611	0.219512	-0.101236	-0.0222776	-0.0289863
0.140765	0.143063	0.895058	0.902118	0.00539617	0.00405533
0.140765	0.143063	0.895058	0.902118	0.00539617	0.00405533
0.140765	0.143063	0.895058	0.902118	0.00539617	0.00405533
0.140765	0.143063	0.895058	0.902118	0.00539617	0.00405533
0.140765	0.143063	0.895058	0.902118	0.00539617	0.00405533
1.27203	1.26774	1.45528	1.46145	0.0294106	0.0268327
1.27203	1.26774	1.45528	1.46145	0.0294106	0.0268327
1.27203	1.26774	1.45528	1.46145	0.0294106	0.0268327
1.27203	1.26774	1.45528	1.46145	0.0294106	0.0268327
0.43516	0.428052	0.25377	0.271847	0.0006148	-0.001814
0.43516	0.428052	0.25377	0.271847	0.0006148	-0.001814
0.43516	0.428052	0.25377	0.271847	0.0006148	-0.001814
0.43516	0.428052	0.25377	0.271847	0.0006148	-0.001814
0.43516	0.428052	0.25377	0.271847	0.0006148	-0.001814
0.788193	0.791393	-4.16084	-4.13907	0.0279645	0.0388855
0.788193	0.791393	-4.16084	-4.13907	0.0279645	0.0388855
0.788193	0.791393	-4.16084	-4.13907	0.0279645	0.0388855
0.788193	0.791393	-4.16084	-4.13907	0.0279645	0.0388855
0.788193	0.791393	-4.16084	-4.13907	0.0279645	0.0388855
0.788193	0.791393	-4.16084	-4.13907	0.0279645	0.0388855
0.788193	0.791393	-4.16084	-4.13907	0.0279645	0.0388855
0.788193	0.791393	-4.16084	-4.13907	0.0279645	0.0388855
0.261023	0.259038	1.49981	1.51047	0.0087943	0.0120886
0.261023	0.259038	1.49981	1.51047	0.0087943	0.0120886
0.261023	0.259038	1.49981	1.51047	0.0087943	0.0120886
-0.645213	-0.652065	1.42731	1.38347	0.0041016	0.00197218
-0.645213	-0.652065	1.42731	1.38347	0.0041016	0.00197218
-0.645213	-0.652065	1.42731	1.38347	0.0041016	0.00197218
-0.645213	-0.652065	1.42731	1.38347	0.0041016	0.00197218
-0.645213	-0.652065	1.42731	1.38347	0.0041016	0.00197218
0.31505	0.312358	0.322544	0.323247	0.00576739	0.00797685
0.31505	0.312358	0.322544	0.323247	0.00576739	0.00797685
0.31505	0.312358	0.322544	0.323247	0.00576739	0.00797685
0.31505	0.312358	0.322544	0.323247	0.00576739	0.00797685
0.31505	0.312358	0.322544	0.323247	0.00576739	0.00797685
0.31505	0.312358	0.322544	0.323247	0.00576739	0.00797685
0.31505	0.312358	0.322544	0.323247	0.00576739	0.00797685
0.31505	0.312358	0.322544	0.323247	0.00576739	0.00797685
0.31505	0.312358	0.322544	0.323247	0.00576739	0.00797685
-6.57705	-6.58752	8.66989	8.90108	0.0142173	0.0249454
-6.57705	-6.58752	8.66989	8.90108	0.0142173	0.0249454
-6.57705	-6.58752	8.66989	8.90108	0.0142173	0.0249454
-6.57705	-6.58752	8.66989	8.90108	0.0142173	0.0249454
-6.57705	-6.58752	8.66989	8.90108	0.0142173	0.0249454
-6.57705	-6.58752	8.66989	8.90108	0.0142173	0.0249454
-6.57705	-6.58752	8.66989	8.90108	0.0142173	0.0249454
-1.06041	-0.982069	-0.0290092	0.543352	-0.0279683	-0.0308532
-1.06041	-0.982069	-0.0290092	0.543352	-0.0279683	-0.0308532
-1.06041	-0.982069	-0.0290092	0.543352	-0.0279683	-0.0308532
0.33661	0.274498	-0.294744	-0.288923	-0.0282944	-0.0336807
0.33661	0.274498	-0.294744	-0.288923	-0.0282944	-0.0336807
1.37394	1.37421	1.0825	1.0841	0.0294106	0.0278807
1.37394	1.37421	1.0825	1.0841	0.0294106	0.0278807
1.37394	1.37421	1.0825	1.0841	0.0294106	0.0278807
1.37394	1.37421	1.0825	1.0841	0.0294106	0.0278807
1.37394	1.37421	1.0825	1.0841	0.0294106	0.0278807
1.37394	1.37421	1.0825	1.0841	0.0294106	0.0278807
1.37394	1.37421	1.0825	1.0841	0.0294106	0.0278807
-0.0822647	-0.0758035	-1.98229	-1.88045	-0.0411475	-0.0372073
-0.0822647	-0.0758035	-1.98229	-1.88045	-0.0411475	-0.0372073
-0.0822647	-0.0758035	-1.98229	-1.88045	-0.0411475	-0.0372073
-0.0822647	-0.0758035	-1.98229	-1.88045	-0.0411475	-0.0372073
-0.0822647	-0.0758035	-1.98229	-1.88045	-0.0411475	-0.0372073
-0.402434	-0.386543	1.18689	1.27323	-0.0136575	-0.00868522
-0.402434	-0.386543	1.18689	1.27323	-0.0136575	-0.00868522
-0.402434	-0.386543	1.18689	1.27323	-0.0136575	-0.00868522
-0.402434	-0.386543	1.18689	1.27323	-0.0136575	-0.00868522
0.258572	0.257233	0.666126	0.658734	0.00634693	0.00836681
0.258572	0.257233	0.666126	0.658734	0.00634693	0.00836681
0.258572	0.257233	0.666126	0.658734	0.00634693	0.00836681
0.258572	0.257233	0.666126	0.658734	0.00634693	0.00836681
0.258572	0.257233	0.666126	0.658734	0.00634693	0.00836681
0.258572	0.257233	0.666126	0.658734	0.00634693	0.00836681
0.297432	0.308453	2.54157	2.53867	0.0164093	0.0162971
0.297432	0.308453	2.54157	2.53867	0.0164093	0.0162971
0.297432	0.308453	2.54157	2.53867	0.0164093	0.0162971
0.297432	0.308453	2.54157	2.53867	0.0164093	0.0162971
0.297432	0.308453	2.54157	2.53867	0.0164093	0.0162971
0.297432	0.308453	2.54157	2.53867	0.0164093	0.0162971
0.297432	0.308453	2.54157	2.53867	0.0164093	0.0162971
0.477052	0.482179	2.01195	2.03181	0.0143081	0.0114874
0.477052	0.482179	2.01195	2.03181	0.0143081	0.0114874
0.477052	0.482179	2.01195	2.03181	0.0143081	0.0114874
0.477052	0.482179	2.01195	2.03181	0.0143081	0.0114874
0.477052	0.482179	2.01195	2.03181	0.0143081	0.0114874
0.477052	0.482179	2.01195	2.03181	0.0143081	0.0114874
0.0196192	0.031749	0.624058	0.651573	0.00264611	-0.000515841
0.525299	0.524038	2.34995	2.32198	0.0294106	0.0239734
0.525299	0.524038	2.34995	2.32198	0.0294106	0.0239734
0.525299	0.524038	2.34995	2.32198	0.0294106	0.0239734
0.525299	0.524038	2.34995	2.32198	0.0294106	0.0239734
0.525299	0.524038	2.34995	2.32198	0.0294106	0.0239734
0.525299	0.524038	2.34995	2.32198	0.0294106	0.0239734
0.525299	0.524038	2.34995	2.32198	0.0294106	0.0239734
0.525299	0.524038	2.34995	2.32198	0.0294106	0.0239734
0.525299	0.524038	2.34995	2.32198	0.0294106	0.0239734
0.525299	0.524038	2.34995	2.32198	0.0294106	0.0239734
-0.228854	-0.328179	-0.531484	-0.429169	-0.0513544	-0.0652787
0.252639	0.20438	0.708796	0.758576	-0.0139128	-0.00500135
0.252639	0.20438	0.708796	0.758576	-0.0139128	-0.00500135
-2.12289	-2.32056	-13.5544	-13.3343	0.0732439	0.0674016
-2.12289	-2.32056	-13.5544	-13.3343	0.0732439	0.0674016
-2.12289	-2.32056	-13.5544	-13.3343	0.0732439	0.0674016
-2.12289	-2.32056	-13.5544	-13.3343	0.0732439	0.0674016
-2.12289	-2.32056	-13.5544	-13.3343	0.0732439	0.0674016
1.07728	1.0801	0.955409	0.957043	0.0294106	0.02443
1.07728	1.0801	0.955409	0.957043	0.0294106	0.02443
1.07728	1.0801	0.955409	0.957043	0.0294106	0.02443
1.07728	1.0801	0.955409	0.957043	0.0294106	0.02443
0.0474121	0.0477784	-0.763294	-0.703512	-0.0296034	-0.0276786
0.0474121	0.0477784	-0.763294	-0.703512	-0.0296034	-0.0276786
0.0474121	0.0477784	-0.763294	-0.703512	-0.0296034	-0.0276786
0.0474121	0.0477784	-0.763294	-0.703512	-0.0296034	-0.0276786
0.0474121	0.0477784	-0.763294	-0.703512	-0.0296034	-0.0276786
0.0249478	0.0416157	1.33342	1.34806	0.00737149	0.00929814
0.0249478	0.0416157	1.33342	1.34806	0.00737149	0.00929814
0.0249478	0.0416157	1.33342	1.34806	0.00737149	0.00929814
0.0249478	0.0416157	1.33342	1.34806	0.00737149	0.00929814
0.0249478	0.0416157	1.33342	1.34806	0.00737149	0.00929814
0.0249478	0.0416157	1.33342	1.34806	0.00737149	0.00929814
0.0249478	0.0416157	1.33342	1.34806	0.00737149	0.00929814
0.0249478	0.0416157	1.33342	1.34806	0.00737149	0.00929814
-0.406644	-0.396928	-0.501823	-0.423099	-0.0168995	-0.0129897
-0.406644	-0.396928	-0.501823	-0.423099	-0.0168995	-0.0129897
-0.406644	-0.396928	-0.501823	-0.423099	-0.0168995	-0.0129897
-0.299196	-0.304922	-1.92646	-1.84065	-0.0202257	-0.0213694
-0.299196	-0.304922	-1.92646	-1.84065	-0.0202257	-0.0213694
-0.299196	-0.304922	-1.92646	-1.84065	-0.0202257	-0.0213694
-0.299196	-0.304922	-1.92646	-1.84065	-0.0202257	-0.0213694
-0.299196	-0.304922	-1.92646	-1.84065	-0.0202257	-0.0213694
-0.055677	-0.0775225	-0.964043	-1.02235	-0.0317233	-0.0246262
-0.055677	-0.0775225	-0.964043	-1.02235	-0.0317233	-0.0246262
-0.055677	-0.0775225	-0.964043	-1.02235	-0.0317233	-0.0246262
-0.055677	-0.0775225	-0.964043	-1.02235	-0.0317233	-0.0246262
-0.055677	-0.0775225	-0.964043	-1.02235	-0.0317233	-0.0246262
-0.055677	-0.0775225	-0.964043	-1.02235	-0.0317233	-0.0246262
-0.055677	-0.0775225	-0.964043	-1.02235	-0.0317233	-0.0246262
-0.055677	-0.0775225	-0.964043	-1.02235	-0.0317233	-0.0246262
-0.055677	-0.0775225	-0.964043	-1.02235	-0.0317233	-0.0246262
-4.0303	-3.99626	6.4351	6.53102	0.00845618	0.0173466
-4.0303	-3.99626	6.4351	6.53102	0.00845618	0.0173466
-4.0303	-3.99626	6.4351	6.53102	0.00845618	0.0173466
-4.0303	-3.99626	6.4351	6.53102	0.00845618	0.0173466
-4.0303	-3.99626	6.4351	6.53102	0.00845618	0.0173466
-4.0303	-3.99626	6.4351	6.53102	0.00845618	0.0173466
-4.0303	-3.99626	6.4351	6.53102	0.00845618	0.0173466
0.922623	0.991328	-1.58238	-1.93419	-0.0338502	-0.0310159
0.922623	0.991328	-1.58238	-1.93419	-0.0338502	-0.0310159
0.922623	0.991328	-1.58238	-1.93419	-0.0338502	-0.0310159
-0.35925	-0.313797	-0.484332	-0.210552	-0.0290909	-0.0300557
-0.35925	-0.313797	-0.484332	-0.210552	-0.0290909	-0.0300557
1.64367	1.65161	1.03079	1.03549	0.0294106	0.0308783
1.64367	1.65161	1.03079	1.03549	0.0294106	0.0308783
1.64367	1.65161	1.03079	1.03549	0.0294106	0.0308783
1.64367	1.65161	1.03079	1.03549	0.0294106	0.0308783
1.64367	1.65161	1.03079	1.03549	0.0294106	0.0308783
1.64367	1.65161	1.03079	1.03549	0.0294106	0.0308783
1.64367	1.65161	1.03079	1.03549	0.0294106	0.0308783
-0.420002	-0.426766	-1.58054	-1.54247	-0.0307511	-0.0222447
-0.420002	-0.426766	-1.58054	-1.54247	-0.0307511	-0.0222447
-0.420002	-0.426766	-1.58054	-1.54247	-0.0307511	-0.0222447
-0.420002	-0.426766	-1.58054	-1.54247	-0.0307511	-0.0222447
-0.420002	-0.426766	-1.58054	-1.54247	-0.0307511	-0.0222447
-0.599061	-0.597637	1.21307	1.4014	-0.0145313	-0.0156182
-0.599061	-0.597637	1.21307	1.4014	-0.0145313	-0.0156182
-0.599061	-0.597637	1.21307	1.4014	-0.0145313	-0.0156182
-0.599061	-0.597637	1.21307	1.4014	-0.0145313	-0.0156182
-0.0355585	-0.0104575	0.496088	0.470681	0.00337412	0.000442746
-0.0355585	-0.0104575	0.496088	0.470681	0.00337412	0.000442746
-0.0355585	-0.0104575	0.496088	0.470681	0.00337412	0.000442746
-0.0355585	-0.0104575	0.496088	0.470681	0.00337412	0.000442746
-0.0355585	-0.0104575	0.496088	0.470681	0.00337412	0.000442746
-0.0355585	-0.0104575	0.496088	0.470681	0.00337412	0.000442746
0.441115	0.437336	2.01652	2.02289	0.0132857	0.0132341
0.441115	0.437336	2.01652	2.02289	0.0132857	0.0132341
0.441115	0.437336	2.01652	2.02289	0.0132857	0.0132341
0.441115	0.437336	2.01652	2.02289	0.0132857	0.0132341
0.441115	0.437336	2.01652	2.02289	0.0132857	0.0132341
0.441115	0.437336	2.01652	2.02289	0.0132857	0.0132341
0.441115	0.437336	2.01652	2.02289	0.0132857	0.0132341
0.436807	0.437576	2.39618	2.41558	0.016486	0.0156607
0.436807	0.437576	2.39618	2.41558	0.016486	0.0156607
0.436807	0.437576	2.39618	2.41558	0.016486	0.0156607
0.436807	0.437576	2.39618	2.41558	0.016486	0.0156607
0.436807	0.437576	2.39618	2.41558	0.016486	0.0156607
0.436807	0.437576	2.39618	2.41558	0.016486	0.0156607
-0.181145	-0.193806	0.254702	0.31692	-0.00998998	-0.00661134
1.21036	1.21414	2.05613	2.03561	0.0294106	0.0279921
1.21036	1.21414	2.05613	2.03561	0.0294106	0.0279921
1.21036	1.21414	2.05613	2.03561	0.0294106	0.0279921
1.21036	1.21414	2.05613	2.03561	0.0294106	0.0279921
1.21036	1.21414	2.05613	2.03561	0.0294106	0.0279921
1.21036	1.21414	2.05613	2.03561	0.0294106	0.0279921
1.21036	1.21414	2.05613	2.03561	0.0294106	0.0279921
1.21036	1.21414	2.05613	2.03561	0.0294106	0.0279921
1.21036	1.21414	2.05613	2.03561	0.0294106	0.0279921
1.21036	1.21414	2.05613	2.03561	0.0294106	0.0279921
-0.454956	-0.527523	0.290588	0.524326	-0.0336967	-0.0449636
0.241564	0.18646	0.71734	0.653165	-0.0152521	-0.00797574
0.241564	0.18646	0.71734	0.653165	-0.0152521	-0.00797574
-0.3573	-0.369293	2.14222	2.29549	0.00173923	0.00421715
-0.3573	-0.369293	2.14222	2.29549	0.00173923	0.00421715
-0.3573	-0.369293	2.14222	2.29549	0.00173923	0.00421715
-0.3573	-0.369293	2.14222	2.29549	0.00173923	0.00421715
-0.3573	-0.369293	2.14222	2.29549	0.00173923	0.00421715
0.719072	0.695929	0.664026	0.696933	0.000848789	0.00115721
0.719072	0.695929	0.664026	0.696933	0.000848789	0.00115721
0.719072	0.695929	0.664026	0.696933	0.000848789	0.00115721
0.719072	0.695929	0.664026	0.696933	0.000848789	0.00115721
-0.0126255	-0.0266197	-1.02807	-1.12828	-0.0316484	-0.0219469
-0.0126255	-0.0266197	-1.02807	-1.12828	-0.0316484	-0.0219469
-0.0126255	-0.0266197	-1.02807	-1.12828	-0.0316484	-0.0219469
-0.0126255	-0.0266197	-1.02807	-1.12828	-0.0316484	-0.0219469
-0.0126255	-0.0266197	-1.02807	-1.12828	-0.0316484	-0.0219469
0.309126	0.296671	1.35014	1.34139	0.00875548	0.0128006
0.309126	0.296671	1.35014	1.34139	0.00875548	0.0128006
0.309126	0.296671	1.35014	1.34139	0.00875548	0.0128006
0.309126	0.296671	1.35014	1.34139	0.00875548	0.0128006
0.309126	0.296671	1.35014	1.34139	0.00875548	0.0128006
0.309126	0.296671	1.35014	1.34139	0.00875548	0.0128006
0.309126	0.296671	1.35014	1.34139	0.00875548	0.0128006
0.309126	0.296671	1.35014	1.34139	0.00875548	0.0128006
-0.211116	-0.166235	0.219374	0.226613	0.00220099	-0.00130311
-0.211116	-0.166235	0.219374	0.226613	0.00220099	-0.00130311
-0.211116	-0.166235	0.219374	0.226613	0.00220099	-0.00130311
0.937992	0.939485	-0.430622	-0.430645	0.0234091	0.023149
0.937992	0.939485	-0.430622	-0.430645	0.0234091	0.023149
0.937992	0.939485	-0.430622	-0.430645	0.0234091	0.023149
0.937992	0.939485	-0.430622	-0.430645	0.0234091	0.023149
0.937992	0.939485	-0.430622	-0.430645	0.0234091	0.023149
0.706961	0.723858	-1.59621	-1.99256	-0.0340118	-0.0253656
0.706961	0.723858	-1.59621	-1.99256	-0.0340118	-0.0253656
0.706961	0.723858	-1.59621	-1.99256	-0.0340118	-0.0253656
0.706961	0.723858	-1.59621	-1.99256	-0.0340118	-0.0253656
0.706961	0.723858	-1.59621	-1.99256	-0.0340118	-0.0253656
0.706961	0.723858	-1.59621	-1.99256	-0.0340118	-0.0253656
0.706961	0.723858	-1.59621	-1.99256	-0.0340118	-0.0253656
0.706961	0.723858	-1.59621	-1.99256	-0.0340118	-0.0253656
0.706961	0.723858	-1.59621	-1.99256	-0.0340118	-0.0253656
0.477677	0.479372	1.82451	1.85394	0.0127514	0.0106928
0.477677	0.479372	1.82451	1.85394	0.0127514	0.0106928
0.477677	0.479372	1.82451	1.85394	0.0127514	0.0106928
0.477677	0.479372	1.82451	1.85394	0.0127514	0.0106928
0.477677	0.479372	1.82451	1.85394	0.0127514	0.0106928
0.477677	0.479372	1.82451	1.85394	0.0127514	0.0106928
0.477677	0.479372	1.82451	1.85394	0.0127514	0.0106928
0.187015	0.185712	1.84705	1.82314	0.00988502	0.0109292
0.187015	0.185712	1.84705	1.82314	0.00988502	0.0109292
0.187015	0.185712	1.84705	1.82314	0.00988502	0.0109292
-1.10254	-1.12174	1.82543	2.12385	-0.0176146	-0.0297229
-1.10254	-1.12174	1.82543	2.12385	-0.0176146	-0.0297229
-5.93244	-5.92164	8.21045	8.335	0.0200377	0.033237
-5.93244	-5.92164	8.21045	8.335	0.0200377	0.033237
-5.93244	-5.92164	8.21045	8.335	0.0200377	0.033237
-5.93244	-5.92164	8.21045	8.335	0.0200377	0.033237
-5.93244	-5.92164	8.21045	8.335	0.0200377	0.033237
-5.93244	-5.92164	8.21045	8.335	0.0200377	0.033237
-5.93244	-5.92164	8.21045	8.335	0.0200377	0.033237
-0.933435	-0.891432	-0.270599	0.261158	-0.0336808	-0.0403998
-0.933435	-0.891432	-0.270599	0.261158	-0.0336808	-0.0403998
-0.933435	-0.891432	-0.270599	0.261158	-0.0336808	-0.0403998
-0.933435	-0.891432	-0.270599	0.261158	-0.0336808	-0.0403998
-0.933435	-0.891432	-0.270599	0.261158	-0.0336808	-0.0403998
0.373943	0.378345	1.76366	1.86404	0.00731406	0.00603967
0.373943	0.378345	1.76366	1.86404	0.00731406	0.00603967
0.373943	0.378345	1.76366	1.86404	0.00731406	0.00603967
0.373943	0.378345	1.76366	1.86404	0.00731406	0.00603967
0.0550422	0.015316	0.888466	0.882025	-0.0145142	-0.00704615
0.0550422	0.015316	0.888466	0.882025	-0.0145142	-0.00704615
0.0550422	0.015316	0.888466	0.882025	-0.0145142	-0.00704615
0.0550422	0.015316	0.888466	0.882025	-0.0145142	-0.00704615
0.0550422	0.015316	0.888466	0.882025	-0.0145142	-0.00704615
0.0550422	0.015316	0.888466	0.882025	-0.0145142	-0.00704615
0.378474	0.39024	1.78825	1.78859	0.0113987	0.0164788
0.378474	0.39024	1.78825	1.78859	0.0113987	0.0164788
0.378474	0.39024	1.78825	1.78859	0.0113987	0.0164788
0.378474	0.39024	1.78825	1.78859	0.0113987	0.0164788
0.378474	0.39024	1.78825	1.78859	0.0113987	0.0164788
0.378474	0.39024	1.78825	1.78859	0.0113987	0.0164788
0.378474	0.39024	1.78825	1.78859	0.0113987	0.0164788
0.22306	0.242553	0.461876	0.468438	0.00415459	0.00156666
0.22306	0.242553	0.461876	0.468438	0.00415459	0.00156666
0.22306	0.242553	0.461876	0.468438	0.00415459	0.00156666
0.22306	0.242553	0.461876	0.468438	0.00415459	0.00156666
0.22306	0.242553	0.461876	0.468438	0.00415459	0.00156666
0.22306	0.242553	0.461876	0.468438	0.00415459	0.00156666
-5.80843	-5.8086	7.74289	7.88236	0.00842953	0.0227033
-2.13387	-2.05626	-4.66113	-4.62588	0.0576588	0.05458
-2.13387	-2.05626	-4.66113	-4.62588	0.0576588	0.05458
-2.13387	-2.05626	-4.66113	-4.62588	0.0576588	0.05458
-2.13387	-2.05626	-4.66113	-4.62588	0.0576588	0.05458
-2.13387	-2.05626	-4.66113	-4.62588	0.0576588	0.05458
-2.13387	-2.05626	-4.66113	-4.62588	0.0576588	0.05458
-2.13387	-2.05626	-4.66113	-4.62588	0.0576588	0.05458
-2.13387	-2.05626	-4.66113	-4.62588	0.0576588	0.05458
-2.13387	-2.05626	-4.66113	-4.62588	0.0576588	0.05458
-2.13387	-2.05626	-4.66113	-4.62588	0.0576588	0.05458
-0.0643767	-0.123205	0.378984	0.462566	-0.0199776	-0.0191556
0.134784	0.126627	1.0402	1.05839	0.00250782	0.00180653
0.134784	0.126627	1.0402	1.05839	0.00250782	0.00180653
-3.86134	-3.83154	-1.71231	-1.59267	0.0686065	0.0571172
-3.86134	-3.83154	-1.71231	-1.59267	0.0686065	0.0571172
-3.86134	-3.83154	-1.71231	-1.59267	0.0686065	0.0571172
-3.86134	-3.83154	-1.71231	-1.59267	0.0686065	0.0571172
-3.86134	-3.83154	-1.71231	-1.59267	0.0686065	0.0571172
0.0147359	0.0105307	0.809748	0.83617	0.00261441	0.000221936
0.0147359	0.0105307	0.809748	0.83617	0.00261441	0.000221936
0.0147359	0.0105307	0.809748	0.83617	0.00261441	0.000221936
0.0147359	0.0105307	0.809748	0.83617	0.00261441	0.000221936
0.159076	0.157026	1.39653	1.39321	0.00490834	0.0040472
0.159076	0.157026	1.39653	1.39321	0.00490834	0.0040472
0.159076	0.157026	1.39653	1.39321	0.00490834	0.0040472
0.159076	0.157026	1.39653	1.39321	0.00490834	0.0040472
0.159076	0.157026	1.39653	1.39321	0.00490834	0.0040472
0.808981	0.808302	0.832386	0.83543	0.0278775	0.0225881
0.808981	0.808302	0.832386	0.83543	0.0278775	0.0225881
0.808981	0.808302	0.832386	0.83543	0.0278775	0.0225881
0.808981	0.808302	0.832386	0.83543	0.0278775	0.0225881
0.808981	0.808302	0.832386	0.83543	0.0278775	0.0225881
0.808981	0.808302	0.832386	0.83543	0.0278775	0.0225881
0.808981	0.808302	0.832386	0.83543	0.0278775	0.0225881
0.808981	0.808302	0.832386	0.83543	0.0278775	0.0225881
-0.74209	-0.761301	-1.04762	-0.958207	-0.00674646	-0.0151161
-0.74209	-0.761301	-1.04762	-0.958207	-0.00674646	-0.0151161
-0.74209	-0.761301	-1.04762	-0.958207	-0.00674646	-0.0151161
0.802053	0.704479	0.323768	-0.0017128	-0.024131	-0.033234
0.802053	0.704479	0.323768	-0.0017128	-0.024131	-0.033234
0.802053	0.704479	0.323768	-0.0017128	-0.024131	-0.033234
0.802053	0.704479	0.323768	-0.0017128	-0.024131	-0.033234
0.802053	0.704479	0.323768	-0.0017128	-0.024131	-0.033234
-0.109772	-0.0762861	-0.131921	-0.227757	-0.0246611	-0.0166507
-0.109772	-0.0762861	-0.131921	-0.227757	-0.0246611	-0.0166507
-0.109772	-0.0762861	-0.131921	-0.227757	-0.0246611	-0.0166507
-0.109772	-0.0762861	-0.131921	-0.227757	-0.0246611	-0.0166507
-0.109772	-0.0762861	-0.131921	-0.227757	-0.0246611	-0.0166507
-0.109772	-0.0762861	-0.131921	-0.227757	-0.0246611	-0.0166507
-0.109772	-0.0762861	-0.131921	-0.227757	-0.0246611	-0.0166507
-0.109772	-0.0762861	-0.131921	-0.227757	-0.0246611	-0.0166507
-0.109772	-0.0762861	-0.131921	-0.227757	-0.0246611	-0.0166507
0.405126	0.388985	1.2632	1.24697	0.00757716	0.00814976
0.405126	0.388985	1.2632	1.24697	0.00757716	0.00814976
0.405126	0.388985	1.2632	1.24697	0.00757716	0.00814976
0.405126	0.388985	1.2632	1.24697	0.00757716	0.00814976
0.405126	0.388985	1.2632	1.24697	0.00757716	0.00814976
0.405126	0.388985	1.2632	1.24697	0.00757716	0.00814976
0.405126	0.388985	1.2632	1.24697	0.00757716	0.00814976
-1.7309	-1.76639	0.873389	1.66579	-0.0229186	-0.0266288
-1.7309	-1.76639	0.873389	1.66579	-0.0229186	-0.0266288
-1.7309	-1.76639	0.873389	1.66579	-0.0229186	-0.0266288
-0.684567	-0.754094	1.0445	1.30628	-0.0219814	-0.0314364
-0.684567	-0.754094	1.0445	1.30628	-0.0219814	-0.0314364
0.186115	0.189848	0.871523	0.878741	0.00547216	0.00415193
0.186115	0.189848	0.871523	0.878741	0.00547216	0.00415193
0.186115	0.189848	0.871523	0.878741	0.00547216	0.00415193
0.186115	0.189848	0.871523	0.878741	0.00547216	0.00415193
0.186115	0.189848	0.871523	0.878741	0.00547216	0.00415193
0.186115	0.189848	0.871523	0.878741	0.00547216	0.00415193
0.186115	0.189848	0.871523	0.878741	0.00547216	0.00415193
-0.0487516	-0.0320284	-1.96724	-1.93631	-0.040452	-0.034834
-0.0487516	-0.0320284	-1.96724	-1.93631	-0.040452	-0.034834
-0.0487516	-0.0320284	-1.96724	-1.93631	-0.040452	-0.034834
-0.0487516	-0.0320284	-1.96724	-1.93631	-0.040452	-0.034834
-0.0487516	-0.0320284	-1.96724	-1.93631	-0.040452	-0.034834
1.41264	1.2902	-0.439438	-0.552335	-0.0153266	-0.00705353
1.41264	1.2902	-0.439438	-0.552335	-0.0153266	-0.00705353
1.41264	1.2902	-0.439438	-0.552335	-0.0153266	-0.00705353
1.41264	1.2902	-0.439438	-0.552335	-0.0153266	-0.00705353
2.28368	2.24715	-7.20978	-7.32285	0.0294106	0.0428409
2.28368	2.24715	-7.20978	-7.32285	0.0294106	0.0428409
2.28368	2.24715	-7.20978	-7.32285	0.0294106	0.0428409
2.28368	2.24715	-7.20978	-7.32285	0.0294106	0.0428409
2.28368	2.24715	-7.20978	-7.32285	0.0294106	0.0428409
2.28368	2.24715	-7.20978	-7.32285	0.0294106	0.0428409
0.593059	0.594361	1.93925	1.95453	0.0148556	0.0106117
0.593059	0.594361	1.93925	1.95453	0.0148556	0.0106117
0.593059	0.594361	1.93925	1.95453	0.0148556	0.0106117
0.593059	0.594361	1.93925	1.95453	0.0148556	0.0106117
0.593059	0.594361	1.93925	1.95453	0.0148556	0.0106117
0.593059	0.594361	1.93925	1.95453	0.0148556	0.0106117
0.593059	0.594361	1.93925	1.95453	0.0148556	0.0106117
-4.22988	-4.18909	7.13776	7.20297	0.0130878	0.0185534
-4.22988	-4.18909	7.13776	7.20297	0.0130878	0.0185534
-4.22988	-4.18909	7.13776	7.20297	0.0130878	0.0185534
-4.22988	-4.18909	7.13776	7.20297	0.0130878	0.0185534
-4.22988	-4.18909	7.13776	7.20297	0.0130878	0.0185534
-4.22988	-4.18909	7.13776	7.20297	0.0130878	0.0185534
0.355103	0.35265	1.28108	1.29931	0.00845838	0.0114921
0.633856	0.631284	1.71524	1.7029	0.0120286	0.0153929
0.633856	0.631284	1.71524	1.7029	0.0120286	0.0153929
0.633856	0.631284	1.71524	1.7029	0.0120286	0.0153929
0.633856	0.631284	1.71524	1.7029	0.0120286	0.0153929
0.633856	0.631284	1.71524	1.7029	0.0120286	0.0153929
0.633856	0.631284	1.71524	1.7029	0.0120286	0.0153929
0.633856	0.631284	1.71524	1.7029	0.0120286	0.0153929
0.633856	0.631284	1.71524	1.7029	0.0120286	0.0153929
0.633856	0.631284	1.71524	1.7029	0.0120286	0.0153929
0.633856	0.631284	1.71524	1.7029	0.0120286	0.0153929
0.977172	1.13725	-3.6083	-4.15062	-0.0738532	-0.0802534
-0.0661126	-0.0556765	0.950111	1.0574	-0.0053776	-0.00124388
-0.0661126	-0.0556765	0.950111	1.0574	-0.0053776	-0.00124388
0.0910487	0.109601	1.73683	1.747	0.00792867	0.00619665
0.0910487	0.109601	1.73683	1.747	0.00792867	0.00619665
0.0910487	0.109601	1.73683	1.747	0.00792867	0.00619665
0.0910487	0.109601	1.73683	1.747	0.00792867	0.00619665
0.0910487	0.109601	1.73683	1.747	0.00792867	0.00619665
-0.239818	-0.257377	0.878694	0.924689	3.85977e-05	-0.00111759
-0.239818	-0.257377	0.878694	0.924689	3.85977e-05	-0.00111759
-0.239818	-0.257377	0.878694	0.924689	3.85977e-05	-0.00111759
-0.239818	-0.257377	0.878694	0.924689	3.85977e-05	-0.00111759
0.241543	0.194173	-0.913879	-0.813816	-0.0347918	-0.0400765
0.241543	0.194173	-0.913879	-0.813816	-0.0347918	-0.0400765
0.241543	0.194173	-0.913879	-0.813816	-0.0347918	-0.0400765
0.241543	0.194173	-0.913879	-0.813816	-0.0347918	-0.0400765
0.241543	0.194173	-0.913879	-0.813816	-0.0347918	-0.0400765
-3.52743	-3.53142	5.55685	5.63086	0.00806865	0.0160167
-3.52743	-3.53142	5.55685	5.63086	0.00806865	0.0160167
-3.52743	-3.53142	5.55685	5.63086	0.00806865	0.0160167
-3.52743	-3.53142	5.55685	5.63086	0.00806865	0.0160167
-3.52743	-3.53142	5.55685	5.63086	0.00806865	0.0160167
-3.52743	-3.53142	5.55685	5.63086	0.00806865	0.0160167
-3.52743	-3.53142	5.55685	5.63086	0.00806865	0.0160167
-3.52743	-3.53142	5.55685	5.63086	0.00806865	0.0160167
-0.422868	-0.408476	-0.0263524	0.0529633	-0.0179568	-0.0107237
-0.422868	-0.408476	-0.0263524	0.0529633	-0.0179568	-0.0107237
-0.422868	-0.408476	-0.0263524	0.0529633	-0.0179568	-0.0107237
-0.134874	-0.175163	-2.1292	-2.14949	-0.0398529	-0.0301952
-0.134874	-0.175163	-2.1292	-2.14949	-0.0398529	-0.0301952
-0.134874	-0.175163	-2.1292	-2.14949	-0.0398529	-0.0301952
-0.134874	-0.175163	-2.1292	-2.14949	-0.0398529	-0.0301952
-0.134874	-0.175163	-2.1292	-2.14949	-0.0398529	-0.0301952
-0.248674	-0.27709	-0.11176	0.130915	-0.025593	-0.0269331
-0.248674	-0.27709	-0.11176	0.130915	-0.025593	-0.0269331
-0.248674	-0.27709	-0.11176	0.130915	-0.025593	-0.0269331
-0.248674	-0.27709	-0.11176	0.130915	-0.025593	-0.0269331
-0.248674	-0.27709	-0.11176	0.130915	-0.025593	-0.0269331
-0.248674	-0.27709	-0.11176	0.130915	-0.025593	-0.0269331
-0.248674	-0.27709	-0.11176	0.130915	-0.025593	-0.0269331
-0.248674	-0.27709	-0.11176	0.130915	-0.025593	-0.0269331
-0.248674	-0.27709	-0.11176	0.130915	-0.025593	-0.0269331
-0.668509	-0.639984	2.66031	2.70195	0.00606887	0.00675969
-0.668509	-0.639984	2.66031	2.70195	0.00606887	0.00675969
-0.668509	-0.639984	2.66031	2.70195	0.00606887	0.00675969
-0.668509	-0.639984	2.66031	2.70195	0.00606887	0.00675969
-0.668509	-0.639984	2.66031	2.70195	0.00606887	0.00675969
-0.668509	-0.639984	2.66031	2.70195	0.00606887	0.00675969
-0.668509	-0.639984	2.66031	2.70195	0.00606887	0.00675969
-0.0770025	-0.0730469	0.573716	0.568396	0.00379422	0.00171287
-0.0770025	-0.0730469	0.573716	0.568396	0.00379422	0.00171287
-0.0770025	-0.0730469	0.573716	0.568396	0.00379422	0.00171287
-0.200513	-0.199945	0.548107	0.548085	-0.0190754	-0.0116408
-0.200513	-0.199945	0.548107	0.548085	-0.0190754	-0.0116408
0.589685	0.587347	1.85772	1.8297	0.0126492	0.0136271
0.589685	0.587347	1.85772	1.8297	0.0126492	0.0136271
0.589685	0.587347	1.85772	1.8297	0.0126492	0.0136271
0.589685	0.587347	1.85772	1.8297	0.0126492	0.0136271
0.589685	0.587347	1.85772	1.8297	0.0126492	0.0136271
0.589685	0.587347	1.85772	1.8297	0.0126492	0.0136271
0.589685	0.587347	1.85772	1.8297	0.0126492	0.0136271
0.704241	0.618981	-0.785811	-0.875305	-0.031198	-0.035867
0.704241	0.618981	-0.785811	-0.875305	-0.031198	-0.035867
0.704241	0.618981	-0.785811	-0.875305	-0.031198	-0.035867
0.704241	0.618981	-0.785811	-0.875305	-0.031198	-0.035867
0.704241	0.618981	-0.785811	-0.875305	-0.031198	-0.035867
0.210266	-0.245265	-18.5717	-18.6804	0.0732439	0.071561
0.210266	-0.245265	-18.5717	-18.6804	0.0732439	0.071561
0.210266	-0.245265	-18.5717	-18.6804	0.0732439	0.071561
0.210266	-0.245265	-18.5717	-18.6804	0.0732439	0.071561
0.279696	0.286489	0.75347	0.777548	0.00528148	0.00347277
0.279696	0.286489	0.75347	0.777548	0.00528148	0.00347277
0.279696	0.286489	0.75347	0.777548	0.00528148	0.00347277
0.279696	0.286489	0.75347	0.777548	0.00528148	0.00347277
0.279696	0.286489	0.75347	0.777548	0.00528148	0.00347277
0.279696	0.286489	0.75347	0.777548	0.00528148	0.00347277
-5.17937	-5.17383	7.57991	7.74564	0.0119593	0.0233939
-5.17937	-5.17383	7.57991	7.74564	0.0119593	0.0233939
-5.17937	-5.17383	7.57991	7.74564	0.0119593	0.0233939
-5.17937	-5.17383	7.57991	7.74564	0.0119593	0.0233939
-5.17937	-5.17383	7.57991	7.74564	0.0119593	0.0233939
-5.17937	-5.17383	7.57991	7.74564	0.0119593	0.0233939
-5.17937	-5.17383	7.57991	7.74564	0.0119593	0.0233939
0.163647	0.177185	2.04837	2.04791	0.0121827	0.00906138
0.163647	0.177185	2.04837	2.04791	0.0121827	0.00906138
0.163647	0.177185	2.04837	2.04791	0.0121827	0.00906138
0.163647	0.177185	2.04837	2.04791	0.0121827	0.00906138
0.163647	0.177185	2.04837	2.04791	0.0121827	0.00906138
0.163647	0.177185	2.04837	2.04791	0.0121827	0.00906138
0.593347	0.600476	1.61525	1.62317	0.0233661	0.0206205
2.42731	2.57941	-10.2051	-10.2288	0.0732439	0.0584537
2.42731	2.57941	-10.2051	-10.2288	0.0732439	0.0584537
2.42731	2.57941	-10.2051	-10.2288	0.0732439	0.0584537
2.42731	2.57941	-10.2051	-10.2288	0.0732439	0.0584537
2.42731	2.57941	-10.2051	-10.2288	0.0732439	0.0584537
2.42731	2.57941	-10.2051	-10.2288	0.0732439	0.0584537
2.42731	2.57941	-10.2051	-10.2288	0.0732439	0.0584537
2.42731	2.57941	-10.2051	-10.2288	0.0732439	0.0584537
2.42731	2.57941	-10.2051	-10.2288	0.0732439	0.0584537
2.42731	2.57941	-10.2051	-10.2288	0.0732439	0.0584537
-0.344186	-0.377483	0.560519	0.639481	-0.0192704	-0.00938333
-0.050758	-0.04474	0.858797	0.871892	0.00453112	0.00243978
-0.050758	-0.04474	0.858797	0.871892	0.00453112	0.00243978
-0.0762179	-0.0784974	1.64389	1.76824	0.00121755	0.00305008
-0.0762179	-0.0784974	1.64389	1.76824	0.00121755	0.00305008
-0.0762179	-0.0784974	1.64389	1.76824	0.00121755	0.00305008
-0.0762179	-0.0784974	1.64389	1.76824	0.00121755	0.00305008
-0.0762179	-0.0784974	1.64389	1.76824	0.00121755	0.00305008
0.188227	0.177944	2.02552	2.01468	0.0112239	0.0149718
0.188227	0.177944	2.02552	2.01468	0.0112239	0.0149718
0.188227	0.177944	2.02552	2.01468	0.0112239	0.0149718
0.188227	0.177944	2.02552	2.01468	0.0112239	0.0149718
-5.69322	-5.69196	8.41682	8.53129	0.0131362	0.0201422
-5.69322	-5.69196	8.41682	8.53129	0.0131362	0.0201422
-5.69322	-5.69196	8.41682	8.53129	0.0131362	0.0201422
-5.69322	-5.69196	8.41682	8.53129	0.0131362	0.0201422
-5.69322	-5.69196	8.41682	8.53129	0.0131362	0.0201422
2.93149	2.93499	-4.52536	-4.52372	0.0294106	0.0441359
2.93149	2.93499	-4.52536	-4.52372	0.0294106	0.0441359
2.93149	2.93499	-4.52536	-4.52372	0.0294106	0.0441359
2.93149	2.93499	-4.52536	-4.52372	0.0294106	0.0441359
2.93149	2.93499	-4.52536	-4.52372	0.0294106	0.0441359
2.93149	2.93499	-4.52536	-4.52372	0.0294106	0.0441359
2.93149	2.93499	-4.52536	-4.52372	0.0294106	0.0441359
2.93149	2.93499	-4.52536	-4.52372	0.0294106	0.0441359
-0.229888	-0.255388	-0.741174	-0.450911	-0.033403	-0.0374401
-0.229888	-0.255388	-0.741174	-0.450911	-0.033403	-0.0374401
-0.229888	-0.255388	-0.741174	-0.450911	-0.033403	-0.0374401
-1.18373	-1.27761	-0.46655	0.179646	-0.0433066	-0.0531578
-1.18373	-1.27761	-0.46655	0.179646	-0.0433066	-0.0531578
-1.18373	-1.27761	-0.46655	0.179646	-0.0433066	-0.0531578
-1.18373	-1.27761	-0.46655	0.179646	-0.0433066	-0.0531578
-1.18373	-1.27761	-0.46655	0.179646	-0.0433066	-0.0531578
1.42016	1.38849	-0.383703	-0.941603	-0.0214787	-0.0190997
1.42016	1.38849	-0.383703	-0.941603	-0.0214787	-0.0190997
1.42016	1.38849	-0.383703	-0.941603	-0.0214787	-0.0190997
1.42016	1.38849	-0.383703	-0.941603	-0.0214787	-0.0190997
1.42016	1.38849	-0.383703	-0.941603	-0.0214787	-0.0190997
1.42016	1.38849	-0.383703	-0.941603	-0.0214787	-0.0190997
1.42016	1.38849	-0.383703	-0.941603	-0.0214787	-0.0190997
1.42016	1.38849	-0.383703	-0.941603	-0.0214787	-0.0190997
1.42016	1.38849	-0.383703	-0.941603	-0.0214787	-0.0190997
0.353598	0.36402	1.81274	1.80642	0.0117488	0.00905685
0.353598	0.36402	1.81274	1.80642	0.0117488	0.00905685
0.353598	0.36402	1.81274	1.80642	0.0117488	0.00905685
0.353598	0.36402	1.81274	1.80642	0.0117488	0.00905685
0.353598	0.36402	1.81274	1.80642	0.0117488	0.00905685
0.353598	0.36402	1.81274	1.80642	0.0117488	0.00905685
0.353598	0.36402	1.81274	1.80642	0.0117488	0.00905685
0.178914	0.176423	0.590876	0.601567	0.00422687	0.00153729
0.178914	0.176423	0.590876	0.601567	0.00422687	0.00153729
0.178914	0.176423	0.590876	0.601567	0.00422687	0.00153729
-0.653944	-0.666267	-0.652255	-0.189186	-0.0338201	-0.0376302
-0.653944	-0.666267	-0.652255	-0.189186	-0.0338201	-0.0376302
0.394349	0.392897	1.4855	1.49893	0.00926328	0.0124355
0.394349	0.392897	1.4855	1.49893	0.00926328	0.0124355
0.394349	0.392897	1.4855	1.49893	0.00926328	0.0124355
0.394349	0.392897	1.4855	1.49893	0.00926328	0.0124355
0.394349	0.392897	1.4855	1.49893	0.00926328	0.0124355
0.394349	0.392897	1.4855	1.49893	0.00926328	0.0124355
0.394349	0.392897	1.4855	1.49893	0.00926328	0.0124355
0.307474	0.298299	-0.149311	-0.11256	0.0017686	-0.00341697
0.307474	0.298299	-0.149311	-0.11256	0.0017686	-0.00341697
0.307474	0.298299	-0.149311	-0.11256	0.0017686	-0.00341697
0.307474	0.298299	-0.149311	-0.11256	0.0017686	-0.00341697
0.307474	0.298299	-0.149311	-0.11256	0.0017686	-0.00341697
-0.519152	-0.557851	-0.873909	-0.613089	-0.0325175	-0.0285617
-0.519152	-0.557851	-0.873909	-0.613089	-0.0325175	-0.0285617
-0.519152	-0.557851	-0.873909	-0.613089	-0.0325175	-0.0285617
-0.519152	-0.557851	-0.873909	-0.613089	-0.0325175	-0.0285617
0.291492	0.285035	0.972005	0.989123	0.00253734	0.00199836
0.291492	0.285035	0.972005	0.989123	0.00253734	0.00199836
0.291492	0.285035	0.972005	0.989123	0.00253734	0.00199836
0.291492	0.285035	0.972005	0.989123	0.00253734	0.00199836
0.291492	0.285035	0.972005	0.989123	0.00253734	0.00199836
0.291492	0.285035	0.972005	0.989123	0.00253734	0.00199836
-0.910184	-1.01103	1.33436	1.69857	-0.0162844	-0.0212704
-0.910184	-1.01103	1.33436	1.69857	-0.0162844	-0.0212704
-0.910184	-1.01103	1.33436	1.69857	-0.0162844	-0.0212704
-0.910184	-1.01103	1.33436	1.69857	-0.0162844	-0.0212704
-0.910184	-1.01103	1.33436	1.69857	-0.0162844	-0.0212704
-0.910184	-1.01103	1.33436	1.69857	-0.0162844	-0.0212704
-0.910184	-1.01103	1.33436	1.69857	-0.0162844	-0.0212704
0.556832	0.554748	2.5867	2.52832	0.020774	0.0200667
0.556832	0.554748	2.5867	2.52832	0.020774	0.0200667
0.556832	0.554748	2.5867	2.52832	0.020774	0.0200667
0.556832	0.554748	2.5867	2.52832	0.020774	0.0200667
0.556832	0.554748	2.5867	2.52832	0.020774	0.0200667
0.556832	0.554748	2.5867	2.52832	0.020774	0.0200667
0.453146	0.423106	0.0434238	0.0666695	-0.00662007	-0.00478862
0.507698	0.499093	1.79469	1.78344	0.0149393	0.0184428
0.507698	0.499093	1.79469	1.78344	0.0149393	0.0184428
0.507698	0.499093	1.79469	1.78344	0.0149393	0.0184428
0.507698	0.499093	1.79469	1.78344	0.0149393	0.0184428
0.507698	0.499093	1.79469	1.78344	0.0149393	0.0184428
0.507698	0.499093	1.79469	1.78344	0.0149393	0.0184428
0.507698	0.499093	1.79469	1.78344	0.0149393	0.0184428
0.507698	0.499093	1.79469	1.78344	0.0149393	0.0184428
0.507698	0.499093	1.79469	1.78344	0.0149393	0.0184428
0.507698	0.499093	1.79469	1.78344	0.0149393	0.0184428
-0.0910987	-0.165041	-0.717258	-0.652822	-0.0296894	-0.0250436
-0.798286	-0.819413	0.817647	1.16427	-0.0212397	-0.0270571
-0.798286	-0.819413	0.817647	1.16427	-0.0212397	-0.0270571
-1.04081	-1.02466	2.23008	2.1959	-0.000131939	0.00256617
-1.04081	-1.02466	2.23008	2.1959	-0.000131939	0.00256617
-1.04081	-1.02466	2.23008	2.1959	-0.000131939	0.00256617
-1.04081	-1.02466	2.23008	2.1959	-0.000131939	0.00256617
-1.04081	-1.02466	2.23008	2.1959	-0.000131939	0.00256617
0.471692	0.482895	1.42201	1.4219	0.0096144	0.00708866
0.471692	0.482895	1.42201	1.4219	0.0096144	0.00708866
0.471692	0.482895	1.42201	1.4219	0.0096144	0.00708866
0.471692	0.482895	1.42201	1.4219	0.0096144	0.00708866
-1.35649	-1.32423	2.22566	2.19072	-0.00164399	0.00108825
-1.35649	-1.32423	2.22566	2.19072	-0.00164399	0.00108825
-1.35649	-1.32423	2.22566	2.19072	-0.00164399	0.00108825
-1.35649	-1.32423	2.22566	2.19072	-0.00164399	0.00108825
-1.35649	-1.32423	2.22566	2.19072	-0.00164399	0.00108825
0.473801	0.474451	0.790452	0.780072	0.00987404	0.014626
0.473801	0.474451	0.790452	0.780072	0.00987404	0.014626
0.473801	0.474451	0.790452	0.780072	0.00987404	0.014626
0.473801	0.474451	0.790452	0.780072	0.00987404	0.014626
0.473801	0.474451	0.790452	0.780072	0.00987404	0.014626
0.473801	0.474451	0.790452	0.780072	0.00987404	0.014626
0.473801	0.474451	0.790452	0.780072	0.00987404	0.014626
0.473801	0.474451	0.790452	0.780072	0.00987404	0.014626
-0.142907	-0.15187	1.68655	1.65928	0.00673759	0.00577564
-0.142907	-0.15187	1.68655	1.65928	0.00673759	0.00577564
-0.142907	-0.15187	1.68655	1.65928	0.00673759	0.00577564
1.42462	1.42943	-1.23248	-1.23491	0.0294106	0.0286311
1.42462	1.42943	-1.23248	-1.23491	0.0294106	0.0286311
1.42462	1.42943	-1.23248	-1.23491	0.0294106	0.0286311
1.42462	1.42943	-1.23248	-1.23491	0.0294106	0.0286311
1.42462	1.42943	-1.23248	-1.23491	0.0294106	0.0286311
0.196577	0.208341	0.745821	0.769266	0.00632112	0.00787923
0.196577	0.208341	0.745821	0.769266	0.00632112	0.00787923
0.196577	0.208341	0.745821	0.769266	0.00632112	0.00787923
0.196577	0.208341	0.745821	0.769266	0.00632112	0.00787923
0.196577	0.208341	0.745821	0.769266	0.00632112	0.00787923
0.196577	0.208341	0.745821	0.769266	0.00632112	0.00787923
0.196577	0.208341	0.745821	0.769266	0.00632112	0.00787923
0.196577	0.208341	0.745821	0.769266	0.00632112	0.00787923
0.196577	0.208341	0.745821	0.769266	0.00632112	0.00787923
0.180525	0.198117	1.01621	1.02339	0.00672831	0.00779685
0.180525	0.198117	1.01621	1.02339	0.00672831	0.00779685
0.180525	0.198117	1.01621	1.02339	0.00672831	0.00779685
0.180525	0.198117	1.01621	1.02339	0.00672831	0.00779685
0.180525	0.198117	1.01621	1.02339	0.00672831	0.00779685
0.180525	0.198117	1.01621	1.02339	0.00672831	0.00779685
0.180525	0.198117	1.01621	1.02339	0.00672831	0.00779685
0.211085	0.221353	1.40855	1.41145	0.00809832	0.0103082
0.211085	0.221353	1.40855	1.41145	0.00809832	0.0103082
0.211085	0.221353	1.40855	1.41145	0.00809832	0.0103082
0.460071	0.537752	-1.41085	-1.54693	-0.0342446	-0.0325976
0.460071	0.537752	-1.41085	-1.54693	-0.0342446	-0.0325976
0.683702	0.681848	2.04386	2.0404	0.0149227	0.0164966
0.683702	0.681848	2.04386	2.0404	0.0149227	0.0164966
0.683702	0.681848	2.04386	2.0404	0.0149227	0.0164966
0.683702	0.681848	2.04386	2.0404	0.0149227	0.0164966
0.683702	0.681848	2.04386	2.0404	0.0149227	0.0164966
0.683702	0.681848	2.04386	2.0404	0.0149227	0.0164966
0.683702	0.681848	2.04386	2.0404	0.0149227	0.0164966
0.0168319	-0.0592105	-1.99579	-1.91807	-0.0599723	-0.069413
0.0168319	-0.0592105	-1.99579	-1.91807	-0.0599723	-0.069413
0.0168319	-0.0592105	-1.99579	-1.91807	-0.0599723	-0.069413
0.0168319	-0.0592105	-1.99579	-1.91807	-0.0599723	-0.069413
0.0168319	-0.0592105	-1.99579	-1.91807	-0.0599723	-0.069413
-6.45278	-6.457	9.74695	9.93838	0.0214688	0.0289512
-6.45278	-6.457	9.74695	9.93838	0.0214688	0.0289512
-6.45278	-6.457	9.74695	9.93838	0.0214688	0.0289512
-6.45278	-6.457	9.74695	9.93838	0.0214688	0.0289512
-0.918378	-0.971613	0.519453	0.895065	-0.0220958	-0.0192717
-0.918378	-0.971613	0.519453	0.895065	-0.0220958	-0.0192717
-0.918378	-0.971613	0.519453	0.895065	-0.0220958	-0.0192717
-0.918378	-0.971613	0.519453	0.895065	-0.0220958	-0.0192717
-0.918378	-0.971613	0.519453	0.895065	-0.0220958	-0.0192717
-0.918378	-0.971613	0.519453	0.895065	-0.0220958	-0.0192717
1.36334	1.3795	1.12084	1.11893	0.0294106	0.0294059
1.36334	1.3795	1.12084	1.11893	0.0294106	0.0294059
1.36334	1.3795	1.12084	1.11893	0.0294106	0.0294059
1.36334	1.3795	1.12084	1.11893	0.0294106	0.0294059
1.36334	1.3795	1.12084	1.11893	0.0294106	0.0294059
1.36334	1.3795	1.12084	1.11893	0.0294106	0.0294059
1.36334	1.3795	1.12084	1.11893	0.0294106	0.0294059
-2.41381	-2.39396	2.93459	2.72417	-0.00190504	-6.22392e-05
-2.41381	-2.39396	2.93459	2.72417	-0.00190504	-6.22392e-05
-2.41381	-2.39396	2.93459	2.72417	-0.00190504	-6.22392e-05
-2.41381	-2.39396	2.93459	2.72417	-0.00190504	-6.22392e-05
-2.41381	-2.39396	2.93459	2.72417	-0.00190504	-6.22392e-05
-2.41381	-2.39396	2.93459	2.72417	-0.00190504	-6.22392e-05
0.22231	0.240981	-0.445767	-0.465422	0.00109811	-0.00377699
0.350592	0.367962	1.33987	1.37084	0.00808629	0.00737791
0.350592	0.367962	1.33987	1.37084	0.00808629	0.00737791
0.350592	0.367962	1.33987	1.37084	0.00808629	0.00737791
0.350592	0.367962	1.33987	1.37084	0.00808629	0.00737791
0.350592	0.367962	1.33987	1.37084	0.00808629	0.00737791
0.350592	0.367962	1.33987	1.37084	0.00808629	0.00737791
0.350592	0.367962	1.33987	1.37084	0.00808629	0.00737791
0.350592	0.367962	1.33987	1.37084	0.00808629	0.00737791
0.350592	0.367962	1.33987	1.37084	0.00808629	0.00737791
0.350592	0.367962	1.33987	1.37084	0.00808629	0.00737791
-0.766695	-0.694589	0.0998495	0.514004	-0.0260866	-0.0291844
0.311113	0.321941	1.21634	1.23551	0.00795139	0.0101622
0.311113	0.321941	1.21634	1.23551	0.00795139	0.0101622
1.39627	1.40434	2.13875	2.119	0.0294106	0.0297568
1.39627	1.40434	2.13875	2.119	0.0294106	0.0297568
1.39627	1.40434	2.13875	2.119	0.0294106	0.0297568
1.39627	1.40434	2.13875	2.119	0.0294106	0.0297568
1.39627	1.40434	2.13875	2.119	0.0294106	0.0297568
-0.783717	-0.764223	2.38219	2.37783	0.00266277	0.00459442
-0.783717	-0.764223	2.38219	2.37783	0.00266277	0.00459442
-0.783717	-0.764223	2.38219	2.37783	0.00266277	0.00459442
-0.783717	-0.764223	2.38219	2.37783	0.00266277	0.00459442
0.564481	0.566256	1.90361	1.89677	0.0131693	0.0173787
0.564481	0.566256	1.90361	1.89677	0.0131693	0.0173787
0.564481	0.566256	1.90361	1.89677	0.0131693	0.0173787
0.564481	0.566256	1.90361	1.89677	0.0131693	0.0173787
0.564481	0.566256	1.90361	1.89677	0.0131693	0.0173787
2.1441	2.1694	-1.42613	-1.42197	0.0294106	0.0350751
2.1441	2.1694	-1.42613	-1.42197	0.0294106	0.0350751
2.1441	2.1694	-1.42613	-1.42197	0.0294106	0.0350751
2.1441	2.1694	-1.42613	-1.42197	0.0294106	0.0350751
2.1441	2.1694	-1.42613	-1.42197	0.0294106	0.0350751
2.1441	2.1694	-1.42613	-1.42197	0.0294106	0.0350751
2.1441	2.1694	-1.42613	-1.42197	0.0294106	0.0350751
2.1441	2.1694	-1.42613	-1.42197	0.0294106	0.0350751
0.68911	0.69112	1.08322	1.09355	0.0204665	0.0185718
0.68911	0.69112	1.08322	1.09355	0.0204665	0.0185718
0.68911	0.69112	1.08322	1.09355	0.0204665	0.0185718
0.946544	0.872039	-0.650076	-0.990166	-0.0396908	-0.0508034
0.946544	0.872039	-0.650076	-0.990166	-0.0396908	-0.0508034
0.946544	0.872039	-0.650076	-0.990166	-0.0396908	-0.0508034
0.946544	0.872039	-0.650076	-0.990166	-0.0396908	-0.0508034
0.946544	0.872039	-0.650076	-0.990166	-0.0396908	-0.0508034
0.306725	0.22939	1.50734	1.2601	-0.0116019	-0.0212868
0.306725	0.22939	1.50734	1.2601	-0.0116019	-0.0212868
0.306725	0.22939	1.50734	1.2601	-0.0116019	-0.0212868
0.306725	0.22939	1.50734	1.2601	-0.0116019	-0.0212868
0.306725	0.22939	1.50734	1.2601	-0.0116019	-0.0212868
0.306725	0.22939	1.50734	1.2601	-0.0116019	-0.0212868
0.306725	0.22939	1.50734	1.2601	-0.0116019	-0.0212868
0.306725	0.22939	1.50734	1.2601	-0.0116019	-0.0212868
0.306725	0.22939	1.50734	1.2601	-0.0116019	-0.0212868
-0.519959	-0.529168	1.86066	1.82295	0.00601756	0.00537716
-0.519959	-0.529168	1.86066	1.82295	0.00601756	0.00537716
-0.519959	-0.529168	1.86066	1.82295	0.00601756	0.00537716
-0.519959	-0.529168	1.86066	1.82295	0.00601756	0.00537716
-0.519959	-0.529168	1.86066	1.82295	0.00601756	0.00537716
-0.519959	-0.529168	1.86066	1.82295	0.00601756	0.00537716
-0.519959	-0.529168	1.86066	1.82295	0.00601756	0.00537716
1.77432	1.71638	-16.1302	-16.0806	0.0733111	0.0641669
1.77432	1.71638	-16.1302	-16.0806	0.0733111	0.0641669
1.77432	1.71638	-16.1302	-16.0806	0.0733111	0.0641669
0.192637	0.170325	-1.29496	-1.22947	-0.035816	-0.0368989
0.192637	0.170325	-1.29496	-1.22947	-0.035816	-0.0368989
-0.533658	-0.512221	2.0016	2.18533	-0.00323812	0.00225052
-0.533658	-0.512221	2.0016	2.18533	-0.00323812	0.00225052
-0.533658	-0.512221	2.0016	2.18533	-0.00323812	0.00225052
-0.533658	-0.512221	2.0016	2.18533	-0.00323812	0.00225052
-0.533658	-0.512221	2.0016	2.18533	-0.00323812	0.00225052
-0.533658	-0.512221	2.0016	2.18533	-0.00323812	0.00225052
-0.533658	-0.512221	2.0016	2.18533	-0.00323812	0.00225052
0.439029	0.407412	-1.51191	-1.54093	-0.0390529	-0.0421763
0.439029	0.407412	-1.51191	-1.54093	-0.0390529	-0.0421763
0.439029	0.407412	-1.51191	-1.54093	-0.0390529	-0.0421763
0.439029	0.407412	-1.51191	-1.54093	-0.0390529	-0.0421763
0.439029	0.407412	-1.51191	-1.54093	-0.0390529	-0.0421763
-4.1235	-4.09435	-0.770609	-0.717121	0.0721394	0.0585413
-4.1235	-4.09435	-0.770609	-0.717121	0.0721394	0.0585413
-4.1235	-4.09435	-0.770609	-0.717121	0.0721394	0.0585413
-4.1235	-4.09435	-0.770609	-0.717121	0.0721394	0.0585413
-0.59245	-0.564985	0.58429	0.660398	-0.0206753	-0.0135277
-0.59245	-0.564985	0.58429	0.660398	-0.0206753	-0.0135277
-0.59245	-0.564985	0.58429	0.660398	-0.0206753	-0.0135277
-0.59245	-0.564985	0.58429	0.660398	-0.0206753	-0.0135277
-0.59245	-0.564985	0.58429	0.660398	-0.0206753	-0.0135277
-0.59245	-0.564985	0.58429	0.660398	-0.0206753	-0.0135277
0.264987	0.267375	2.45472	2.41715	0.0150129	0.0184769
0.264987	0.267375	2.45472	2.41715	0.0150129	0.0184769
0.264987	0.267375	2.45472	2.41715	0.0150129	0.0184769
0.264987	0.267375	2.45472	2.41715	0.0150129	0.0184769
0.264987	0.267375	2.45472	2.41715	0.0150129	0.0184769
0.264987	0.267375	2.45472	2.41715	0.0150129	0.0184769
0.264987	0.267375	2.45472	2.41715	0.0150129	0.0184769
-2.88882	-2.87834	-4.90271	-4.94356	0.0334946	0.0500397
-2.88882	-2.87834	-4.90271	-4.94356	0.0334946	0.0500397
-2.88882	-2.87834	-4.90271	-4.94356	0.0334946	0.0500397
-2.88882	-2.87834	-4.90271	-4.94356	0.0334946	0.0500397
-2.88882	-2.87834	-4.90271	-4.94356	0.0334946	0.0500397
-2.88882	-2.87834	-4.90271	-4.94356	0.0334946	0.0500397
2.94234	2.95647	-7.20178	-7.18255	0.0294106	0.0459203
-4.12787	-4.13481	6.25235	6.35388	0.00820846	0.0194959
-4.12787	-4.13481	6.25235	6.35388	0.00820846	0.0194959
-4.12787	-4.13481	6.25235	6.35388	0.00820846	0.0194959
-4.12787	-4.13481	6.25235	6.35388	0.00820846	0.0194959
-4.12787	-4.13481	6.25235	6.35388	0.00820846	0.0194959
-4.12787	-4.13481	6.25235	6.35388	0.00820846	0.0194959
-4.12787	-4.13481	6.25235	6.35388	0.00820846	0.0194959
-4.12787	-4.13481	6.25235	6.35388	0.00820846	0.0194959
-4.12787	-4.13481	6.25235	6.35388	0.00820846	0.0194959
-4.12787	-4.13481	6.25235	6.35388	0.00820846	0.0194959
-0.496456	-0.544863	0.886068	1.08779	-0.0191064	-0.0241515
0.508129	0.504667	1.42499	1.42152	0.0132126	0.017354
0.508129	0.504667	1.42499	1.42152	0.0132126	0.017354
3.09074	3.07647	-2.50309	-2.46893	0.0299322	0.0439843
3.09074	3.07647	-2.50309	-2.46893	0.0299322	0.0439843
3.09074	3.07647	-2.50309	-2.46893	0.0299322	0.0439843
3.09074	3.07647	-2.50309	-2.46893	0.0299322	0.0439843
3.09074	3.07647	-2.50309	-2.46893	0.0299322	0.0439843
0.364293	0.351499	1.71994	1.66571	0.00987745	0.0114647
0.364293	0.351499	1.71994	1.66571	0.00987745	0.0114647
0.364293	0.351499	1.71994	1.66571	0.00987745	0.0114647
0.364293	0.351499	1.71994	1.66571	0.00987745	0.0114647
1.71559	1.71997	-0.780128	-0.781605	0.0294106	0.0314922
1.71559	1.71997	-0.780128	-0.781605	0.0294106	0.0314922
1.71559	1.71997	-0.780128	-0.781605	0.0294106	0.0314922
1.71559	1.71997	-0.780128	-0.781605	0.0294106	0.0314922
1.71559	1.71997	-0.780128	-0.781605	0.0294106	0.0314922
-1.66372	-1.6762	3.40869	3.25862	0.00617903	0.00799802
-1.66372	-1.6762	3.40869	3.25862	0.00617903	0.00799802
-1.66372	-1.6762	3.40869	3.25862	0.00617903	0.00799802
-1.66372	-1.6762	3.40869	3.25862	0.00617903	0.00799802
-1.66372	-1.6762	3.40869	3.25862	0.00617903	0.00799802
-1.66372	-1.6762	3.40869	3.25862	0.00617903	0.00799802
-1.66372	-1.6762	3.40869	3.25862	0.00617903	0.00799802
-1.66372	-1.6762	3.40869	3.25862	0.00617903	0.00799802
0.262891	0.249885	1.15687	1.15953	0.00789767	0.0110434
0.262891	0.249885	1.15687	1.15953	0.00789767	0.0110434
0.262891	0.249885	1.15687	1.15953	0.00789767	0.0110434
0.104751	0.108579	-0.097494	-0.0927639	-0.03316	-0.0430549
0.104751	0.108579	-0.097494	-0.0927639	-0.03316	-0.0430549
0.104751	0.108579	-0.097494	-0.0927639	-0.03316	-0.0430549
0.104751	0.108579	-0.097494	-0.0927639	-0.03316	-0.0430549
0.104751	0.108579	-0.097494	-0.0927639	-0.03316	-0.0430549
-0.292552	-0.289609	0.841441	0.9126	-0.0165326	-0.0144639
-0.292552	-0.289609	0.841441	0.9126	-0.0165326	-0.0144639
-0.292552	-0.289609	0.841441	0.9126	-0.0165326	-0.0144639
-0.292552	-0.289609	0.841441	0.9126	-0.0165326	-0.0144639
-0.292552	-0.289609	0.841441	0.9126	-0.0165326	-0.0144639
-0.292552	-0.289609	0.841441	0.9126	-0.0165326	-0.0144639
-0.292552	-0.289609	0.841441	0.9126	-0.0165326	-0.0144639
-0.292552	-0.289609	0.841441	0.9126	-0.0165326	-0.0144639
-0.292552	-0.289609	0.841441	0.9126	-0.0165326	-0.0144639
0.523085	0.477237	-0.0225314	-0.0347025	0.00295998	-0.00109565
0.523085	0.477237	-0.0225314	-0.0347025	0.00295998	-0.00109565
0.523085	0.477237	-0.0225314	-0.0347025	0.00295998	-0.00109565
0.523085	0.477237	-0.0225314	-0.0347025	0.00295998	-0.00109565
0.523085	0.477237	-0.0225314	-0.0347025	0.00295998	-0.00109565
0.523085	0.477237	-0.0225314	-0.0347025	0.00295998	-0.00109565
0.523085	0.477237	-0.0225314	-0.0347025	0.00295998	-0.00109565
0.0851545	0.0805888	0.921938	0.901323	0.00476624	0.00237855
0.0851545	0.0805888	0.921938	0.901323	0.00476624	0.00237855
0.0851545	0.0805888	0.921938	0.901323	0.00476624	0.00237855
-0.501511	-0.413434	-0.890074	-0.624571	-0.0326663	-0.0312237
-0.501511	-0.413434	-0.890074	-0.624571	-0.0326663	-0.0312237
-5.25622	-5.22527	7.07794	7.07506	0.0306566	0.0412221
-5.25622	-5.22527	7.07794	7.07506	0.0306566	0.0412221
-5.25622	-5.22527	7.07794	7.07506	0.0306566	0.0412221
-5.25622	-5.22527	7.07794	7.07506	0.0306566	0.0412221
-5.25622	-5.22527	7.07794	7.07506	0.0306566	0.0412221
-5.25622	-5.22527	7.07794	7.07506	0.0306566	0.0412221
-5.25622	-5.22527	7.07794	7.07506	0.0306566	0.0412221
0.00498784	0.0123885	-1.54664	-1.45521	-0.0516197	-0.0608814
0.00498784	0.0123885	-1.54664	-1.45521	-0.0516197	-0.0608814
0.00498784	0.0123885	-1.54664	-1.45521	-0.0516197	-0.0608814
0.00498784	0.0123885	-1.54664	-1.45521	-0.0516197	-0.0608814
0.00498784	0.0123885	-1.54664	-1.45521	-0.0516197	-0.0608814
0.738271	0.735777	2.5493	2.5099	0.0294106	0.0217293
0.738271	0.735777	2.5493	2.5099	0.0294106	0.0217293
0.738271	0.735777	2.5493	2.5099	0.0294106	0.0217293
0.738271	0.735777	2.5493	2.5099	0.0294106	0.0217293
0.921668	0.885388	0.970511	0.52174	-0.012424	-0.0189146
0.921668	0.885388	0.970511	0.52174	-0.012424	-0.0189146
0.921668	0.885388	0.970511	0.52174	-0.012424	-0.0189146
0.921668	0.885388	0.970511	0.52174	-0.012424	-0.0189146
0.921668	0.885388	0.970511	0.52174	-0.012424	-0.0189146
0.921668	0.885388	0.970511	0.52174	-0.012424	-0.0189146
-0.907409	-0.915786	2.71315	2.60304	0.00793904	0.00809349
-0.907409	-0.915786	2.71315	2.60304	0.00793904	0.00809349
-0.907409	-0.915786	2.71315	2.60304	0.00793904	0.00809349
-0.907409	-0.915786	2.71315	2.60304	0.00793904	0.00809349
-0.907409	-0.915786	2.71315	2.60304	0.00793904	0.00809349
-0.907409	-0.915786	2.71315	2.60304	0.00793904	0.00809349
-0.907409	-0.915786	2.71315	2.60304	0.00793904	0.00809349
0.916492	0.905309	0.520996	0.520988	0.0278335	0.0219309
0.916492	0.905309	0.520996	0.520988	0.0278335	0.0219309
0.916492	0.905309	0.520996	0.520988	0.0278335	0.0219309
0.916492	0.905309	0.520996	0.520988	0.0278335	0.0219309
0.916492	0.905309	0.520996	0.520988	0.0278335	0.0219309
0.916492	0.905309	0.520996	0.520988	0.0278335	0.0219309
-1.07645	-1.10591	0.862251	0.813196	0.00126952	-0.00183812
-0.409739	-0.392705	2.15168	2.15597	0.00527871	0.0055704
-0.409739	-0.392705	2.15168	2.15597	0.00527871	0.0055704
-0.409739	-0.392705	2.15168	2.15597	0.00527871	0.0055704
-0.409739	-0.392705	2.15168	2.15597	0.00527871	0.0055704
-0.409739	-0.392705	2.15168	2.15597	0.00527871	0.0055704
-0.409739	-0.392705	2.15168	2.15597	0.00527871	0.0055704
-0.409739	-0.392705	2.15168	2.15597	0.00527871	0.0055704
-0.409739	-0.392705	2.15168	2.15597	0.00527871	0.0055704
-0.409739	-0.392705	2.15168	2.15597	0.00527871	0.0055704
-0.409739	-0.392705	2.15168	2.15597	0.00527871	0.0055704
-0.411788	-0.39015	-0.515228	-0.184385	-0.0302792	-0.032551
0.342305	0.335084	0.706739	0.720784	0.00515815	0.00308262
0.342305	0.335084	0.706739	0.720784	0.00515815	0.00308262
0.173052	0.185112	2.41992	2.42447	0.0155202	0.0115019
0.173052	0.185112	2.41992	2.42447	0.0155202	0.0115019
0.173052	0.185112	2.41992	2.42447	0.0155202	0.0115019
0.173052	0.185112	2.41992	2.42447	0.0155202	0.0115019
0.173052	0.185112	2.41992	2.42447	0.0155202	0.0115019
1.32545	1.33497	0.313808	0.313797	0.0294106	0.0273093
1.32545	1.33497	0.313808	0.313797	0.0294106	0.0273093
1.32545	1.33497	0.313808	0.313797	0.0294106	0.0273093
1.32545	1.33497	0.313808	0.313797	0.0294106	0.0273093
-0.182139	-0.163399	1.8447	1.8477	0.00613676	0.00545294
-0.182139	-0.163399	1.8447	1.8477	0.00613676	0.00545294
-0.182139	-0.163399	1.8447	1.8477	0.00613676	0.00545294
-0.182139	-0.163399	1.8447	1.8477	0.00613676	0.00545294
-0.182139	-0.163399	1.8447	1.8477	0.00613676	0.00545294
-0.0450283	-0.035203	1.62514	1.62955	0.00800501	0.0104382
-0.0450283	-0.035203	1.62514	1.62955	0.00800501	0.0104382
-0.0450283	-0.035203	1.62514	1.62955	0.00800501	0.0104382
-0.0450283	-0.035203	1.62514	1.62955	0.00800501	0.0104382
-0.0450283	-0.035203	1.62514	1.62955	0.00800501	0.0104382
-0.0450283	-0.035203	1.62514	1.62955	0.00800501	0.0104382
-0.0450283	-0.035203	1.62514	1.62955	0.00800501	0.0104382
-0.0450283	-0.035203	1.62514	1.62955	0.00800501	0.0104382
-0.090001	-0.084579	1.53643	1.51441	0.00729964	0.00885605
-0.090001	-0.084579	1.53643	1.51441	0.00729964	0.00885605
-0.090001	-0.084579	1.53643	1.51441	0.00729964	0.00885605
0.305482	0.263253	0.647449	0.355709	-0.0383488	-0.0546786
0.305482	0.263253	0.647449	0.355709	-0.0383488	-0.0546786
0.305482	0.263253	0.647449	0.355709	-0.0383488	-0.0546786
0.305482	0.263253	0.647449	0.355709	-0.0383488	-0.0546786
0.305482	0.263253	0.647449	0.355709	-0.0383488	-0.0546786
-0.29503	-0.372181	2.42332	2.29595	-0.00793178	-0.0232545
-0.29503	-0.372181	2.42332	2.29595	-0.00793178	-0.0232545
-0.29503	-0.372181	2.42332	2.29595	-0.00793178	-0.0232545
-0.29503	-0.372181	2.42332	2.29595	-0.00793178	-0.0232545
-0.29503	-0.372181	2.42332	2.29595	-0.00793178	-0.0232545
-0.29503	-0.372181	2.42332	2.29595	-0.00793178	-0.0232545
-0.29503	-0.372181	2.42332	2.29595	-0.00793178	-0.0232545
-0.29503	-0.372181	2.42332	2.29595	-0.00793178	-0.0232545
[truncated: 3,001 more rows]

## Sheet: e-HR_force_field
Force field, true
x1	x2	F1	F2
1.15466	0.591489	6.47228	-5.79974
0.494498	0.923174	4.05867	-0.901086
1.09953	0.546194	5.58782	-5.30684
1.2476	0.588018	6.12339	-6.46625
0.723601	0.220933	3.53461	-1.58646
1.43365	-0.379597	4.84238	-7.82014
1.4586	0.188413	6.37072	-8.05711
0.771112	0.314873	3.65155	-2.12494
0.843857	0.063206	3.83791	-2.46589
0.822246	0.826265	4.79771	-2.90279
0.673672	0.0856439	3.19716	-1.16378
0.59517	0.0301743	3.77667	-0.62912
1.22855	-0.0502414	5.57646	-6.10583
1.05716	-0.0132582	4.55797	-3.89333
0.999497	0.044616	4.16314	-3.70144
1.23202	0.206346	5.4098	-6.51552
1.43543	-0.212099	4.90899	-8.54467
0.409286	0.31419	3.56003	0.0120889
0.685385	0.621502	4.95601	-1.83286
0.501626	0.123797	3.2294	-0.234962
Force field, inferred
1.16392	0.575034	6.44369	-5.74588
0.48963	0.909702	4.01942	-0.885329
1.11281	0.495425	5.55178	-5.25606
1.21324	0.588868	6.09678	-6.41482
0.722764	0.209422	3.50382	-1.56612
1.41068	-0.347242	4.82573	-7.76688
1.40729	0.250609	6.35237	-7.99791
0.769155	0.327181	3.61468	-2.09635
0.862208	0.0582639	3.8187	-2.44407
0.841443	0.779511	4.75903	-2.86999
0.663985	0.0843212	3.15568	-1.14177
0.600778	0.0307138	3.73922	-0.612382
1.24455	-0.0347232	5.54415	-6.05213
1.02278	0.00699768	4.54001	-3.86289
1.00224	0.0428796	4.14083	-3.67087
1.25921	0.195618	5.38402	-6.46283
1.45887	-0.210863	4.89925	-8.4915
0.398778	0.306394	3.5286	0.0197615
0.701777	0.64316	4.92502	-1.80953
0.495636	0.127021	3.1839	-0.219465

## Sheet: g-Rossler_traj_real
0.70599	0.96237	0.84253
0.680654	0.956042	0.790689
0.665177	0.949596	0.761247
0.650706	0.961836	0.738025
0.636459	0.96303	0.708795
0.615982	0.969315	0.677177
0.604004	0.972199	0.64859
0.594778	0.98101	0.622996
0.564423	0.989739	0.585565
0.552134	1.01591	0.553117
0.532545	1.03513	0.528589
0.517968	1.06192	0.493649
0.503609	1.06663	0.459866
0.485594	1.05513	0.440483
0.46424	1.05047	0.419778
0.440105	1.05027	0.394125
0.420431	1.06358	0.376256
0.402651	1.08213	0.356622
0.38743	1.08858	0.34164
0.372626	1.09219	0.326306
0.356503	1.10669	0.312533
0.337826	1.13179	0.29608
0.325364	1.14818	0.280221
0.313472	1.16253	0.26449
0.298826	1.16601	0.257991
0.282851	1.17192	0.244359
0.268578	1.1927	0.229973
0.253566	1.18778	0.219763
0.241066	1.19562	0.207948
0.228619	1.18303	0.200644
0.216986	1.18494	0.188713
0.201016	1.20919	0.182423
0.189425	1.20403	0.17276
0.173144	1.21614	0.164814
0.158434	1.22203	0.157805
0.142143	1.24307	0.151286
0.127263	1.24911	0.146578
0.112667	1.26985	0.142923
0.0996925	1.27086	0.136558
0.0858831	1.27079	0.134361
0.0725683	1.28753	0.127261
0.0578921	1.30224	0.121207
0.0438599	1.33058	0.115449
0.0298184	1.32331	0.11084
0.0151179	1.31266	0.106791
0.000818607	1.3387	0.10465
-0.0135978	1.3361	0.100662
-0.027878	1.32098	0.0984984
-0.0414155	1.34053	0.0948364
-0.0552239	1.37022	0.0928332
-0.0699408	1.40578	0.0891216
-0.0848253	1.43985	0.086077
-0.100503	1.43357	0.0835094
-0.114793	1.40956	0.0794574
-0.128158	1.41023	0.0766835
-0.14291	1.40397	0.0747498
-0.158425	1.38662	0.0724342
-0.171703	1.38433	0.0695681
-0.183534	1.37077	0.0662223
-0.200188	1.36021	0.0646769
-0.212327	1.37396	0.0627839
-0.228763	1.38633	0.0617715
-0.247934	1.36685	0.0614674
-0.263687	1.38941	0.0602348
-0.276556	1.38019	0.0587055
-0.287972	1.38215	0.0568767
-0.301167	1.37469	0.0549902
-0.309028	1.39034	0.0525287
-0.320422	1.42375	0.0516685
-0.338609	1.43276	0.0500833
-0.354393	1.4372	0.0491606
-0.372275	1.43666	0.0480849
-0.383187	1.43403	0.0471169
-0.395955	1.4251	0.0456058
-0.405455	1.39988	0.0449875
-0.421591	1.39334	0.044564
-0.434006	1.38391	0.0437629
-0.448768	1.37293	0.043136
-0.463996	1.39637	0.0424329
-0.480566	1.38295	0.0418537
-0.488842	1.37713	0.0411709
-0.49622	1.36829	0.0406454
-0.511493	1.34046	0.0405999
-0.523344	1.33307	0.0404603
-0.538005	1.33079	0.0400846
-0.54201	1.33234	0.0394858
-0.55794	1.336	0.0389261
-0.582032	1.33482	0.0392644
-0.590631	1.34694	0.0391206
-0.607178	1.34123	0.0386938
-0.630011	1.36966	0.0385819
-0.643791	1.36151	0.0378871
-0.646914	1.32811	0.0380111
-0.666051	1.33923	0.0372971
-0.685347	1.33088	0.0368133
-0.698448	1.31462	0.0361668
-0.702412	1.2885	0.0362157
-0.721471	1.27948	0.0356438
-0.735077	1.2765	0.0352902
-0.745014	1.24878	0.035113
-0.746595	1.22679	0.0350945
-0.748518	1.21712	0.0346851
-0.759137	1.2137	0.0345172
-0.772053	1.20071	0.0344315
-0.787682	1.19739	0.0339722
-0.79218	1.19795	0.0337422
-0.806896	1.18416	0.0334459
-0.826786	1.2018	0.0330376
-0.838734	1.19583	0.0325459
-0.850584	1.17663	0.0319654
-0.848848	1.16338	0.0319607
-0.861973	1.13208	0.0314668
-0.860232	1.10425	0.0316533
-0.865589	1.10756	0.0317436
-0.873123	1.10102	0.0322914
-0.88357	1.10412	0.0324813
-0.884321	1.10541	0.0323839
-0.890751	1.09545	0.0327387
-0.903658	1.1145	0.0332274
-0.914308	1.09983	0.0330968
-0.922297	1.10535	0.0328183
-0.933063	1.10731	0.0330041
-0.950988	1.11232	0.0328888
-0.972569	1.09201	0.032657
-0.998318	1.07868	0.0327114
-1.00401	1.066	0.0325996
-0.99993	1.059	0.0319575
-1.00483	1.0556	0.0318251
-1.02075	1.06371	0.0318476
-1.02483	1.04336	0.0315676
-1.04155	1.04028	0.0312878
-1.06559	1.01655	0.0314058
-1.08303	1.02025	0.0310111
-1.09073	1.0377	0.0311103
-1.08094	1.04285	0.0309102
-1.08928	1.05142	0.0304718
-1.09578	1.07713	0.0300295
-1.0964	1.04873	0.0302947
-1.11895	1.02794	0.0305951
-1.11628	1.01668	0.0305094
-1.11854	1.02034	0.0305204
-1.12308	1.00948	0.0304083
-1.139	1.00478	0.0300212
-1.1628	0.991848	0.0299241
-1.17644	0.971822	0.0299333
-1.20116	0.96095	0.0295411
-1.21775	0.970359	0.030096
-1.23097	0.966632	0.0299718
-1.25803	0.981264	0.0302675
-1.27512	0.964272	0.0306359
-1.28695	0.969145	0.0302537
-1.31283	0.947348	0.0301682
-1.2962	0.931509	0.0295877
-1.33061	0.934188	0.0293454
-1.34808	0.914222	0.0293906
-1.34665	0.914533	0.0296076
-1.36421	0.897205	0.0298106
-1.3581	0.883064	0.0293208
-1.37107	0.889128	0.0290643
-1.34976	0.865135	0.0292208
-1.35772	0.853627	0.0289165
-1.3546	0.83855	0.0284443
-1.36615	0.816313	0.0282597
-1.39094	0.808019	0.0287759
-1.41752	0.792808	0.0284496
-1.39775	0.785124	0.0285966
-1.417	0.77387	0.0285901
-1.40685	0.768745	0.028205
-1.42859	0.752122	0.0282809
-1.43228	0.744692	0.0283704
-1.43552	0.741645	0.0286012
-1.41829	0.737694	0.0287475
-1.40969	0.71775	0.02829
-1.40523	0.699324	0.0278091
-1.4031	0.691907	0.0274655
-1.41796	0.682424	0.0276804
-1.41926	0.667542	0.0277841
-1.44192	0.660482	0.0282196
-1.45621	0.648812	0.0286345
-1.46093	0.649443	0.028545
-1.47342	0.637809	0.0285859
-1.48317	0.631361	0.0290049
-1.52437	0.614115	0.0286544
-1.54467	0.606503	0.028374
-1.55593	0.5899	0.0285914
-1.56414	0.584933	0.0282912
-1.59214	0.573693	0.0281648
-1.60426	0.55646	0.0277782
-1.60934	0.544886	0.0276169
-1.619	0.536857	0.0279942
-1.62572	0.523604	0.0275494
-1.62882	0.502086	0.0274488
-1.633	0.48915	0.0275027
-1.624	0.474009	0.0280141
-1.58924	0.463969	0.0279662
-1.58894	0.444295	0.0279531
-1.58015	0.432022	0.0283964
-1.56731	0.418489	0.0279389
-1.61043	0.403721	0.0281405
-1.61913	0.391431	0.0276641
-1.62598	0.376212	0.0274702
-1.62944	0.365637	0.0276547
-1.62975	0.350483	0.0275885
-1.6363	0.339258	0.0274254
-1.64538	0.323746	0.0273427
-1.62815	0.311969	0.0276052
-1.62784	0.293599	0.0277054
-1.62711	0.279703	0.0270669
-1.61867	0.265864	0.0274561
-1.61015	0.252665	0.0276053
-1.62156	0.240692	0.0269932
-1.62882	0.228431	0.0269125
-1.6109	0.214912	0.0266419
-1.63001	0.198369	0.027038
-1.65132	0.182201	0.027379
-1.61415	0.165452	0.0270822
-1.64031	0.151014	0.0268318
-1.62866	0.134893	0.0266789
-1.60786	0.118165	0.0273123
-1.60962	0.102294	0.0275271
-1.61468	0.0876705	0.0269284
-1.62395	0.0718614	0.027134
-1.6298	0.0556012	0.0269531
-1.62709	0.0397862	0.026913
-1.65568	0.023905	0.0271372
-1.6617	0.00745668	0.0274314
-1.68711	-0.00916071	0.0275877
-1.71197	-0.0260814	0.0274663
-1.7092	-0.0433728	0.0267829
-1.71299	-0.0605491	0.0273453
-1.74926	-0.0774534	0.0271124
-1.74838	-0.0961321	0.0272827
-1.73765	-0.114193	0.027418
-1.75074	-0.131636	0.0276012
-1.73864	-0.150698	0.0271357
-1.71931	-0.169537	0.0268117
-1.74026	-0.1835	0.026913
-1.72206	-0.202495	0.0264959
-1.73501	-0.218026	0.0263636
-1.71561	-0.240561	0.02608
-1.71711	-0.258735	0.0262003
-1.72745	-0.271275	0.0262148
-1.71505	-0.289193	0.025856
-1.69549	-0.304361	0.0259769
-1.71849	-0.31637	0.0258463
-1.68959	-0.330585	0.0260571
-1.66711	-0.346982	0.0262007
-1.64015	-0.37217	0.0261481
-1.64127	-0.389073	0.0263004
-1.62619	-0.403049	0.0265088
-1.61596	-0.414654	0.0265064
-1.6191	-0.432564	0.026081
-1.58077	-0.462979	0.025952
-1.592	-0.482384	0.0261963
-1.58251	-0.494786	0.0263383
-1.57909	-0.509115	0.0258908
-1.56429	-0.528888	0.0256241
-1.55369	-0.542507	0.0255271
-1.54098	-0.566392	0.0259849
-1.56093	-0.590738	0.0262192
-1.54115	-0.613549	0.0261702
[truncated: 29,740 more rows]

## Sheet: l-Rossler_traj_infer
0.70599	0.96237	0.84253
[truncated: 30,000 more rows]

[truncated: 10 more sheets: j-Rossler_diffusion, i-Rossler_interaction, h-Rossler_self, k-Rossler_force_field, comparison_modified_sindy, comparison_two_phase, comparison_sdenet, comparison_SVISE, comparison_SFI, comparison_LaGNA]
