# Supplementary material for: Learning interpretable dynamics of stochastic complex systems from experimental data
Source: Nat Commun. 2024 Jul 17;15:6029. doi: 10.1038/s41467-024-50378-x (PMC11254936; doi:10.1038/s41467-024-50378-x)
Supplement: Supplementary file 4 — Source Data [file 41467_2024_50378_MOESM4_ESM.zip › Figure4_SourceData.xlsx]

## Sheet: fig4-b1
0.766859	0.195971	0.0110273	0.0474539	0.0185209	0.0156311	0	1.02385	0.14275	0.00607747	0.0630721	0.00618628	0.00367227	8.26e-05	0.0877162	0	0.715465	0	0	0.00959303	0	0.0515883	0.0263842	0.052267	2.05438	0.00286531	0.00692686	0	0	0.113527	0.0240068	0.0111951	0.0107093	0	0.327832	0	0	0.025945	0.0456056	0.0344531	0.071634	0.0309043	0.0596536	1.28776	0.00388209	0.00691637	0	0	0.0805278	0.00419876
1.42079	0.39245	0.107367	0.264604	0.124064	0.0230236	0	0.834263	0.926977	0.0498136	0.0240908	0.0608832	0.0174875	0	0.176082	0	0.315953	0	0.0140222	0	0	0.0831954	0.0976857	0	0.338078	0	0	0	0	0.218644	0.372989	0.0900374	0.125301	0	0	0	0	0	0.0693287	0.108383	0	0	0.00466626	0	0.00294219	0	0	0	0	0
0.400892	0.127955	0	0.0489544	0.400216	0	0	0.130026	0.0699281	0.428233	0	0.538729	0.00104138	0	0.405584	0.36196	0	0	0	0	0.0776144	0.0520722	0.0452535	0.110885	1.39809	0.00553138	0.0841043	0	0.0129535	1.35695	0.0311065	0.269269	0.218147	0.129317	0	0	0	0.0126609	0.150943	0.24812	0	0	0.0345565	0.577534	0.000307052	0.0299068	0	0.0084927	0.453505	0.0386948
0	0.109551	0	0.0619833	0	0.0113687	0	0	0.123708	0	0.725385	0	0	0	0.00991529	0	0.362257	0.0253779	0.0757746	0.0563188	0	0.0685652	0.0987292	0.301304	1.92272	0.00164772	0	0	0	0.0220821	0	0.000239813	0	0	0.274369	0	0.0198181	0.0215699	0.104725	0	0.0989727	0.0217666	0.0967705	0.820282	0.00666791	0	0	0	0	0
0	0	0.14054	0.0193402	0	0	0	0	0.0213452	0	0	0.220262	0	0	0	0	0.100843	0	0	0.0697522	0.0344296	0.164276	0.169484	0	0.932254	0	0	0	0	0	0.492837	0	0	0	0	0.00341124	0	0.0559505	0.0839309	0.0596186	0.223746	0.0891737	0.0103807	0.519782	0.00109414	0	0	0	0.0304405	0
0	0.00682046	0.00204881	0	0.0082314	0	0.469023	0	0	0	0	0	0	0	0.0428873	0.00702043	0	0	0	0	0	0	0	0.950767	0	0.00127055	0.0262658	0	0.00282741	0	0	0.113657	0	0	0	0	0	0	0	0	0	0	0	0	0	0.00229981	0	0.000192315	0	0
0	0	0	0	0.000233402	0.0146828	0.578635	0	0	0	0	0	0.000105026	0	0	0.00029521	0	0	0	0	0	0.000165539	0.0168557	0.0141799	0	0	0	0.000264853	0	0	0	0	0	0.00019847	0	0	0	0	0	0	0.000514712	0.00794446	0.0122533	0	0	0	6.84e-05	0	0.000948178	0.000113326
0.766859	0.195971	0.0110273	0.0474539	0.0185209	0.0156311	0	1.02385	0.14275	0.00607747	0.0630721	0.00618628	0.00367227	8.26e-05	0.0877162	0	0.715465	0	0	0.00959303	0	0.0515883	0.0263842	0.052267	2.05438	0.00286531	0.00692686	0	0	0.113527	0.0240068	0.0111951	0.0107093	0	0.327832	0	0	0.025945	0.0456056	0.0344531	0.071634	0.0309043	0.0596536	1.28776	0.00388209	0.00691637	0	0	0.0805278	0.00419876
1.42079	0.39245	0.107367	0.264604	0.124064	0.0230236	0	0.834263	0.926977	0.0498136	0.0240908	0.0608832	0.0174875	0	0.176082	0	0.315953	0	0.0140222	0	0	0.0831954	0.0976857	0	0.338078	0	0	0	0	0.218644	0.372989	0.0900374	0.125301	0	0	0	0	0	0.0693287	0.108383	0	0	0.00466626	0	0.00294219	0	0	0	0	0
0.400892	0.127955	0	0.0489544	0.400216	0	0	0.130026	0.0699281	0.428233	0	0.538729	0.00104138	0	0.405584	0.36196	0	0	0	0	0.0776144	0.0520722	0.0452535	0.110885	1.39809	0.00553138	0.0841043	0	0.0129535	1.35695	0.0311065	0.269269	0.218147	0.129317	0	0	0	0.0126609	0.150943	0.24812	0	0	0.0345565	0.577534	0.000307052	0.0299068	0	0.0084927	0.453505	0.0386948
0	0.109551	0	0.0619833	0	0.0113687	0	0	0.123708	0	0.725385	0	0	0	0.00991529	0	0.362257	0.0253779	0.0757746	0.0563188	0	0.0685652	0.0987292	0.301304	1.92272	0.00164772	0	0	0	0.0220821	0	0.000239813	0	0	0.274369	0	0.0198181	0.0215699	0.104725	0	0.0989727	0.0217666	0.0967705	0.820282	0.00666791	0	0	0	0	0
0	0	0.14054	0.0193402	0	0	0	0	0.0213452	0	0	0.220262	0	0	0	0	0.100843	0	0	0.0697522	0.0344296	0.164276	0.169484	0	0.932254	0	0	0	0	0	0.492837	0	0	0	0	0.00341124	0	0.0559505	0.0839309	0.0596186	0.223746	0.0891737	0.0103807	0.519782	0.00109414	0	0	0	0.0304405	0
0	0.00682046	0.00204881	0	0.0082314	0	0.469023	0	0	0	0	0	0	0	0.0428873	0.00702043	0	0	0	0	0	0	0	0.950767	0	0.00127055	0.0262658	0	0.00282741	0	0	0.113657	0	0	0	0	0	0	0	0	0	0	0	0	0	0.00229981	0	0.000192315	0	0
0	0	0	0	0.000233402	0.0146828	0.578635	0	0	0	0	0	0.000105026	0	0	0.00029521	0	0	0	0	0	0.000165539	0.0168557	0.0141799	0	0	0	0.000264853	0	0	0	0	0	0.00019847	0	0	0	0	0	0	0.000514712	0.00794446	0.0122533	0	0	0	6.84e-05	0	0.000948178	0.000113326
1.53088	0.150646	0.149316	0.464297	0.469409	0.00665898	0.0071491	0.465841	0.095395	0.0647551	0.151881	0.181709	0.00838504	0	1.55008	0.949079	0	0	0	0	0.0157097	0.0341519	0.00981818	0.0359554	4.18066	0.00402396	0.0640191	0	0	0.152291	0	0.0153325	1.23587	0.54398	0	0	0	0	0.0549395	0.0525228	0.12714	0.0110817	0.0212425	0.0482237	0	0.0168393	0	0.000931886	0.018271	0
0	0	0.0999319	0	0.154371	0	0.00498174	0	0	0	0	0.0391524	0	0.002512	0	0.315885	0.158505	0	0	0	0	0.0337125	0	0	0.665045	0	0	0	0	0	0.0119132	0	0	0.645739	0	0	0.00408456	0.00835402	0	0	0	0	0	0.80509	0	0	0	0	0	0
0.287702	0.00284976	0	0.00224647	0	0	0	0.11351	0	0	0	0	0	0	0.00435475	0.00180222	0.70005	0.517741	0.490744	0.218853	0.00634839	0.0423474	0.00781273	0	2.97969	0.00171011	0.00186289	0	0	0.02379	0.0419967	0.000332283	0	0.00215194	1.27053	0.332171	0.269587	0.143681	0.00907953	0	0.0475398	0.0125481	0	2.28819	0.00384018	0.00369885	0	0	0.0138749	0.00577322
0.391631	0	0	0	0	0	0.00178718	0.156805	0	0	0	0	0	0.000740206	0	0	1.25798	0.898686	0.606087	0.0755795	0.0342873	0.0208921	0.00492654	0	1.62671	0.0142636	0.00148233	0	0	0.0223558	0.00126227	0.000207785	0	0.00430436	0.491413	0.713587	0.127386	0.0603139	0.00501778	0	0.028351	0.00489315	0	0.578781	0.0234588	0.007261	0	0	0.000483658	0.00130452
0.250508	0.0139848	0	0.00583195	0	0.000522702	0	0.00254684	0	0	0	0	0	0	0	0	0.828156	0.778088	0.822042	0.179749	0.105659	0.0475798	0	0	1.66507	0.00201886	0	0	0	0.0224828	0	0	0	0	0.0143545	0.0461876	0.728873	0	0	0	0.00198973	0	0	0.00614088	0.00430972	0	0	0	0	0
0.547427	0	0	0	0.034794	0	0	0	0	0	0	0	0	0	0.0518923	0.0424883	1.56237	0.308406	0.159006	0.0886205	0.0947445	0.0896809	0.0235477	0.0458075	1.93978	0.00580277	0	0	0	0.00766965	0.0741902	0	0	0.00416782	0.298677	0.0856341	0	0.463201	0	0	0.00141335	0.023337	0	0.668996	0.00722136	0	0	0	0.0549669	0.00907388
0.253374	0.0972675	0.042743	0.0687717	0.0659906	0	0	0	0	0	0	0.0016612	0	0	0.0313226	0.0476485	0.299219	0	0.0973728	0.318007	0	0.0307633	0.0238941	0	1.5484	0	0	0	0	0.486595	0.239299	0	0.00320525	0	0	0	0	0.0741036	0.16749	0.0146109	0.00250408	0.034289	0.0307416	0	0	0	0	0	0.177785	0.0379108
1.62498	0.00630281	0.220935	0.1412	0.557008	0.00328248	0	0	0	0	0	0	0	0	0.765976	0.643113	1.14996	0.280554	3.63089	1.33767	0.130214	0.549397	1.43335	2.11133	0	0	0	0.000506254	0	0	0.64908	0	0.0181632	0.0654762	0	0	0	0	0	0	0	0	0	0	0	0	6.75e-05	0	0	0
0	0	0	0	0	0	0	0	0	0	0	0	0	0.0907109	0	0	0	0	0	0	0	0	0.276546	0	0	0	0	0	0.00630674	0	0	0	0	0.0046783	0	0	0	0	0	0	0	0	0	0	0	0	0	0	0	0
0	0.0589434	0	0.0438993	0	0.0198817	0.515066	0	0	0	0	0	0	0	0	0	0	0	0	0.034329	0.27527	0	0.501295	4.39665	0	0	0.0507062	0	0.00313546	0	0.126175	0.718391	0	0	0	0	0	0	0	0	0	0	0.0352901	0	0	0.00805213	0	0.000623447	0	0
0	0	0	0	0	0	0	0	0	0	0	0	0	0	0	0	0	0	0	0.0256196	0.0682068	0	0	0	0	0	0	0	0	0	0.0294209	0	0	0	0	0	0	0	0	0	0	0	0	0	0	0	0	0	0	0
0	0	0	0	0	0	0	0	0	0.000286857	0	0	0	0	0	0	0	0	0.00169977	0	0	0	0	0	0	0.0502893	0	0	0.0413952	0	0	0	0	0	0	0.000991673	3.99e-05	0	0	0	0	0	0.00663978	0	0	0	0	0	0.00221407	0.0685346
0	0.00135745	0	0	0	0	0	0	0	0	0	0	0	0	0	0	0	0	0	0	0	0	0	0.0410232	0	0	0	0	0.0152088	0.0365988	0	0.010232	0	0	0	0	0	0	0	0	0	0	0	0	0	0	0.000247476	0.0055561	0	0
0	0	0.0144845	0	0	0	0	0	0	0	0	0	0	0	0	0	0	0	0	0	0	0	0	0	0	0	0	0	0	0	0	0	0	0	0	0	0	0	0	0	0	0	0	0	0	0	0	0	0	0
0	0	0	0.00122404	0	0	0.00638469	0.00364085	0	0.00170051	0.00441876	0	0.00194502	0.00517357	0	0	0	0	0	0	0	0.000639192	0.000666515	0	0.00654699	0	0.00767081	0.00749833	0	0	0	0.0131362	0.00182431	0.00870027	0.00362684	2.41e-05	7.4e-06	2.09e-06	0	0	0.00136983	0.00771067	0.0146806	0.0316392	0.0357882	0.228179	0.0053915	0	0.0348809	0.0782272
0.00388573	0	0.0165813	0	0.00137311	0	0	0	0	0.00151409	2.02e-05	0	0.00229095	0.0647164	0	0	0.0029273	0	0	0	0	0	0.0101015	0.167934	0.00870458	0	0.0393564	0.0101201	0	0.0741829	0.471651	0.0271012	0	0	0	0	0.0015555	0.00013519	0.000406839	0.00157523	0	0.00588776	0.0259683	0	0	0	0.00222804	0	0.00308605	0
0	0	0.00275427	0	0	0	0	0	0	0	0	0	0	0	0	0	0	0	0	0.0046863	0.0143488	0.00167747	0.0494856	0	0	0	0	0	0	0	0	0.0301345	0	0	0	0	0	0	0	0	0	0	0	0	0	0	0.000117272	0	0	0
0	0.0477936	0.000330712	0.0429505	0	0	0	0	0	0	0.00357752	0	0.000760914	0.0545249	0	0	0	0	0	0	0	0.00539586	0.11584	0.417381	0	0	0.0409411	0	0.026617	0.0145945	0.373975	0.0896421	0	0	0	0	0	0	0	5.87e-05	0	0.00136398	0.0123053	0	0	0	0	0.00477385	0.00374482	0
1.53088	0.150646	0.149316	0.464297	0.469409	0.00665898	0.0071491	0.465841	0.095395	0.0647551	0.151881	0.181709	0.00838504	0	1.55008	0.949079	0	0	0	0	0.0157097	0.0341519	0.00981818	0.0359554	4.18066	0.00402396	0.0640191	0	0	0.152291	0	0.0153325	1.23587	0.54398	0	0	0	0	0.0549395	0.0525228	0.12714	0.0110817	0.0212425	0.0482237	0	0.0168393	0	0.000931886	0.018271	0
0	0	0.0999319	0	0.154371	0	0.00498174	0	0	0	0	0.0391524	0	0.002512	0	0.315885	0.158505	0	0	0	0	0.0337125	0	0	0.665045	0	0	0	0	0	0.0119132	0	0	0.645739	0	0	0.00408456	0.00835402	0	0	0	0	0	0.80509	0	0	0	0	0	0
0.287702	0.00284976	0	0.00224647	0	0	0	0.11351	0	0	0	0	0	0	0.00435475	0.00180222	0.70005	0.517741	0.490744	0.218853	0.00634839	0.0423474	0.00781273	0	2.97969	0.00171011	0.00186289	0	0	0.02379	0.0419967	0.000332283	0	0.00215194	1.27053	0.332171	0.269587	0.143681	0.00907953	0	0.0475398	0.0125481	0	2.28819	0.00384018	0.00369885	0	0	0.0138749	0.00577322
0.391631	0	0	0	0	0	0.00178718	0.156805	0	0	0	0	0	0.000740206	0	0	1.25798	0.898686	0.606087	0.0755795	0.0342873	0.0208921	0.00492654	0	1.62671	0.0142636	0.00148233	0	0	0.0223558	0.00126227	0.000207785	0	0.00430436	0.491413	0.713587	0.127386	0.0603139	0.00501778	0	0.028351	0.00489315	0	0.578781	0.0234588	0.007261	0	0	0.000483658	0.00130452
0.250508	0.0139848	0	0.00583195	0	0.000522702	0	0.00254684	0	0	0	0	0	0	0	0	0.828156	0.778088	0.822042	0.179749	0.105659	0.0475798	0	0	1.66507	0.00201886	0	0	0	0.0224828	0	0	0	0	0.0143545	0.0461876	0.728873	0	0	0	0.00198973	0	0	0.00614088	0.00430972	0	0	0	0	0
0.547427	0	0	0	0.034794	0	0	0	0	0	0	0	0	0	0.0518923	0.0424883	1.56237	0.308406	0.159006	0.0886205	0.0947445	0.0896809	0.0235477	0.0458075	1.93978	0.00580277	0	0	0	0.00766965	0.0741902	0	0	0.00416782	0.298677	0.0856341	0	0.463201	0	0	0.00141335	0.023337	0	0.668996	0.00722136	0	0	0	0.0549669	0.00907388
0	0	0	0	0	0	0	0.218006	0.000463839	0.0572122	0.0567054	0.0977986	0.0159616	0	0	0	0.351459	0.00758427	0	0.324225	0.330567	0.133107	0	0	2.97639	0.00910509	0	0	0.000215921	0	0.117986	0	0.0230233	0	0.416082	0.027672	0.0176435	0.218139	0.946155	0.127556	0.128302	0	0	1.771	0.00766048	0.0209393	0	0	0.166888	0.00873453
2.09108	1.89541	0.886402	1.82875	0.941324	0.0763685	0	0.556684	0.771432	0.266317	0.564056	0.273292	0.0354142	0	0.399456	0.0407138	0	0	0	0	0	0.361411	1.03758	2.42913	2.03265	0	0.182577	0	0	4.94305	1.39356	1.40253	0.190166	0.0206077	0	0	0	0	0.124445	0.376863	0	0.0191693	0.197972	0	0	0.00295363	0	0.0047275	0.268634	0.0415855
1.62498	0.00630281	0.220935	0.1412	0.557008	0.00328248	0	0	0	0	0	0	0	0	0.765976	0.643113	1.14996	0.280554	3.63089	1.33767	0.130214	0.549397	1.43335	2.11133	0	0	0	0.000506254	0	0	0.64908	0	0.0181632	0.0654762	0	0	0	0	0	0	0	0	0	0	0	0	6.75e-05	0	0	0
0	0	0	0	0	0	0	0	0	0	0	0	0	0.0907109	0	0	0	0	0	0	0	0	0.276546	0	0	0	0	0	0.00630674	0	0	0	0	0.0046783	0	0	0	0	0	0	0	0	0	0	0	0	0	0	0	0
0	0.0589434	0	0.0438993	0	0.0198817	0.515066	0	0	0	0	0	0	0	0	0	0	0	0	0.034329	0.27527	0	0.501295	4.39665	0	0	0.0507062	0	0.00313546	0	0.126175	0.718391	0	0	0	0	0	0	0	0	0	0	0.0352901	0	0	0.00805213	0	0.000623447	0	0
0	0	0	0	0	0	0	0	0	0	0	0	0	0	0	0	0	0	0	0.0256196	0.0682068	0	0	0	0	0	0	0	0	0	0.0294209	0	0	0	0	0	0	0	0	0	0	0	0	0	0	0	0	0	0	0
0	0	0	0	0	0	0	0	0	0.000286857	0	0	0	0	0	0	0	0	0.00169977	0	0	0	0	0	0	0.0502893	0	0	0.0413952	0	0	0	0	0	0	0.000991673	3.99e-05	0	0	0	0	0	0.00663978	0	0	0	0	0	0.00221407	0.0685346
0	0.00135745	0	0	0	0	0	0	0	0	0	0	0	0	0	0	0	0	0	0	0	0	0	0.0410232	0	0	0	0	0.0152088	0.0365988	0	0.010232	0	0	0	0	0	0	0	0	0	0	0	0	0	0	0.000247476	0.0055561	0	0
0	0	0.0144845	0	0	0	0	0	0	0	0	0	0	0	0	0	0	0	0	0	0	0	0	0	0	0	0	0	0	0	0	0	0	0	0	0	0	0	0	0	0	0	0	0	0	0	0	0	0	0
0	0	0	0.00122404	0	0	0.00638469	0.00364085	0	0.00170051	0.00441876	0	0.00194502	0.00517357	0	0	0	0	0	0	0	0.000639192	0.000666515	0	0.00654699	0	0.00767081	0.00749833	0	0	0	0.0131362	0.00182431	0.00870027	0.00362684	2.41e-05	7.4e-06	2.09e-06	0	0	0.00136983	0.00771067	0.0146806	0.0316392	0.0357882	0.228179	0.0053915	0	0.0348809	0.0782272
0.00388573	0	0.0165813	0	0.00137311	0	0	0	0	0.00151409	2.02e-05	0	0.00229095	0.0647164	0	0	0.0029273	0	0	0	0	0	0.0101015	0.167934	0.00870458	0	0.0393564	0.0101201	0	0.0741829	0.471651	0.0271012	0	0	0	0	0.0015555	0.00013519	0.000406839	0.00157523	0	0.00588776	0.0259683	0	0	0	0.00222804	0	0.00308605	0
0	0	0.00275427	0	0	0	0	0	0	0	0	0	0	0	0	0	0	0	0	0.0046863	0.0143488	0.00167747	0.0494856	0	0	0	0	0	0	0	0	0.0301345	0	0	0	0	0	0	0	0	0	0	0	0	0	0	0.000117272	0	0	0
0	0.0477936	0.000330712	0.0429505	0	0	0	0	0	0	0.00357752	0	0.000760914	0.0545249	0	0	0	0	0	0	0	0.00539586	0.11584	0.417381	0	0	0.0409411	0	0.026617	0.0145945	0.373975	0.0896421	0	0	0	0	0	0	0	5.87e-05	0	0.00136398	0.0123053	0	0	0	0	0.00477385	0.00374482	0
0	0	0	0	0	0	0.0191824	0	0	0.000119903	0	0	0	0.0171643	0	0	0	0.000319722	0	0	0	0	0	0	0	0	0	0	0.00112477	0	0.0104879	0	0	0	0	0.000126704	0.000959789	0.000777935	0.000853324	0.000919731	0.00147577	0	0.00304254	0	0	0	0	0	0	0
0.879606	0	0	0	0	0	0	0.11409	0	0	0	0	0.000237316	0	0.297605	0	0.271886	0	0	0	0	0	0	0	0.0268857	0	0	0	0	0	0.0235567	0	0.0913567	0.0548104	0.0296986	0	0	0	0	0	0	0	0	0	0	0	0	0	0	0
0.676302	0	0.00615846	0.00427544	0.0187189	8.01e-05	0.000896392	0.110303	0	0	0	0.000898344	0.000359167	0.000480129	0.357572	0.584213	0.364372	0	0	0.00709709	0.00568675	0.0106088	0.00358843	0.00644597	0.802874	0	0	0	0	0	0	0	0.103621	0.155929	0.0480677	0	0	0	0	0	0	0	0	0	0	0	0	0	0	0
0.635017	0.0460988	0.00240544	0.0425019	0.00446669	0.00269757	0	0.0499946	0.012742	0	0.00887629	0	0.000337019	0.00107405	0.0272855	0	0.864803	0	0.471226	0	0.00247141	0.0110181	0.0084765	0.0244243	1.34015	0.000577319	0.000398968	0	0	0.014569	0	0	0.00417426	0.000133107	0.0286234	0	0.0118841	0	0.00208002	0.0036656	0.0120442	0.00562365	0.0407704	0.115199	0.000344808	0	0	0	0	0
0	0	0	0	0	0	0	0.0832864	0	0	0	0	0	0	0	0	0	0	0	0.401604	0	0	0	0	0	0	0	0	0	0	0	0	0	0	0.159961	0.0570611	0.0743021	0.129577	0.0202763	0	0.079257	0.0156822	0.0451427	1.1982	0	0	0	0	0	0
0	0	0	0	0	0	0	0.218006	0.000463839	0.0572122	0.0567054	0.0977986	0.0159616	0	0	0	0.351459	0.00758427	0	0.324225	0.330567	0.133107	0	0	2.97639	0.00910509	0	0	0.000215921	0	0.117986	0	0.0230233	0	0.416082	0.027672	0.0176435	0.218139	0.946155	0.127556	0.128302	0	0	1.771	0.00766048	0.0209393	0	0	0.166888	0.00873453
2.09108	1.89541	0.886402	1.82875	0.941324	0.0763685	0	0.556684	0.771432	0.266317	0.564056	0.273292	0.0354142	0	0.399456	0.0407138	0	0	0	0	0	0.361411	1.03758	2.42913	2.03265	0	0.182577	0	0	4.94305	1.39356	1.40253	0.190166	0.0206077	0	0	0	0	0.124445	0.376863	0	0.0191693	0.197972	0	0	0.00295363	0	0.0047275	0.268634	0.0415855
0	0	0	0	0	0	0	0	0	0	0	0	0	0	0	0	0	0	0	0	0	0	0	0	0	0	0	0	0.0206528	0	0	0	0	0	0	0	0	0	0	0	0	0	0	0	0	0.0327099	0	0	0	0
0	0	0	0	0.00428792	0.000134704	0	0	0	0	0	0	0	0.000327474	0	0	0	0	0	0	0.000770496	0	0.00106672	0.0176092	0	0	0.0420007	0.000560673	0	0	0	0	0	0.000201462	0	0	0	0	0	5.91e-05	0	0.000220788	0.00246139	0	0	0.0428467	1.16e-05	0.00278936	0	0
0.0396029	0	0	0.00643625	0.0121616	0.00276632	0.00799341	0	0	0	0	0	0.000231485	0.00336975	0.0247494	0	0	0	0	0	0.00751773	0	0.00130417	0	0	1.06706	0	0	0	0	0.00894365	0.000445173	0.00297895	0	0	0	0	0	0	0	0	0	0	0	0.774102	0	0	0.0701867	0	0
0	0	0	0	0	0	0.000496326	0	0	0.00101427	0	0.00106614	0	0	0	0.00981922	0	0	0	0	0	0	0	0	0	0.296584	0.42195	5.4e-05	0.0340967	0	0	0.00127525	0	0.00109441	0	0	0	0	0.000592446	0.000496958	1.61e-05	0	0	0	0.264147	0.31369	1.19e-06	0.0381932	0.00495532	0.00230582
0	0	0.0013353	0	0.00338824	0.000173779	0.00363036	0	0	0	0	0	0.000190674	0.00229783	0	0	0	0	0	0	0	0	0	0	0	0	0	0.000266286	0.0179248	0.0436091	0.00820443	0.0158161	0	0	0	0	0	0.000165677	0.000211047	4.53e-05	0	0	0	0	0	0	0	0.0331312	0	0
0.167695	0	0	0	0.00176405	0	0.00161645	0	0	0	0	0.00110832	0	0.00310221	0.0753263	0.124861	0.188172	0	0	0	0	0	0	0	0.557125	0	0	0	0	0	0	0.000865823	0.00468059	0.0437768	0	0	0	0	0	0	0	0	0.0028007	0	0	0	0	0	0	0
0.211136	0.443094	0.476757	0.399806	0.637454	0.00682275	0	0	0	0	0	0	0	0	0.14711	0	0	0	0	0	0.00525597	0.0929115	0.0283281	0.0666446	2.08173	0	0	0	0	0.512155	0.141352	0.0348921	0	0	0	0	0	0	0	0	0	0	0	0	0	0	0	0	0	0
2.45859	0.109829	0	0.0598522	0.070073	0.00223897	0	0	0.000480092	0	0	0.00331872	0	0	0.346434	0.074888	3.5067	0	0	0	0	0	0	0	2.06837	0	0	0	0	0	0	0	0.0474229	0.0326891	0	0	0	0	0	0	0	0	0	0	0	0	0	0	0	0
0	5.02697	0.447981	3.96236	0	0.075479	0	0	0.278693	0	0	0	0	0	0	0	0	0	0	0	0.354943	0.328583	0.24853	0.996887	0	0	0	0	0	0	0	0	0	0	0	0	0	0	0	0	0	0	0	0	0	0	0	0	0	0
0	0	0	0	0	0	0	0	0	0	0	0	0	0	0	0	0	0	0.0476409	0	0	0	0	0	0	0	0	0	0	0	0.0497049	0	0	0	0	0	0	0	0	0	0	0	0	0	0	0	0	0	0	0
0	0	0	0	0	0	0	0	0	0	0	0	0	0.0333466	0	0	0	0.0928496	0	0.180904	0.25342	0.0986733	0	0	2.57206	0	0	0	0	0	0.630351	0	0	0	0	0	0	0	0.0233018	0	0	0	0	0	0.00458863	0.029551	0	0	0	0
0.0545854	0.0208685	0.00641195	0.00399324	0.0583278	0	0	0.00219679	0.000890842	0	0	0	0.000210624	0	0.0222298	0.0124373	0.0209909	0.00541796	0.017686	0	0	0.0230462	0	0	0.202127	0	0	0	0	0	0.151539	0	0.00144308	0.000891643	0.000488744	0.000373506	0	0.00380962	0.0014703	0	0.00553726	0	0	0.045502	0	0	0	0	0	0
0	0	0	0	0	0.0132641	0	0	0	0.000188479	0	0	0	0	0	0	0	0	0	0	0	0	0	0	0	0	0	0.00652974	0.00523479	0	0.0804091	0.0168898	0	0	0	0	0	0	0	0	0	0	0.0179717	0	0	0	0.000240745	0	0.066314	0.0254456
0	0	0	0	0	0	0	0	0	0	0	0	0	0	0	0	0	0	0	0	0.0138431	0	0	0	0	0.00620881	0.127003	0.00941434	0.0260551	0	0.19925	0	0	0	0	0	0	0	0	0	0	0	0	0	0	0.00507796	0.000232336	0	0	0
0	0	0.0225798	0.0205439	0	0.0140197	0	0	0	0.00742851	0	0	0	0	0	0	0	0	0	0.0355993	0.204047	0.00435594	0.440126	5.76396	0	0	0.0418434	0	0.0456667	2.41943	1.83259	1.9545	0	0	0	0	0	0	0	0	0	0	0	0	0	0.0592783	0.000277976	0.0429844	0	0
0	0	0	0	0	0	0.0191824	0	0	0.000119903	0	0	0	0.0171643	0	0	0	0.000319722	0	0	0	0	0	0	0	0	0	0	0.00112477	0	0.0104879	0	0	0	0	0.000126704	0.000959789	0.000777935	0.000853324	0.000919731	0.00147577	0	0.00304254	0	0	0	0	0	0	0
0.879606	0	0	0	0	0	0	0.11409	0	0	0	0	0.000237316	0	0.297605	0	0.271886	0	0	0	0	0	0	0	0.0268857	0	0	0	0	0	0.0235567	0	0.0913567	0.0548104	0.0296986	0	0	0	0	0	0	0	0	0	0	0	0	0	0	0
0.676302	0	0.00615846	0.00427544	0.0187189	8.01e-05	0.000896392	0.110303	0	0	0	0.000898344	0.000359167	0.000480129	0.357572	0.584213	0.364372	0	0	0.00709709	0.00568675	0.0106088	0.00358843	0.00644597	0.802874	0	0	0	0	0	0	0	0.103621	0.155929	0.0480677	0	0	0	0	0	0	0	0	0	0	0	0	0	0	0
0.635017	0.0460988	0.00240544	0.0425019	0.00446669	0.00269757	0	0.0499946	0.012742	0	0.00887629	0	0.000337019	0.00107405	0.0272855	0	0.864803	0	0.471226	0	0.00247141	0.0110181	0.0084765	0.0244243	1.34015	0.000577319	0.000398968	0	0	0.014569	0	0	0.00417426	0.000133107	0.0286234	0	0.0118841	0	0.00208002	0.0036656	0.0120442	0.00562365	0.0407704	0.115199	0.000344808	0	0	0	0	0
0	0	0	0	0	0	0	0.0832864	0	0	0	0	0	0	0	0	0	0	0	0.401604	0	0	0	0	0	0	0	0	0	0	0	0	0	0	0.159961	0.0570611	0.0743021	0.129577	0.0202763	0	0.079257	0.0156822	0.0451427	1.1982	0	0	0	0	0	0
0.253374	0.0972675	0.042743	0.0687717	0.0659906	0	0	0	0	0	0	0.0016612	0	0	0.0313226	0.0476485	0.299219	0	0.0973728	0.318007	0	0.0307633	0.0238941	0	1.5484	0	0	0	0	0.486595	0.239299	0	0.00320525	0	0	0	0	0.0741036	0.16749	0.0146109	0.00250408	0.034289	0.0307416	0	0	0	0	0	0.177785	0.0379108
0	0	0	0	0	0	0	0	0	0	0	0	0	0	0	0	0	0	0	0	0	0	0	0	0	0	0	0	0.0206528	0	0	0	0	0	0	0	0	0	0	0	0	0	0	0	0	0.0327099	0	0	0	0
0	0	0	0	0.00428792	0.000134704	0	0	0	0	0	0	0	0.000327474	0	0	0	0	0	0	0.000770496	0	0.00106672	0.0176092	0	0	0.0420007	0.000560673	0	0	0	0	0	0.000201462	0	0	0	0	0	5.91e-05	0	0.000220788	0.00246139	0	0	0.0428467	1.16e-05	0.00278936	0	0
0.0396029	0	0	0.00643625	0.0121616	0.00276632	0.00799341	0	0	0	0	0	0.000231485	0.00336975	0.0247494	0	0	0	0	0	0.00751773	0	0.00130417	0	0	1.06706	0	0	0	0	0.00894365	0.000445173	0.00297895	0	0	0	0	0	0	0	0	0	0	0	0.774102	0	0	0.0701867	0	0
0	0	0	0	0	0	0.000496326	0	0	0.00101427	0	0.00106614	0	0	0	0.00981922	0	0	0	0	0	0	0	0	0	0.296584	0.42195	5.4e-05	0.0340967	0	0	0.00127525	0	0.00109441	0	0	0	0	0.000592446	0.000496958	1.61e-05	0	0	0	0.264147	0.31369	1.19e-06	0.0381932	0.00495532	0.00230582
0	0	0.0013353	0	0.00338824	0.000173779	0.00363036	0	0	0	0	0	0.000190674	0.00229783	0	0	0	0	0	0	0	0	0	0	0	0	0	0.000266286	0.0179248	0.0436091	0.00820443	0.0158161	0	0	0	0	0	0.000165677	0.000211047	4.53e-05	0	0	0	0	0	0	0	0.0331312	0	0
0.167695	0	0	0	0.00176405	0	0.00161645	0	0	0	0	0.00110832	0	0.00310221	0.0753263	0.124861	0.188172	0	0	0	0	0	0	0	0.557125	0	0	0	0	0	0	0.000865823	0.00468059	0.0437768	0	0	0	0	0	0	0	0	0.0028007	0	0	0	0	0	0	0
0.211136	0.443094	0.476757	0.399806	0.637454	0.00682275	0	0	0	0	0	0	0	0	0.14711	0	0	0	0	0	0.00525597	0.0929115	0.0283281	0.0666446	2.08173	0	0	0	0	0.512155	0.141352	0.0348921	0	0	0	0	0	0	0	0	0	0	0	0	0	0	0	0	0	0
2.45859	0.109829	0	0.0598522	0.070073	0.00223897	0	0	0.000480092	0	0	0.00331872	0	0	0.346434	0.074888	3.5067	0	0	0	0	0	0	0	2.06837	0	0	0	0	0	0	0	0.0474229	0.0326891	0	0	0	0	0	0	0	0	0	0	0	0	0	0	0	0
0	5.02697	0.447981	3.96236	0	0.075479	0	0	0.278693	0	0	0	0	0	0	0	0	0	0	0	0.354943	0.328583	0.24853	0.996887	0	0	0	0	0	0	0	0	0	0	0	0	0	0	0	0	0	0	0	0	0	0	0	0	0	0
0	0	0	0	0	0	0	0	0	0	0	0	0	0	0	0	0	0	0.0476409	0	0	0	0	0	0	0	0	0	0	0	0.0497049	0	0	0	0	0	0	0	0	0	0	0	0	0	0	0	0	0	0	0
0	0	0	0	0	0	0	0	0	0	0	0	0	0.0333466	0	0	0	0.0928496	0	0.180904	0.25342	0.0986733	0	0	2.57206	0	0	0	0	0	0.630351	0	0	0	0	0	0	0	0.0233018	0	0	0	0	0	0.00458863	0.029551	0	0	0	0
0.0545854	0.0208685	0.00641195	0.00399324	0.0583278	0	0	0.00219679	0.000890842	0	0	0	0.000210624	0	0.0222298	0.0124373	0.0209909	0.00541796	0.017686	0	0	0.0230462	0	0	0.202127	0	0	0	0	0	0.151539	0	0.00144308	0.000891643	0.000488744	0.000373506	0	0.00380962	0.0014703	0	0.00553726	0	0	0.045502	0	0	0	0	0	0
0	0	0	0	0	0.0132641	0	0	0	0.000188479	0	0	0	0	0	0	0	0	0	0	0	0	0	0	0	0	0	0.00652974	0.00523479	0	0.0804091	0.0168898	0	0	0	0	0	0	0	0	0	0	0.0179717	0	0	0	0.000240745	0	0.066314	0.0254456
0	0	0	0	0	0	0	0	0	0	0	0	0	0	0	0	0	0	0	0	0.0138431	0	0	0	0	0.00620881	0.127003	0.00941434	0.0260551	0	0.19925	0	0	0	0	0	0	0	0	0	0	0	0	0	0	0.00507796	0.000232336	0	0	0
0	0	0.0225798	0.0205439	0	0.0140197	0	0	0	0.00742851	0	0	0	0	0	0	0	0	0	0.0355993	0.204047	0.00435594	0.440126	5.76396	0	0	0.0418434	0	0.0456667	2.41943	1.83259	1.9545	0	0	0	0	0	0	0	0	0	0	0	0	0	0.0592783	0.000277976	0.0429844	0	0
0.135544	0.0117106	0	0.00988651	0	0.000561346	0.000746361	0.00220255	0.000550845	0.000139506	0	0	0	0	0.130652	0.0420344	0.0942773	0.000819516	0	0.000348915	0.00244435	0.00811321	0	0	1.00849	0	0	4.15e-05	0	0	0.00164909	0.00262356	0.0166854	0.016728	0	0.000607372	0	0.000876156	0.000508198	0.000315794	0.000118832	0	0.00157138	0.131851	0	0	0	0	0	0
0.431065	0.0432855	0.0220392	0.172129	0.044649	0.00286086	0.000575187	0.0236823	0.00356079	0.000963599	0.0161687	0.0024075	3.42e-05	7.59e-05	0.335458	0.244006	0.293873	0	0.024735	0.00506736	0.0118209	0.0053104	0.00257413	0.0120097	1.40344	0.000619147	0.00485129	4.57e-05	0	0	0.00827599	0	0.046771	0.0464747	0.0298782	0.000159048	0.000876153	0.000184079	0.00068107	0.000309402	0.00119724	8.64e-05	0.00171063	0.0408337	0	0	5.27e-06	0	0	0
0.121207	0	0	0.00159057	0	0	0	0	0	0	0.000986498	0	3e-05	0.00226813	0	0	0.00264217	0	0.0971514	0.00593986	0.00256012	0.0171676	0.00887963	0	1.37488	0	0.00101838	0	4.72e-06	0.00717348	0	0	0.00376275	0.000715383	0	0	0.0148185	0	8.19e-05	0	0.000511302	0.000277928	0.00219976	0.106075	0	0.000383952	4.75e-07	0	0	0
0	0	0	0	0	0	8.02e-05	0	0	0	0	0	0	0.000104063	0	0	0.102279	0	0	0	0	0	0	0	0	0	0	0	0	0	0	0.000208568	0	0	0	0	0	0	0	0	0	0	0	0	0	0.000401431	0	0	0	0
0.631181	0.104696	0.0368476	0.0833289	0.0672087	0	0	0.0660645	0.0238245	0.00930915	0.0214224	0.0128524	0.000100341	0	0.0280723	0.000165627	0.453216	0	1.06581	0	0.00912236	0.0538945	0.0712749	0.00785252	1.35678	0	0	6.41e-06	0	0.291748	0.0814091	0	0	0	0.0465669	0	0	0.034769	0.0276314	0.0248579	0.0368909	0.0293479	0.0692255	0.520054	0	0	1.67e-05	0	0.103837	0.0303482
0.134041	0.0252697	0	0.00558979	0	0	0	0.0179618	0.00260986	0.00031009	0.00126408	0.000800214	0	0	0	0	0.240421	0.0908382	0.216383	0.108816	0.108162	0.058202	0.00399833	0	1.93241	0	0	0	0	0	0.0229705	0	0	0	0.0403911	0.0243136	0.0797144	0.0264002	0.0173151	0.00145311	0.0195336	0.00537975	0.01387	0.654953	0.000216764	0	0	0	0.0290274	0.00763254
0	0	0.0131813	0.0112312	0.0165733	0	0	0	0.000133139	0.00338123	0	0.004956	4.12e-05	0	0	0.00253251	0	0	0	0	0	0.049376	0	0	0	0.00172553	0	0	0	0	0	0	0	0	0	0	0	0	0	0.00705712	0	0.00878888	0.00526048	0	0	0	0	0.00220216	0.0248688	0.00999932
0.632971	0.244531	0.175898	0.269628	0.237647	0.0101852	0.0283547	0.419287	0.0435186	0.0553822	0.0777454	0.0948754	0.00170948	0.00325085	0.204422	0.0449083	0.69409	0.0965004	0.279305	0.330319	0.374898	0.262568	0.625109	1.95798	5.17798	0.00691657	0.212321	0	0	2.38101	0.533921	0.482889	0.113702	0.0505083	0.400874	0.0711425	0.361026	0.114064	0.0980545	0.057845	0.113831	0.149892	0.326309	3.40099	0.0124425	0.13024	2.25e-05	0.000140167	0.908567	0.173775
0.133131	0.0234347	0.0305256	0.0440653	0.0460726	0.0016292	0.0554676	0.016193	0	0.000842642	0	0.00243729	6.46e-06	0.00307498	0.0645265	0.0545007	0.0327882	0	0.0209509	0.00482559	0.0799928	0.0652053	0.284441	1.10765	0.552679	0.00259962	0.0425541	0.0001992	0.0180791	0.492017	0.169013	0.383287	0.0140981	0.0156405	0	0	0	0	0	0.00444361	0.000324518	0.0137782	0.0593738	0	0.000280336	0.0201408	1.81e-05	0.0110446	0.160486	0.0366376
0.760232	0.175499	0.288799	0.203566	0.652397	0	0	0.0659502	0.0221016	0.0293818	0.0213427	0.0560051	0.000656249	0	0.381265	0.213219	0.292256	0.0353195	0.0625306	0.160134	0.0428548	0.381302	0.483935	0	6.24823	0.0130151	0.0802481	0.00170432	0.00466125	3.24265	1.23884	1.60208	0.0389219	0.0193538	0.0162606	0.00320216	0.0073436	0.0475251	0.0714847	0.0638463	0.0857363	0.110993	0.0895791	2.05422	0.00194302	0.00561606	5.21e-05	0.00254228	0.575333	0.231555
0	0	0	0.00111162	0	0	0	0	0	0	0	0	0	0	0	0	0	0.000540858	0.0035606	0.0813133	0.233264	0.0568893	0.323865	0.7948	0	0	0.00724109	0	0.00247458	0.171431	0.158276	0.227617	0	0	0	2.58e-05	0.000188604	0	0	0	0	0	0	0	0	0	0	0	0	0
0	0	0	0	0	0.0323754	0.0398298	0	0	0	0	0	0.000704598	0.000333263	0	0	0	0	0	0	0.0027978	0	0.111228	0.881757	0	0.00473201	0.13789	0.00267823	0.0247077	0	0	0	0	0	0	0	0	0	0	0	0	0	0	0	0	0	0.00022214	0.0010065	0	0
0	0.00437887	0.0330751	0.0117442	0.0423595	0	0.00458423	0.0015912	0	0.00313349	0.00106577	0.0059322	0	0.000895163	0	0.052948	0.00210537	0	0	0.00124027	0.000793018	0.00556201	0.0235781	0.0439125	0.223717	0.136207	1.06093	0.00115669	0.107246	2.81166	0.239942	0.170686	0	0.00663115	0.000107948	0.000647232	0.00206348	0.000420015	0.000506425	0.00025224	5.12e-07	0.000646485	0.00286934	0.00840005	0.0293475	0.243166	0.000545677	0.0775512	0.293236	0.0133941
0	0	0	0	0.00176384	0.000770746	0	0	0	0	0	0	0	0.00107784	0	0.00860949	0	0	0	0	0	0	0	0	0	0	0.600367	0.00231481	0.125048	1.16083	0.0106822	0	0	0	0	0	0	0	0	0	0	0	0	0	0	0	0.000260859	0	0	0
0	0	0.57259	0	0.50777	0	0	0.279477	0	0.142628	0	0.24064	0.00326378	0	0	2.106	0	0	0	0	0	0.0202565	0	0	0	0.0685714	1.22746	0	0.126015	8.83595	1.01579	0.975928	0.439175	1.28616	0.185225	0	0.00477272	0.0262971	0.102584	0.00550233	0.0263246	0	0	1.50696	0.0586676	0.530029	0.0224508	0.0899142	1.67815	0
0	0	0	0	0	0	0.00178463	0	0	0	0	0	2.55e-05	0.0014769	0	0	0	0	0	0	0	0	0	0	0	0	0	0	0	0.0108067	0.0531675	0.0183747	0	0	0.00011267	0.000472518	0.000544479	0.000271347	8.87e-05	0	0.000141975	0	0.00128514	0.0102143	0	0	0	0.0029009	0.00508696	0.0178757
0	0	0	0	0	0	0	0.0156034	0.00295878	0.00298388	0.0060937	0	9.66e-05	0	0	0	0	0	0	0	0	0	0.00870271	0.0204554	0.375188	0	0	0	0	0.751721	0.815295	0.382677	0	0.0111155	0.0121515	0.000307984	0.00108257	0.00283607	0.00329133	0.00517628	0.00368567	0.017859	0.0253323	0.09563	0	0.188898	0	0.062558	0.306421	0.387443
0	0.00509847	0.00996804	0.00217145	0.0113517	0	0	0	0	0	0	0	0	0	0	0	0	0.0036391	0	0.00642493	0	0.0248877	0.00786734	0.000588667	8.58613	0.00742731	0.00877212	0	0.0106191	0.267637	0.106281	0	0	0	0	0	0	0	0	0	0	0	0	0	0.0021956	0	0.000384454	0	0	0
0	0	0	0.000266704	0	0.000833515	0.0103347	0	0	0	0	0.000221685	0.000363089	0.0104194	0	0	0	0	0	0	0	0	0	0	0	0	0	0	0	0	0	0	0	0	0	0.00159715	0.0018621	0.000347907	0.000395699	0	0	0	0.00157239	0	0	0	0	0	0	0
0	0	0	0.0091732	0	0	0	0	0	0.00320544	0	0	0	0	0	0	0	0	0	0	0	0	0	0	0	0	0	0.0804014	0.00402815	0	0	0	0	0.0437766	0	0	0	0	0	0.00096611	0	0.000986916	0	0	0	0	0.0386499	0	0	0
0.22467	0.0234071	0.0125067	0.0488517	0.0434319	0.00164483	0.0256746	0	0	0	0	0	0	0.00206833	0.148914	0.199396	0.0963546	0.00198979	0	0.0247764	0.0282763	0.0649312	0.130763	0.155843	0.683288	0.187416	1.11755	0.0256767	0.57225	0.997962	0.04916	0.54176	0.0284363	0.0191796	0	0.000393075	0	0.000194081	0.00462663	0	0.00412002	0	0	0	0.0844411	0.36636	0.0123192	0.449548	0	0
0.135544	0.0117106	0	0.00988651	0	0.000561346	0.000746361	0.00220255	0.000550845	0.000139506	0	0	0	0	0.130652	0.0420344	0.0942773	0.000819516	0	0.000348915	0.00244435	0.00811321	0	0	1.00849	0	0	4.15e-05	0	0	0.00164909	0.00262356	0.0166854	0.016728	0	0.000607372	0	0.000876156	0.000508198	0.000315794	0.000118832	0	0.00157138	0.131851	0	0	0	0	0	0
0.431065	0.0432855	0.0220392	0.172129	0.044649	0.00286086	0.000575187	0.0236823	0.00356079	0.000963599	0.0161687	0.0024075	3.42e-05	7.59e-05	0.335458	0.244006	0.293873	0	0.024735	0.00506736	0.0118209	0.0053104	0.00257413	0.0120097	1.40344	0.000619147	0.00485129	4.57e-05	0	0	0.00827599	0	0.046771	0.0464747	0.0298782	0.000159048	0.000876153	0.000184079	0.00068107	0.000309402	0.00119724	8.64e-05	0.00171063	0.0408337	0	0	5.27e-06	0	0	0
0.121207	0	0	0.00159057	0	0	0	0	0	0	0.000986498	0	3e-05	0.00226813	0	0	0.00264217	0	0.0971514	0.00593986	0.00256012	0.0171676	0.00887963	0	1.37488	0	0.00101838	0	4.72e-06	0.00717348	0	0	0.00376275	0.000715383	0	0	0.0148185	0	8.19e-05	0	0.000511302	0.000277928	0.00219976	0.106075	0	0.000383952	4.75e-07	0	0	0
0	0	0	0	0	0	8.02e-05	0	0	0	0	0	0	0.000104063	0	0	0.102279	0	0	0	0	0	0	0	0	0	0	0	0	0	0	0.000208568	0	0	0	0	0	0	0	0	0	0	0	0	0	0.000401431	0	0	0	0
0.631181	0.104696	0.0368476	0.0833289	0.0672087	0	0	0.0660645	0.0238245	0.00930915	0.0214224	0.0128524	0.000100341	0	0.0280723	0.000165627	0.453216	0	1.06581	0	0.00912236	0.0538945	0.0712749	0.00785252	1.35678	0	0	6.41e-06	0	0.291748	0.0814091	0	0	0	0.0465669	0	0	0.034769	0.0276314	0.0248579	0.0368909	0.0293479	0.0692255	0.520054	0	0	1.67e-05	0	0.103837	0.0303482
0.134041	0.0252697	0	0.00558979	0	0	0	0.0179618	0.00260986	0.00031009	0.00126408	0.000800214	0	0	0	0	0.240421	0.0908382	0.216383	0.108816	0.108162	0.058202	0.00399833	0	1.93241	0	0	0	0	0	0.0229705	0	0	0	0.0403911	0.0243136	0.0797144	0.0264002	0.0173151	0.00145311	0.0195336	0.00537975	0.01387	0.654953	0.000216764	0	0	0	0.0290274	0.00763254
0	0	0.0131813	0.0112312	0.0165733	0	0	0	0.000133139	0.00338123	0	0.004956	4.12e-05	0	0	0.00253251	0	0	0	0	0	0.049376	0	0	0	0.00172553	0	0	0	0	0	0	0	0	0	0	0	0	0	0.00705712	0	0.00878888	0.00526048	0	0	0	0	0.00220216	0.0248688	0.00999932
0.632971	0.244531	0.175898	0.269628	0.237647	0.0101852	0.0283547	0.419287	0.0435186	0.0553822	0.0777454	0.0948754	0.00170948	0.00325085	0.204422	0.0449083	0.69409	0.0965004	0.279305	0.330319	0.374898	0.262568	0.625109	1.95798	5.17798	0.00691657	0.212321	0	0	2.38101	0.533921	0.482889	0.113702	0.0505083	0.400874	0.0711425	0.361026	0.114064	0.0980545	0.057845	0.113831	0.149892	0.326309	3.40099	0.0124425	0.13024	2.25e-05	0.000140167	0.908567	0.173775
0.133131	0.0234347	0.0305256	0.0440653	0.0460726	0.0016292	0.0554676	0.016193	0	0.000842642	0	0.00243729	6.46e-06	0.00307498	0.0645265	0.0545007	0.0327882	0	0.0209509	0.00482559	0.0799928	0.0652053	0.284441	1.10765	0.552679	0.00259962	0.0425541	0.0001992	0.0180791	0.492017	0.169013	0.383287	0.0140981	0.0156405	0	0	0	0	0	0.00444361	0.000324518	0.0137782	0.0593738	0	0.000280336	0.0201408	1.81e-05	0.0110446	0.160486	0.0366376
0.760232	0.175499	0.288799	0.203566	0.652397	0	0	0.0659502	0.0221016	0.0293818	0.0213427	0.0560051	0.000656249	0	0.381265	0.213219	0.292256	0.0353195	0.0625306	0.160134	0.0428548	0.381302	0.483935	0	6.24823	0.0130151	0.0802481	0.00170432	0.00466125	3.24265	1.23884	1.60208	0.0389219	0.0193538	0.0162606	0.00320216	0.0073436	0.0475251	0.0714847	0.0638463	0.0857363	0.110993	0.0895791	2.05422	0.00194302	0.00561606	5.21e-05	0.00254228	0.575333	0.231555
0	0	0	0.00111162	0	0	0	0	0	0	0	0	0	0	0	0	0	0.000540858	0.0035606	0.0813133	0.233264	0.0568893	0.323865	0.7948	0	0	0.00724109	0	0.00247458	0.171431	0.158276	0.227617	0	0	0	2.58e-05	0.000188604	0	0	0	0	0	0	0	0	0	0	0	0	0
0	0	0	0	0	0.0323754	0.0398298	0	0	0	0	0	0.000704598	0.000333263	0	0	0	0	0	0	0.0027978	0	0.111228	0.881757	0	0.00473201	0.13789	0.00267823	0.0247077	0	0	0	0	0	0	0	0	0	0	0	0	0	0	0	0	0	0.00022214	0.0010065	0	0
0	0.00437887	0.0330751	0.0117442	0.0423595	0	0.00458423	0.0015912	0	0.00313349	0.00106577	0.0059322	0	0.000895163	0	0.052948	0.00210537	0	0	0.00124027	0.000793018	0.00556201	0.0235781	0.0439125	0.223717	0.136207	1.06093	0.00115669	0.107246	2.81166	0.239942	0.170686	0	0.00663115	0.000107948	0.000647232	0.00206348	0.000420015	0.000506425	0.00025224	5.12e-07	0.000646485	0.00286934	0.00840005	0.0293475	0.243166	0.000545677	0.0775512	0.293236	0.0133941
0	0	0	0	0.00176384	0.000770746	0	0	0	0	0	0	0	0.00107784	0	0.00860949	0	0	0	0	0	0	0	0	0	0	0.600367	0.00231481	0.125048	1.16083	0.0106822	0	0	0	0	0	0	0	0	0	0	0	0	0	0	0	0.000260859	0	0	0
0	0	0.57259	0	0.50777	0	0	0.279477	0	0.142628	0	0.24064	0.00326378	0	0	2.106	0	0	0	0	0	0.0202565	0	0	0	0.0685714	1.22746	0	0.126015	8.83595	1.01579	0.975928	0.439175	1.28616	0.185225	0	0.00477272	0.0262971	0.102584	0.00550233	0.0263246	0	0	1.50696	0.0586676	0.530029	0.0224508	0.0899142	1.67815	0
0	0	0	0	0	0	0.00178463	0	0	0	0	0	2.55e-05	0.0014769	0	0	0	0	0	0	0	0	0	0	0	0	0	0	0	0.0108067	0.0531675	0.0183747	0	0	0.00011267	0.000472518	0.000544479	0.000271347	8.87e-05	0	0.000141975	0	0.00128514	0.0102143	0	0	0	0.0029009	0.00508696	0.0178757
0	0	0	0	0	0	0	0.0156034	0.00295878	0.00298388	0.0060937	0	9.66e-05	0	0	0	0	0	0	0	0	0	0.00870271	0.0204554	0.375188	0	0	0	0	0.751721	0.815295	0.382677	0	0.0111155	0.0121515	0.000307984	0.00108257	0.00283607	0.00329133	0.00517628	0.00368567	0.017859	0.0253323	0.09563	0	0.188898	0	0.062558	0.306421	0.387443
0	0.00509847	0.00996804	0.00217145	0.0113517	0	0	0	0	0	0	0	0	0	0	0	0	0.0036391	0	0.00642493	0	0.0248877	0.00786734	0.000588667	8.58613	0.00742731	0.00877212	0	0.0106191	0.267637	0.106281	0	0	0	0	0	0	0	0	0	0	0	0	0	0.0021956	0	0.000384454	0	0	0
0	0	0	0.000266704	0	0.000833515	0.0103347	0	0	0	0	0.000221685	0.000363089	0.0104194	0	0	0	0	0	0	0	0	0	0	0	0	0	0	0	0	0	0	0	0	0	0.00159715	0.0018621	0.000347907	0.000395699	0	0	0	0.00157239	0	0	0	0	0	0	0
0	0	0	0.0091732	0	0	0	0	0	0.00320544	0	0	0	0	0	0	0	0	0	0	0	0	0	0	0	0	0	0.0804014	0.00402815	0	0	0	0	0.0437766	0	0	0	0	0	0.00096611	0	0.000986916	0	0	0	0	0.0386499	0	0	0
0.22467	0.0234071	0.0125067	0.0488517	0.0434319	0.00164483	0.0256746	0	0	0	0	0	0	0.00206833	0.148914	0.199396	0.0963546	0.00198979	0	0.0247764	0.0282763	0.0649312	0.130763	0.155843	0.683288	0.187416	1.11755	0.0256767	0.57225	0.997962	0.04916	0.54176	0.0284363	0.0191796	0	0.000393075	0	0.000194081	0.00462663	0	0.00412002	0	0	0	0.0844411	0.36636	0.0123192	0.449548	0	0
0.118234	0.00483876	0.0025862	0.0195935	0.00559358	0.000128194	0.00109962	0.00593879	0	5.11e-05	0	0.000242372	0.000220233	0.000428607	0.124124	0.0681806	0.0335774	0	0	0	0	0.00128296	0.00119925	0.00522306	0.571015	0.00498438	0.0207346	2.84e-05	0.00171894	0.0460759	0.00148586	0.00415268	0.0157213	0.0189282	0	0	0	0	0	0	0	0	0	0.0233346	0.00146504	0.00562173	1.1e-05	0.000305771	0.00165602	0
0	0	0	0	0	0.00104143	0.00146776	0	0	0	0	0	0	0.0076387	0	0.00132449	0	0	0	0	0	0	0	0	0	0.000675734	0	0	0	0	0	0	0	0.000197762	0	0	0	0	0	0	0	0	0	0	0.000337461	0.00102153	0	0	0	0
0	0	0	0	0	0	0	0	0	0	0	0	0	0	0	0	0	0	0	0	0	0	0	0	0	0	0	0	0	0	0.0455928	0	0	0	0	0	0	0	0	0	0	0	0	0	0	0	0	0	0	0.00438239
0.0230308	0	0.0160996	0.131835	0.0246954	0	0.0052204	0	0.00123621	0.0011634	0.0323125	0.000200009	0.000310365	0.00961907	0.0931002	0.105742	0	0	0	0	0	0	0.0558691	0.014848	0.635166	0.000651676	0	0	0	0.00598551	0	0.00021214	0.0222019	0.0240485	0	0	0	0	0	0	0	0	0	0	6.73e-05	0.000975591	0	0	0	0
0	0	0	0	0	0	2.89e-05	0	0	0	0	0	0	5.23e-06	0	0	0	0	0.000231227	0	0	0	0	0	0	0	0	0	0	0	0.00422558	0	0	0	0	2.04e-05	0	3.27e-05	3.55e-06	1.77e-05	0	0	0.000163782	0	0	0	0	0	0	0.00229356
0	0	0	0	0	0	0	0	0	0	0	0	0	0	0	0	0	0	0	0	0	0	0	0	0	0	0	0	0	0	0	0	0	0	0	2.33e-05	0	0	0	0	0	0	0	0	0	0	0	0	0	0
5.6e-05	0	0	0	0	5.9e-05	0.000598114	0.000234765	1.88e-06	0	6.65e-05	6.38e-05	7.93e-06	0.000426095	0	2.43e-06	4.06e-05	8.21e-05	0.00181989	0.00171151	0.000242534	0	3.56e-05	0.00220796	0	0	0	0	0	0	0.000603871	0.00117388	0.000171307	0.00159943	7.12e-05	5.52e-05	0.0028445	0.00101998	0.000613963	0.000120423	3.2e-05	0	0.00178668	0.00155291	0	0.000687114	0	0	3.39e-05	0.00133502
0.118234	0.00483876	0.0025862	0.0195935	0.00559358	0.000128194	0.00109962	0.00593879	0	5.11e-05	0	0.000242372	0.000220233	0.000428607	0.124124	0.0681806	0.0335774	0	0	0	0	0.00128296	0.00119925	0.00522306	0.571015	0.00498438	0.0207346	2.84e-05	0.00171894	0.0460759	0.00148586	0.00415268	0.0157213	0.0189282	0	0	0	0	0	0	0	0	0	0.0233346	0.00146504	0.00562173	1.1e-05	0.000305771	0.00165602	0
0	0	0	0	0	0.00104143	0.00146776	0	0	0	0	0	0	0.0076387	0	0.00132449	0	0	0	0	0	0	0	0	0	0.000675734	0	0	0	0	0	0	0	0.000197762	0	0	0	0	0	0	0	0	0	0	0.000337461	0.00102153	0	0	0	0
0	0	0	0	0	0	0	0	0	0	0	0	0	0	0	0	0	0	0	0	0	0	0	0	0	0	0	0	0	0	0.0455928	0	0	0	0	0	0	0	0	0	0	0	0	0	0	0	0	0	0	0.00438239
0.0230308	0	0.0160996	0.131835	0.0246954	0	0.0052204	0	0.00123621	0.0011634	0.0323125	0.000200009	0.000310365	0.00961907	0.0931002	0.105742	0	0	0	0	0	0	0.0558691	0.014848	0.635166	0.000651676	0	0	0	0.00598551	0	0.00021214	0.0222019	0.0240485	0	0	0	0	0	0	0	0	0	0	6.73e-05	0.000975591	0	0	0	0
0	0	0	0	0	0	2.89e-05	0	0	0	0	0	0	5.23e-06	0	0	0	0	0.000231227	0	0	0	0	0	0	0	0	0	0	0	0.00422558	0	0	0	0	2.04e-05	0	3.27e-05	3.55e-06	1.77e-05	0	0	0.000163782	0	0	0	0	0	0	0.00229356
0	0	0	0	0	0	0	0	0	0	0	0	0	0	0	0	0	0	0	0	0	0	0	0	0	0	0	0	0	0	0	0	0	0	0	2.33e-05	0	0	0	0	0	0	0	0	0	0	0	0	0	0
5.6e-05	0	0	0	0	5.9e-05	0.000598114	0.000234765	1.88e-06	0	6.65e-05	6.38e-05	7.93e-06	0.000426095	0	2.43e-06	4.06e-05	8.21e-05	0.00181989	0.00171151	0.000242534	0	3.56e-05	0.00220796	0	0	0	0	0	0	0.000603871	0.00117388	0.000171307	0.00159943	7.12e-05	5.52e-05	0.0028445	0.00101998	0.000613963	0.000120423	3.2e-05	0	0.00178668	0.00155291	0	0.000687114	0	0	3.39e-05	0.00133502
0	0	0	0	0	6.09e-05	0	0	0	0	0	0	0	0	0	0	0	0	0	0	0	0.000146403	0	0	0	0.00160529	0	0	0	0	0	0	0	0	0	0	0	0	0	0	0	0	0	0	0	0	4.97e-06	0	0	0
0	0	0	0	0	0	0	0	0	0	0	0	0	0.00118397	0	0	0	0	0	0.00814115	0	0.0258367	0	0	0.0881486	0	0	0	0	0	0	0	0	0	0	0	0	0	0	0	0	0	0	0	0	0	0	0	0	0
0	0	0	0	0	0	0.000450707	0	0	0.000136473	0	4.19e-05	0	0	0	0	0	0.00075261	0.00130027	0	0	0	0	0.000775944	0	0.0107937	0.00970536	6.13e-05	0.00499993	0.0055365	0.0277882	0.00186022	0	0.00529768	0	9.71e-05	0.000682233	0.00106518	0.000141393	4.73e-05	0	0	0.000995082	0	0.00575404	0.0229531	0	0.0191269	0.00142763	0.00126789
0.000222533	5.4e-05	0	4.37e-05	7.26e-05	7.12e-06	0	0.000630158	0	0	0	0	1.98e-06	0.000310576	0.000136847	0	0.000126206	1.93e-05	0.000193796	0	0	0.000220058	0.00019701	0.00137798	0	0	0	0	0	0	0.00205055	0.000367974	0.000329678	0.000797856	6.42e-05	0.000465831	0.000909069	0.000462019	0.000127184	0	0.000176629	0	0.000365115	0.00342892	0	0	0	0	0	0.00805311
0	6.19e-05	0	0	0	0	0.000187879	0	0	0	0	0	0	0.000376169	0	0	0	0.000173743	0.00109786	0	0	0	0	0	0	0	0	0	0	0	0	0	0	0	0	0	0.000651048	0	1.84e-05	0	0	0	0	0	0	0	0	0	0	0
0	0	0	0	0	6.09e-05	0	0	0	0	0	0	0	0	0	0	0	0	0	0	0	0.000146403	0	0	0	0.00160529	0	0	0	0	0	0	0	0	0	0	0	0	0	0	0	0	0	0	0	0	4.97e-06	0	0	0
0	0	0	0	0	0	0	0	0	0	0	0	0	0.00118397	0	0	0	0	0	0.00814115	0	0.0258367	0	0	0.0881486	0	0	0	0	0	0	0	0	0	0	0	0	0	0	0	0	0	0	0	0	0	0	0	0	0
0	0	0	0	0	0	0.000450707	0	0	0.000136473	0	4.19e-05	0	0	0	0	0	0.00075261	0.00130027	0	0	0	0	0.000775944	0	0.0107937	0.00970536	6.13e-05	0.00499993	0.0055365	0.0277882	0.00186022	0	0.00529768	0	9.71e-05	0.000682233	0.00106518	0.000141393	4.73e-05	0	0	0.000995082	0	0.00575404	0.0229531	0	0.0191269	0.00142763	0.00126789
0.000222533	5.4e-05	0	4.37e-05	7.26e-05	7.12e-06	0	0.000630158	0	0	0	0	1.98e-06	0.000310576	0.000136847	0	0.000126206	1.93e-05	0.000193796	0	0	0.000220058	0.00019701	0.00137798	0	0	0	0	0	0	0.00205055	0.000367974	0.000329678	0.000797856	6.42e-05	0.000465831	0.000909069	0.000462019	0.000127184	0	0.000176629	0	0.000365115	0.00342892	0	0	0	0	0	0.00805311
0	6.19e-05	0	0	0	0	0.000187879	0	0	0	0	0	0	0.000376169	0	0	0	0.000173743	0.00109786	0	0	0	0	0	0	0	0	0	0	0	0	0	0	0	0	0	0.000651048	0	1.84e-05	0	0	0	0	0	0	0	0	0	0	0
[truncated: 110 more columns]

## Sheet: fig4-b2
0	74.0708	77.3959	72.6582	48.4244	92.1217	129.187	106.302	135.721	94.6064	109.447	77.9153	134.915	155.244	49.0931	64.953	44.4636	98.8919	159.073	141.115	190.338	130.022	171.822	194.915	116.305	84.0183	101.384	119.41	134.439	150.333	175.115	194.938	77.2069	83.6889	142.697	196.602	246.31	227.362	183.837	196.748	204.208	237.747	258.061	182.999	107.997	117.068	139.284	135.729	181.198	208.881
74.0708	0	48.0566	31.6363	60.0866	44.8476	72.2708	135.72	121.671	75.0968	93.1095	88.7637	114.589	117.074	104.901	104.086	83.6579	105.312	165.36	114.35	168.266	93.5744	141.521	156.819	101.88	104.626	84.7231	90.8152	103.41	94.9909	126.536	135.697	123.197	118.555	167.461	210.089	260.43	222.355	171.749	177.399	192.705	225.679	239.438	182.284	127.354	105.736	118.911	106.348	144.002	175.647
77.3959	48.0566	0	17.2918	34.1989	47.154	68.8783	95.1172	76.2196	27.6542	45.9597	46.3599	69.6563	82.1574	92.0819	93.0018	105.699	143.38	201.794	158.19	207.685	133.775	176.707	192.334	131.646	101.183	81.2807	94.2769	98.3292	111.665	146.358	155.711	97.7095	96.8522	127.075	168.448	224.256	183.436	129.176	139.038	156.805	196.224	211.521	150.766	107.18	86.8444	101.406	98.0478	123.445	157.899
72.6582	31.6363	17.2918	0	38.6179	36.4034	63.5656	109.436	93.0974	44.819	63.0163	60.6957	84.1615	91.8348	95.5237	96.8894	96.8077	130.44	190.448	144.263	195.922	121.423	166.624	182.141	123.037	103.306	83.5888	94.561	101.79	107.093	141.466	150.298	106.485	105.042	142.372	184.744	239.233	199.15	145.551	154.157	171.546	209.161	223.907	164.221	115.778	95.1416	109.519	102.682	132.419	166.432
48.4244	60.0866	34.1989	38.6179	0	65.2464	96.1937	78.9013	89.7355	46.6258	61.5822	35.4203	87.142	108.621	62.4259	70.7193	84.9117	132.472	191.954	159.83	209.319	139.651	182.306	201.707	130.166	87.754	85.8697	104.26	112.151	132.643	163.732	178.588	71.9199	76.9904	116.295	165.736	221.339	191.007	141.149	154.592	167.343	206.121	224.759	154.264	96.3559	92.3673	112.413	111.812	145.288	176.815
92.1217	44.8476	47.154	36.4034	65.2464	0	38.0694	134.91	114.597	68.5736	84.1646	86.3731	91.3931	88.4403	124.807	130.291	115.973	143.03	206.837	154.17	210.349	135.596	184.185	197.181	146.724	138.199	118.091	126.01	132.9	126.363	161.61	163.994	137.024	139.167	171.048	212.798	270.533	226.043	168.226	177.373	199.231	239	251.946	196.697	151.861	130.211	142.504	134.192	157.374	193.047
129.187	72.2708	68.8783	63.5656	96.1937	38.0694	0	155.238	117.076	81.2124	91.8292	108.118	88.4324	69.7217	157.503	160.128	151.673	173.539	234.351	174.347	228.195	153.232	199.246	207.751	169.58	164.952	135.941	139.593	141.672	128.547	165.078	159.566	165.35	165.711	187.253	221.482	279.492	226.383	166.374	172.704	199.308	239.539	248.85	204.566	173.882	144.249	151.227	142.564	152.437	189.095
106.302	135.72	95.1172	109.436	78.9013	134.91	155.238	0	74.0671	78.2858	72.6517	49.2013	92.1188	129.178	77.9717	84.664	142.698	196.585	246.318	227.256	267.848	204.267	237.823	258.039	183.01	107.989	117.498	139.29	137.644	181.196	208.872	226.765	50.3714	65.3655	44.4671	98.9109	159.072	141.214	103.287	124.99	129.978	171.763	194.941	116.305	84.0274	101.155	119.383	133.566	150.328	175.123
135.721	121.671	76.2196	93.0974	89.7355	114.597	117.076	74.0671	0	49.0996	31.6408	60.8427	44.8568	72.2774	123.299	119.192	167.454	210.065	260.423	222.243	262.596	192.771	225.764	239.402	182.285	127.322	105.887	118.872	108.112	143.985	175.624	183.773	106.1	104.531	83.6583	105.322	165.351	114.438	55.007	71.021	93.4852	141.415	156.836	101.86	104.629	84.8677	90.7993	103.148	94.9741	126.532
94.6064	75.0968	27.6542	44.819	46.6258	68.5736	81.2124	78.2858	49.0996	0	18.3585	34.5659	47.713	68.8858	97.3276	97.2086	126.417	167.577	223.503	182.366	228.817	155.956	195.53	210.679	150.073	107.05	86.6702	101.003	99.3124	122.754	157.266	166.282	93.2539	93.2902	106.734	144.503	202.792	159.275	103.12	115.23	134.557	177.338	193.026	132.422	101.562	81.4047	94.445	97.1079	111.868	146.628
109.447	93.1095	45.9597	63.0163	61.5822	84.1646	91.8292	72.6517	31.6408	18.3585	0	38.9988	36.3749	63.5488	106.31	105.54	142.383	184.742	239.254	199.065	243.815	171.643	209.281	223.903	164.254	115.779	95.3017	109.525	104.324	132.438	166.445	174.793	96.4955	97.0445	96.8149	130.46	190.457	144.37	86.4733	100.408	121.357	166.545	182.186	123.046	103.345	83.653	94.5942	101.012	107.113	141.499
77.9153	88.7637	46.3599	60.6957	35.4203	86.3731	108.118	49.2013	60.8427	34.5659	38.9988	0	65.7467	96.4144	71.2425	77.0407	115.289	164.676	220.389	189.907	235.761	166.487	205.38	223.936	153.423	95.817	92.1702	111.928	113.19	144.734	176.254	190.541	63.1466	70.4908	85.7548	133.418	192.738	160.779	110.324	127.109	140.298	182.808	202.297	130.723	87.7347	85.5639	104.238	110.687	132.827	163.958
134.915	114.589	69.6563	84.1615	87.142	91.3931	88.4324	92.1188	44.8568	47.713	36.3749	65.7467	0	38.0596	136.863	139.679	171.045	212.777	270.53	225.937	273.452	199.304	239.093	251.91	196.701	151.837	130.292	142.47	135.682	157.358	193.025	196.034	125.825	130.455	115.978	143.045	206.836	154.255	91.7344	107.751	135.511	184.082	197.204	146.714	138.213	118.184	126.013	132.303	126.353	161.612
155.244	117.074	82.1574	91.8348	108.621	88.4403	69.7217	129.178	72.2774	68.8858	63.5488	96.4144	38.0596	0	164.964	166.055	187.251	221.468	279.494	226.293	274.527	199.395	239.649	248.824	204.578	173.859	144.197	151.193	143.676	152.432	189.084	185.107	158.412	160.212	151.673	173.548	234.349	174.423	111.856	121.179	153.145	199.138	207.779	169.57	164.97	136.124	139.617	141.217	128.549	165.09
49.0931	104.901	92.0819	95.5237	62.4259	124.807	157.503	77.9717	123.299	97.3276	106.31	71.2425	136.863	164.964	0	26.9896	71.2866	126.108	172.839	166.196	205.147	150.396	182.859	207.15	123.849	57.5249	90.1766	112.514	123.831	157.577	178.988	203.643	33.3723	40.0696	105.124	158.999	203.356	194.844	161.33	174.927	175.105	205.405	228.482	147.712	69.3097	95.816	119.681	123.33	167.786	190.389
64.953	104.086	93.0018	96.8894	70.7193	130.291	160.128	84.664	119.192	97.2086	105.54	77.0407	139.679	166.055	26.9896	0	75.987	124.11	164.398	157.233	191.048	138.171	165.814	189.675	107.663	31.5939	68.605	90.7601	101.917	139.849	158.409	185.088	40.2933	26.7196	102.816	151.46	190.401	181.767	152.594	162.694	159.855	185.814	208.434	129.609	46.8977	74.4821	97.8472	101.454	149.087	168.753
44.4636	83.6579	105.699	96.8077	84.9117	115.973	151.673	142.698	167.454	126.417	142.383	115.289	171.045	187.251	71.2866	75.987	0	57.284	114.892	106.131	151.621	101.694	139.159	164.129	85.2345	81.4634	102.637	115.525	135.689	143.357	160.38	183.7	104.111	101.766	172.953	224.173	265.968	250.886	212.452	221.301	225.161	251.63	271.05	199.359	118.851	127.111	147.352	138.831	192.872	216.367
98.8919	105.312	143.38	130.44	132.472	143.03	173.539	196.585	210.065	167.577	184.742	164.676	212.777	221.468	126.108	124.11	57.284	0	68.2879	59.7088	104.223	72.7397	104.268	128.007	69.7608	117.173	128.17	131.317	154.158	142.968	150.443	172.323	158.011	150.462	224.156	271.56	308.225	291.001	253.959	258.341	262.032	282.655	299.053	236.349	159.649	159.114	174.311	159.337	215.821	236.11
159.073	165.36	201.794	190.448	191.954	206.837	234.351	246.318	260.423	223.503	239.254	220.389	270.53	279.494	172.839	164.398	114.892	68.2879	0	75.0571	70.1838	96.7691	92.0257	114.37	85.7735	148.799	162.995	160.755	183.247	171.022	162.955	188.925	202.316	189.546	265.974	308.246	332.696	324.05	297.033	297.615	294.986	305.044	320.272	264.268	191.169	193.568	204.793	189.007	247.537	259.086
141.115	114.35	158.19	144.263	159.83	154.17	174.347	227.256	222.243	182.366	199.065	189.907	225.937	226.293	166.196	157.233	106.131	59.7088	75.0571	0	60.8041	34.7933	59.0412	75.5768	62.5572	140.846	133.167	125.701	146.847	115.772	114.407	130.807	194.043	180.858	250.782	290.914	323.95	298.6	262.512	261.158	266.22	281.711	293.273	244.888	181.01	166.025	173.925	153.409	205.275	222.465
190.338	168.266	207.685	195.922	209.319	210.349	228.195	267.848	262.596	228.817	243.815	235.761	273.452	274.527	205.147	191.048	151.621	104.223	70.1838	60.8041	0	75.8581	43.1365	52.0568	85.1805	168.083	162.528	150.598	169.838	140.496	122.008	141.643	230.823	213.241	284.201	318.73	340.693	321.681	295.232	290.022	289.357	294.602	304.258	264.564	206.683	193.462	197.104	176.594	227.812	235.849
130.022	93.5744	133.775	121.423	139.651	135.596	153.232	204.267	192.771	155.956	171.643	166.487	199.304	199.395	150.396	138.171	101.694	72.7397	96.7691	34.7933	75.8581	0	51.0494	68.2115	43.9631	119.168	102.979	93.0862	113.301	81.5157	83.1472	101.487	174.639	159.205	225.218	262.104	295.026	266.374	230.76	228.051	233.418	248.891	259.729	213.957	155.926	135.301	141.308	119.969	170.647	188.111
171.822	141.521	176.707	166.624	182.306	184.185	199.246	237.823	225.764	195.53	209.281	205.38	239.093	239.649	182.859	165.814	139.159	104.268	92.0257	59.0412	43.1365	51.0494	0	27.7175	59.2731	140.329	126.298	111.44	129.098	99.1509	79.4551	102.365	204.932	185.304	251.703	282.743	305.099	281.879	255.773	249.098	248.926	254.267	263.026	226.441	175.233	156.05	157.26	135.941	185.241	193.205
194.915	156.819	192.334	182.141	201.707	197.181	207.751	258.039	239.402	210.679	223.903	223.936	251.91	248.824	207.15	189.675	164.129	128.007	114.37	75.5768	52.0568	68.2115	27.7175	0	85.0021	163.673	143.975	126.269	140.98	102.936	77.986	93.2862	228.02	207.903	271.033	299.05	320.259	293.341	267.593	258.733	259.665	262.943	268.979	240.282	196.055	172.152	170.195	147.853	191.018	197.182
116.305	101.88	131.646	123.037	130.166	146.724	169.58	183.01	182.285	150.073	164.254	153.423	196.701	204.578	123.849	107.663	85.2345	69.7608	85.7735	62.5572	85.1805	43.9631	59.2731	85.0021	0	84.5913	81.0643	75.562	98.0663	90.3483	89.3381	118.858	147.093	128.945	199.371	236.377	264.275	244.998	216.125	214.454	213.921	226.384	240.309	187.803	123.649	112.879	121.651	104.071	161.995	175.742
84.0183	104.626	101.183	103.306	87.754	138.199	164.952	107.989	127.322	107.05	115.779	95.817	151.837	173.859	57.5249	31.5939	81.4634	117.173	148.799	140.846	168.083	119.168	140.329	163.673	84.5913	0	48.5095	67.2488	80.6232	118.762	132.268	161.668	68.8136	46.3474	118.843	159.654	191.158	181.097	156.317	161.237	155.871	175.162	196.058	123.627	43.2976	61.035	81.3191	81.2467	135.169	150.914
101.384	84.7231	81.2807	83.5888	85.8697	118.091	135.941	117.498	105.887	86.6702	95.3017	92.1702	130.292	144.197	90.1766	68.605	102.637	128.17	162.995	133.167	162.528	102.979	126.298	143.975	81.0643	48.5095	0	23.4165	35.326	74.9027	94.4692	119.386	96.4104	74.8345	127.566	159.504	193.918	166.344	135.254	134.678	135.41	156.09	172.218	113.135	61.5779	32.9267	46.4106	37.08	93.8299	113.893
119.41	90.8152	94.2769	94.561	104.26	126.01	139.593	139.29	118.872	101.003	109.525	111.928	142.47	151.193	112.514	90.7601	115.525	131.317	160.755	125.701	150.598	93.0862	111.44	126.269	75.562	67.2488	23.4165	0	23.1492	54.8829	71.4855	97.2632	119.797	97.7256	147.358	174.318	204.786	173.997	144.912	140.237	141.227	157.153	170.184	121.625	81.3616	46.3904	48.4037	28.835	87.5751	104.933
134.439	103.41	98.3292	101.79	112.151	132.9	141.672	137.644	108.112	99.3124	104.324	113.19	135.682	143.676	123.831	101.917	135.689	154.158	183.247	146.847	169.838	113.301	129.098	140.98	98.0663	80.6232	35.326	23.1492	0	58.4892	76.0657	97.5208	125.306	103.109	140.823	161.234	190.546	155.05	127.786	120.375	121.402	136.85	148.617	105.615	82.8141	39.2406	30.5789	7.00128	64.8901	82.3847
150.333	94.9909	111.665	107.093	132.643	126.363	128.547	181.196	143.985	122.754	132.438	144.734	157.358	152.432	157.577	139.849	143.357	142.968	171.022	115.772	140.496	81.5157	99.1509	102.936	90.3483	118.762	74.9027	54.8829	58.4892	0	37.4752	46.9197	167.918	148.871	192.874	215.832	247.533	205.356	171.235	162.163	170.577	185.14	191.029	161.977	135.191	94.0003	87.62	64.3226	96.2636	114.645
175.115	126.536	146.358	141.466	163.732	161.61	165.078	208.872	175.624	157.266	166.445	176.254	193.025	189.084	178.988	158.409	160.38	150.443	162.955	114.407	122.008	83.1472	79.4551	77.986	89.3381	132.268	94.4692	71.4855	76.0657	37.4752	0	36.0618	190.391	168.542	216.364	236.117	259.082	222.539	196.983	185.112	188.053	193.118	197.192	175.723	150.926	114.038	104.967	82.2208	114.645	121.943
194.938	135.697	155.711	150.298	178.588	163.994	159.566	226.765	183.773	166.282	174.793	190.541	196.034	185.107	203.643	185.088	183.7	172.323	188.925	130.807	141.643	101.487	102.365	93.2862	118.858	161.668	119.386	97.2632	97.5208	46.9197	36.0618	0	214.206	194.139	235.765	252.958	278.749	234.169	204.918	191.396	199.389	206.286	206.565	194.515	177.789	136.036	124.823	102.762	119.821	129.221
77.2069	123.197	97.7095	106.485	71.9199	137.024	165.35	50.3714	106.1	93.2539	96.4955	63.1466	125.825	158.412	33.3723	40.2933	104.111	158.011	202.316	194.043	230.823	174.639	204.932	228.02	147.093	68.8136	96.4104	119.797	125.306	167.918	190.391	214.206	0	26.7925	72.58	127.378	173.818	167.546	137.415	153.254	151.547	183.807	208.178	124.841	57.8009	90.2571	113.074	122.964	158.414	179.787
83.6889	118.555	96.8522	105.042	76.9904	139.167	165.711	65.3655	104.531	93.2902	97.0445	70.4908	130.455	160.212	40.0696	26.7196	101.766	150.462	189.546	180.858	213.241	159.205	185.304	207.903	128.945	46.3474	74.8345	97.7256	103.109	148.871	168.542	194.139	26.7925	0	76.8873	125.158	165.456	158.337	132.138	143.779	139.053	166.683	190.575	108.622	32.1821	68.4229	91.1072	100.85	140.314	158.98
142.697	167.461	127.075	142.372	116.295	171.048	187.253	44.4671	83.6583	106.734	96.8149	85.7548	115.978	151.673	105.124	102.816	172.953	224.156	265.974	250.782	284.201	225.218	251.703	271.033	199.371	118.843	127.566	147.358	140.823	192.874	216.364	235.765	72.58	76.8873	0	57.3026	114.889	106.226	86.6548	106.831	101.678	139.122	164.155	85.2406	81.4619	102.507	115.49	135.376	143.355	160.391
196.602	210.089	168.448	184.744	165.736	212.798	221.482	98.9109	105.322	144.503	130.46	133.418	143.045	173.548	158.999	151.46	224.173	271.56	308.246	290.914	318.73	262.104	282.743	299.05	236.377	159.654	159.504	174.318	161.234	215.832	236.117	252.958	127.378	125.158	57.3026	0	68.2751	59.7629	73.6189	88.1322	72.7642	104.253	128.024	69.7785	117.184	128.258	131.292	154.608	142.969	150.454
246.31	260.43	224.256	239.233	221.339	270.533	279.492	159.072	165.351	202.792	190.457	192.738	206.836	234.349	203.356	190.401	265.968	308.225	332.696	323.95	340.693	295.026	305.099	320.259	264.275	191.158	193.918	204.786	190.546	247.533	259.082	278.749	173.818	165.456	114.889	68.2751	0	75.0481	125.885	127.747	96.8464	92.0932	114.38	85.7874	148.782	163.091	160.73	184.118	171.014	162.956
227.362	222.355	183.436	199.15	191.007	226.043	226.383	141.214	114.438	159.275	144.37	160.779	154.255	174.423	194.844	181.767	250.886	291.001	324.05	298.6	321.681	266.374	281.879	293.341	244.998	181.097	166.344	173.997	155.05	205.356	222.539	234.169	167.546	158.337	106.226	59.7629	75.0481	0	63.0954	58.1587	34.9359	59.0171	75.5763	62.6502	140.946	133.563	125.768	148.07	115.833	114.458
183.837	171.749	129.176	145.551	141.149	168.226	166.374	103.287	55.007	103.12	86.4733	110.324	91.7344	111.856	161.33	152.594	212.452	253.959	297.033	262.512	295.232	230.76	255.773	267.593	216.125	156.317	135.254	144.912	127.786	171.235	196.983	204.918	137.415	132.138	86.6548	73.6189	125.885	63.0954	0	27.05	49.483	100.348	114.437	76.4777	122.554	105.539	102.332	121.226	91.5353	110.791
196.748	177.399	139.038	154.157	154.592	177.373	172.704	124.99	71.021	115.23	100.408	127.109	107.751	121.179	174.927	162.694	221.301	258.341	297.615	261.158	290.022	228.051	249.098	258.733	214.454	161.237	134.678	140.237	120.375	162.163	185.112	191.396	153.254	143.779	106.831	88.1322	127.747	58.1587	27.05	0	35.9876	82.4411	92.3744	72.1108	128.834	104.957	95.6999	113.752	73.4212	88.2304
204.208	192.705	156.805	171.546	167.343	199.231	199.308	129.978	93.4852	134.557	121.357	140.298	135.511	153.145	175.105	159.855	225.161	262.032	294.986	266.22	289.357	233.418	248.926	259.665	213.921	155.871	135.41	141.227	121.402	170.577	188.053	199.389	151.547	139.053	101.678	72.7642	96.8464	34.9359	49.483	35.9876	0	51.0319	68.2898	43.9798	119.142	103.285	93.0139	114.454	81.4424	83.1199
237.747	225.679	196.224	209.161	206.121	239	239.539	171.763	141.415	177.338	166.545	182.808	184.082	199.138	205.405	185.814	251.63	282.655	305.044	281.711	294.602	248.891	254.267	262.943	226.384	175.162	156.09	157.153	136.85	185.14	193.118	206.286	183.807	166.683	139.122	104.253	92.0932	59.0171	100.348	82.4411	51.0319	0	27.7245	59.2309	140.278	126.578	111.33	130.622	99.0304	79.3543
258.061	239.438	211.521	223.907	224.759	251.946	248.85	194.941	156.836	193.026	182.186	202.297	197.204	207.779	228.482	208.434	271.05	299.053	320.272	293.273	304.258	259.729	263.026	268.979	240.309	196.058	172.218	170.184	148.617	191.029	197.192	206.565	208.178	190.575	164.155	128.024	114.38	75.5763	114.437	92.3744	68.2898	27.7245	0	85.0221	163.692	144.413	126.277	142.798	102.95	77.9958
182.999	182.284	150.766	164.221	154.264	196.697	204.566	116.305	101.86	132.422	123.046	130.723	146.714	169.57	147.712	129.609	199.359	236.349	264.268	244.888	264.564	213.957	226.441	240.282	187.803	123.627	113.135	121.625	105.615	161.977	175.723	194.515	124.841	108.622	85.2406	69.7785	85.7874	62.6502	76.4777	72.1108	43.9798	59.2309	85.0221	0	84.5823	81.2627	75.5066	98.9866	90.3264	89.3292
107.997	127.354	107.18	115.778	96.3559	151.861	173.882	84.0274	104.629	101.562	103.345	87.7347	138.213	164.97	69.3097	46.8977	118.851	159.649	191.169	181.01	206.683	155.926	175.233	196.055	123.649	43.2976	61.5779	81.3616	82.8141	135.191	150.926	177.789	57.8009	32.1821	81.4619	117.184	148.782	140.946	122.554	128.834	119.142	140.278	163.692	84.5823	0	48.0928	67.2205	79.791	118.773	132.284
117.068	105.736	86.8444	95.1416	92.3673	130.211	144.249	101.155	84.8677	81.4047	83.653	85.5639	118.184	136.124	95.816	74.4821	127.111	159.114	193.568	166.025	193.462	135.301	156.05	172.152	112.879	61.035	32.9267	46.3904	39.2406	94.0003	114.038	136.036	90.2571	68.4229	102.507	128.258	163.091	133.563	105.539	104.957	103.285	126.578	144.413	81.2627	48.0928	0	23.8836	34.8591	75.4391	94.985
139.284	118.911	101.406	109.519	112.413	142.504	151.227	119.383	90.7993	94.445	94.5942	104.238	126.013	139.617	119.681	97.8472	147.352	174.311	204.793	173.925	197.104	141.308	157.26	170.195	121.651	81.3191	46.4106	48.4037	30.5789	87.62	104.967	124.823	113.074	91.1072	115.49	131.292	160.73	125.768	102.332	95.6999	93.0139	111.33	126.277	75.5066	67.2205	23.8836	0	23.837	54.9137	71.5102
135.729	106.348	98.0478	102.682	111.812	134.192	142.564	133.566	103.148	97.1079	101.012	110.687	132.303	141.217	123.33	101.454	138.831	159.337	189.007	153.409	176.594	119.969	135.941	147.853	104.071	81.2467	37.08	28.835	7.00128	64.3226	82.2208	102.762	122.964	100.85	135.376	154.608	184.118	148.07	121.226	113.752	114.454	130.622	142.798	98.9866	79.791	34.8591	23.837	0	60.0818	78.0565
181.198	144.002	123.445	132.419	145.288	157.374	152.437	150.328	94.9741	111.868	107.113	132.827	126.353	128.549	167.786	149.087	192.872	215.821	247.537	205.275	227.812	170.647	185.241	191.018	161.995	135.169	93.8299	87.5751	64.8901	96.2636	114.645	119.821	158.414	140.314	143.355	142.969	171.014	115.833	91.5353	73.4212	81.4424	99.0304	102.95	90.3264	118.773	75.4391	54.9137	60.0818	0	37.483
208.881	175.647	157.899	166.432	176.815	193.047	189.095	175.123	126.532	146.628	141.499	163.958	161.612	165.09	190.389	168.753	216.367	236.11	259.086	222.465	235.849	188.111	193.205	197.182	175.742	150.914	113.893	104.933	82.3847	114.645	121.943	129.221	179.787	158.98	160.391	150.454	162.956	114.458	110.791	88.2304	83.1199	79.3543	77.9958	89.3292	132.284	94.985	71.5102	78.0565	37.483	0
226.776	183.798	166.98	174.785	191.069	196.061	185.123	194.941	135.692	155.893	150.326	178.812	163.994	159.579	214.081	194.322	235.77	252.955	278.756	234.106	249.497	199.459	206.387	206.56	194.537	177.775	135.808	124.782	102.7	119.826	129.227	126.276	204.496	185.597	183.704	172.324	188.918	130.836	120.507	95.9685	101.44	102.25	93.2857	118.841	161.683	119.924	97.2971	99.3432	46.9279	36.0565
188.303	239.621	243.155	243.359	218.427	273.461	306.433	215.593	264.624	249.246	256.445	226.537	290.267	318.005	158.782	152.085	168.897	185.752	173.039	223.78	223.841	221.968	220.803	246.582	180.564	149.555	194.636	206.511	220.131	253.308	251.151	286.396	168.59	160.908	215.532	250.315	253.823	284.72	282.469	289.163	271.056	274.075	297.804	228.191	163.857	202.806	218.277	221.006	272.289	275.168
185.2	237.474	237.598	239	212.683	269.943	302.444	204.253	254.713	241.897	248.044	218.272	281.507	310.381	152.038	145.242	169.568	191.185	183.214	229.523	231.96	225.307	225.869	251.659	183.179	144.162	189.737	202.703	214.974	251.539	250.819	285.925	158.743	151.489	202.04	235.592	238.28	271.202	270.592	277.809	258.95	262.228	286.536	216.006	154.266	195.275	210.825	215.316	264.548	267.243
174.725	223.371	221.09	223.492	197.828	255.871	286.925	186.78	234.254	223.898	229.213	201.307	263.086	291.86	138.193	128.454	161.398	185.83	181.515	221.272	224.865	213.588	214.496	239.848	170.536	125.629	170.05	183.035	193.901	233.227	232.969	267.963	142.306	132.631	182.031	213.689	215.814	247.446	248.052	254.466	234.92	237.55	261.821	191.773	132.483	173.551	188.329	193.878	241.53	243.456
149.098	186.863	210.188	202.96	189.449	224.893	258.509	224.632	259.273	227.171	240.691	212.693	273.578	292.13	148.104	143.882	110.681	98.6396	76.5335	137.716	141.651	148.997	151.635	177.818	119.455	136.796	171.487	178.251	199.308	208.621	205.984	237.317	175.07	166.689	241.196	286.083	306.917	313.512	292.703	297.88	290.137	300.841	321.01	253.254	173.803	195.019	211.219	203.123	262.835	273.516
189.336	178.971	217.818	206.112	214.662	221.445	243.269	271.198	274.182	239.29	254.633	242.027	285.389	289.665	203.088	190.702	147.319	97.8526	46.0968	71.3875	30.8496	92.3145	67.3808	81.7093	92.3552	169.738	172.872	164.347	185.027	162.63	146.419	169.075	230.39	214.198	288.167	325.401	346.572	333.195	307.816	304.507	302.153	307.737	319.484	274.099	210.158	203.831	210.173	191.466	246.145	254.332
103.279	55.0063	102.111	86.4635	109.446	91.7354	111.861	183.826	171.738	128.084	145.559	140.137	168.215	166.375	136.07	131.33	86.6382	73.6023	125.877	63.0131	120.334	49.548	100.431	114.41	76.4718	122.534	105.233	102.337	120.598	91.5433	110.785	120.511	160.895	151.816	212.444	253.968	297.022	262.607	217.554	219.042	230.684	255.675	267.609	216.105	156.326	135.071	144.935	126.045	171.238	196.989
124.962	70.999	114.356	100.37	126.341	107.729	121.16	196.717	177.366	137.961	154.146	153.635	177.338	172.683	151.97	142.961	106.802	88.1154	127.746	58.1003	107.522	36.0713	82.5541	92.3668	72.1073	128.802	104.539	95.6885	112.719	73.426	88.2312	95.9819	174.564	162.004	221.276	258.334	297.592	261.235	219.024	217.162	227.964	248.99	258.739	214.421	161.233	134.557	140.254	118.856	162.157	185.11
222.591	195.153	226.598	218.21	232.518	237.678	250.393	280.128	266.803	242.58	254.504	252.248	285.226	285.774	226.828	206.782	188.793	153.288	119.378	110.372	62.3319	106.82	55.8545	48.4013	106.39	178.028	165.583	148.489	161.849	136.393	104.789	125.545	246.153	223.856	287.581	312.073	323.688	305.693	289.033	278.76	273.711	268.872	274.825	249.83	208.509	190.838	187.669	168.12	211.649	210.141
190.084	210.24	230.42	225.568	217.258	253.37	281.005	243.556	265.956	243.304	254.234	234.213	290.048	306.871	177.26	161.187	154.148	139.093	96.2638	150.364	127.794	152.526	131.597	153.527	116.717	140.622	166.437	166.11	183.299	195.343	180.457	214.887	196.38	178.459	247.961	280.321	286.056	296.25	287.826	286.5	272.358	269.773	286.77	233.63	170.924	186.556	195.29	187.133	243.214	243.23
171.917	188.579	210.319	204.839	198.313	232.042	259.312	229.237	248.742	224.217	235.791	216.614	271.31	286.918	162.092	145.757	135.234	118.922	80.4444	129.144	110.953	130.309	112.062	135.469	94.353	124.221	147.687	146.914	165.196	174.82	161.371	195.539	182.724	164.492	236	269.966	280.049	285.114	272.964	271.713	259.745	259.905	276.64	222.532	157.458	169.897	179.006	169.392	226.674	228.943
182.237	193.392	214.376	209.408	204.847	237.383	262.635	234.356	249.486	227.279	238.183	221.644	273.886	288.472	170.902	152.281	146.953	130.302	91.2601	133.104	109.23	131.412	107.208	128.54	95.9644	127.932	146.899	143.726	160.573	169.839	153.071	187.469	189.556	169.387	238.574	269.151	276.174	280.581	270.931	267.837	254.837	251.835	267.313	218.088	158.767	168.076	174.739	164.801	220.235	219.85
186.72	206.565	222.144	219.049	209.635	249.158	275.779	229.567	251.149	232.501	242.002	223.2	278.228	296.228	168.305	149.851	154.907	147.503	113.675	158.396	138.953	154.885	134.902	156.679	115.563	127.798	153.664	153.784	168.92	187.171	172.692	208.165	183.838	164.256	230.246	259.462	262.176	274.25	269.325	267.39	251.306	246.697	263.961	211.805	153.601	170.475	178.21	172.12	226.233	224.232
128.106	147.962	158.971	156.992	146.319	188.728	215.81	168.957	189.147	168.741	178.456	159.344	214.59	233.521	108.409	87.8629	102.902	112.198	111.22	130.596	135.685	117.996	117.616	142.885	74.0466	64.134	93.5941	98.8079	115.443	140.766	137.472	172.541	124.467	103.861	174.157	208.782	224.374	226.206	212.335	212.916	201.404	206.999	226.101	164.067	95.1528	111.605	123.613	118.25	175.504	181.157
149.523	157.78	159.169	161.098	152.921	195.772	216.979	162.046	171.33	162.418	168.146	156.905	204.152	222.795	121.932	95.9235	134.992	149.742	151.973	157.063	159.225	135.575	131.111	151.261	95.1852	67.6396	81.7858	83.7641	91.7995	129.614	124.58	159.332	126.688	101.076	156.746	179.974	187.887	188.819	183.602	180.136	164.143	162.824	180.973	126.29	78.5045	88.6512	93.7355	92.9346	142.587	141.401
147.638	143.589	155.137	153.518	152.962	185.232	205.152	178.828	179.627	163.49	172.079	163.477	207.513	220.828	131.837	107.016	126.085	128.196	126.69	125.051	124.104	103.614	94.2903	114.257	65.5251	75.7882	77.4507	71.4916	84.9406	106.16	95.8676	131.787	143.42	118.541	180.175	206.027	218.892	210.388	197.966	192.752	181.9	182.298	197.024	149.26	99.4523	95.5756	98.7069	88.7203	143.14	144.464
171.365	162.024	165.305	166.89	167.315	199.942	215.028	181.311	173.953	168.052	173.031	170.571	207.336	220.31	149.656	122.912	157.091	164.344	164.25	156.931	153.541	131.28	119.521	133.586	98.8787	92.4603	84.0979	75.4521	78.1818	109.418	97.2209	130.733	153.317	126.664	174.307	189.657	194.809	185.744	181.917	172.801	157.893	150.539	163.457	126.369	99.8863	90.3224	85.3622	80.034	123.073	116.075
151.346	135.557	160.98	154.432	161.754	179.914	199.055	205.433	201.139	175.874	187.872	180.36	221.26	228.645	150.606	130.1	121.057	102.9	94.3194	83.8715	77.7566	67.0561	47.8707	70.7738	38.8241	101.605	95.7663	84.4472	102.806	96.5964	80.7151	114.283	169.597	147.709	214.593	244.717	263.223	247.513	227.076	221.559	216.473	220.074	232.028	188.666	134.847	123.072	126.157	108.792	163.72	169.264
176.16	157.157	178.782	173.856	182.113	200.376	216.214	219.482	210.498	190.824	200.985	196.996	234.27	240.81	170.783	147.896	148.504	132.046	116.945	108.036	90.1138	89.8551	59.1547	73.0322	66.9597	117.295	107.147	92.4171	105.782	101.368	76.7842	110.733	185.949	161.992	223.471	247.432	259.452	244.618	230.169	221.583	213.783	210.909	220.684	186.44	144.013	129.626	127.842	111.331	160.609	159.862
193.259	168.977	196.283	189.361	201.187	212.227	226.571	244.839	233.261	210.684	221.95	218.942	253.897	257.205	193.581	172.324	162.234	135.493	111.984	100.65	69.4815	88.5377	43.8098	50.6985	77.8803	142.789	130.719	114.412	128.186	110.955	81.8162	110.357	211.221	188.265	251.167	275.838	288.548	271.34	254.896	245.576	239.691	236.55	244.432	214.437	172.028	155.287	152.901	134.277	181.034	180.594
215.89	186.709	208.445	203.671	216.956	227.765	237.718	253.807	235.025	219.207	228.142	230.065	259.197	261.132	211.655	188.074	189.656	168.878	148.76	132.85	103.391	115.259	74.7576	71.698	105.439	157.058	138.538	119.378	126.946	112.431	77.5107	103.091	224.629	199.839	254.842	272.059	279.041	260.177	249.488	236.636	228.877	219.485	224.055	206.339	178.668	157.351	149.536	132.263	169.609	162.589
226.565	198.225	225.254	218.571	232.479	240.291	251.439	274.658	258.603	238.707	249.144	249.004	280.105	281.124	226.388	204.382	195.837	166.627	137.086	126.271	84.9951	116.25	67.8639	60.763	111.243	174.172	159.167	140.863	151.334	130.439	95.9326	118.071	242.658	218.909	278.515	298.905	306.971	289.261	276.462	264.556	257.758	249.501	254.327	234.428	200.387	181.246	175.553	157.146	197.084	191.97
232.648	192.277	217.78	211.494	230.891	230.68	235.75	274.584	247.608	230.007	239.477	245.611	267.387	263.684	234.889	212.776	207.151	181.124	164.296	134.488	105.485	118.093	78.5254	61.6286	122.759	183.007	157.283	135.689	141.987	111.724	74.7595	87.0767	248.951	225.199	278.424	295.206	305.882	279.023	263.862	249.553	246.263	238.805	240.039	229.444	205.324	177.226	167.635	147.722	178.169	173.17
215.602	264.646	249.221	256.438	226.937	290.279	318.016	188.319	239.616	243.674	243.381	218.55	273.468	306.437	169.689	161.273	215.55	250.32	253.847	284.654	291.105	271.069	274.087	297.807	228.205	163.882	203.286	218.322	222.058	272.299	275.173	308.406	158.389	152.415	168.898	185.753	173.017	223.828	239.241	247.186	221.99	220.824	246.575	180.563	149.539	194.282	206.461	219.72	253.301	251.147
204.019	254.508	241.567	247.808	218.364	281.285	310.164	184.995	237.268	237.824	238.805	212.493	269.733	302.233	159.533	151.538	201.831	235.395	238.15	270.954	277.565	258.774	262.086	286.395	215.84	154.083	195.555	210.69	216.132	264.382	267.094	300.783	151.273	145.233	169.38	191.054	183.141	229.467	240.75	248.892	225.195	225.8	251.577	183.049	143.946	189.166	202.486	214.257	251.378	250.691
185.027	232.685	222.262	227.662	199.999	261.506	290.367	173.516	222.285	220.095	222.237	196.369	254.625	285.663	141.547	131.221	180.274	212.03	214.452	245.905	252.287	233.506	236.382	260.718	190.403	131.051	172.753	187.212	193.736	240.383	242.446	276.425	136.116	127.185	160.557	185.498	181.824	221.138	228.69	235.729	213.213	214.477	239.845	170.165	124.448	168.578	182.073	192.294	232.468	232.47
224.633	259.288	227.642	240.681	213.513	273.587	292.137	149.11	186.863	211.3	202.978	190.064	224.902	258.513	176.355	167.537	241.202	286.073	306.929	313.422	329.818	290.174	300.888	321.007	253.268	173.811	195.5	211.242	204.707	262.843	273.521	299.754	148.653	144.785	110.686	98.6445	76.5299	137.753	167.056	176.255	149.053	151.688	177.831	119.475	136.784	171.349	178.206	199.516	208.62	205.993
271.101	274.096	240.011	254.523	242.868	285.312	289.586	189.271	178.896	218.664	206.05	215.331	221.383	243.208	231.173	214.849	288.061	325.273	346.457	332.988	345.467	302.083	307.678	319.358	273.994	210.04	203.976	210.049	192.617	246.034	254.218	270.755	204.011	191.65	147.259	97.8039	46.0836	71.2984	132.598	125.256	92.3335	67.3896	81.6434	92.2655	169.625	172.987	164.204	186.211	162.531	146.322
267.831	262.585	229.635	243.77	236.646	273.434	274.496	190.321	168.226	208.521	195.907	210.01	210.313	228.158	231.539	213.918	284.187	318.704	340.693	321.579	334.073	289.39	294.661	304.24	264.568	206.665	193.632	197.07	177.706	227.789	235.833	249.472	206.187	192.047	151.609	104.197	70.2008	60.7098	120.299	107.468	75.912	43.2131	52.0343	85.176	168.07	162.814	150.553	171.314	140.46	121.983
280.112	266.803	243.245	254.468	252.966	285.224	285.764	222.584	195.132	227.201	218.22	232.986	237.665	250.385	246.648	224.275	287.563	312.043	323.673	305.6	307.854	273.731	268.911	274.805	249.826	208.485	190.89	187.635	168.588	211.631	210.127	223.855	227.642	207.638	188.788	153.28	119.382	110.344	156.023	136.431	106.877	55.9252	48.3745	106.383	178.011	165.909	148.456	163.61	136.376	104.77
243.567	265.976	243.664	254.221	234.882	290.062	306.877	190.107	210.234	231.112	225.594	217.654	253.375	281.007	197.372	178.987	247.975	280.319	286.071	296.172	298.659	272.377	269.797	286.764	233.643	170.939	186.92	195.307	188.114	243.212	243.225	271.5	177.613	162.011	154.164	139.301	96.2571	150.381	188.13	186.312	152.577	131.649	153.503	116.722	140.616	166.37	166.058	183.909	195.327	180.44
229.027	248.65	224.497	235.646	217.136	271.191	286.829	171.681	188.461	210.902	204.731	198.552	231.915	259.225	183.447	164.858	235.824	269.831	279.979	284.985	290.817	259.742	259.969	276.695	222.5	157.322	170.204	179.013	170.503	226.718	229.03	256.119	162.291	146.41	134.994	118.764	80.3875	129.196	165.642	163.886	130.406	112.307	135.691	94.3637	124.046	147.594	146.873	165.876	174.897	161.53
234.362	249.503	227.673	238.165	222.312	273.897	288.475	182.259	193.386	215.033	209.435	205.229	237.388	262.638	190.424	169.876	238.581	269.141	276.18	280.496	283.118	254.853	251.859	267.299	218.096	158.776	168.391	174.748	165.703	220.229	219.84	246.831	171.343	153.125	146.972	130.317	91.2682	133.132	170.216	165.477	131.467	107.26	128.522	95.9732	127.926	146.894	143.676	161.364	169.824	153.054
229.566	251.167	232.759	241.984	223.773	278.238	296.234	186.732	206.558	222.727	219.075	209.907	249.162	275.784	184.711	164.651	230.248	259.452	262.183	274.173	274.513	251.32	246.719	263.96	211.816	153.611	170.823	178.235	172.95	226.239	224.237	254.004	168.504	150.565	154.914	147.512	113.674	158.438	189.839	187.252	154.94	134.961	156.681	115.575	127.785	153.566	153.74	169.433	187.17	172.694
168.957	189.172	168.995	178.445	159.935	214.606	233.535	128.114	147.961	159.525	157.023	146.539	188.736	215.822	125.27	104.339	174.162	208.775	224.386	226.127	237.802	201.442	207.053	226.108	164.089	95.1634	112.029	123.652	119.449	175.525	181.176	210.217	108.698	88.624	102.903	112.208	111.211	130.677	142.324	143.343	118.026	117.629	142.907	74.0593	64.1252	93.434	98.774	115.594	140.779	137.492
162.021	171.336	162.442	168.112	157.225	204.149	222.792	149.512	157.762	159.385	161.117	152.825	195.762	216.976	126.995	101.066	156.724	179.946	187.878	188.73	193.933	164.153	162.858	180.972	126.292	78.4877	88.9132	93.7661	93.4323	142.598	141.414	173.276	121.911	96.2766	134.981	149.751	151.972	157.149	160.4	156.471	135.586	131.109	151.289	95.1862	67.6135	81.61	83.7306	91.8543	129.625	124.602
178.814	179.625	163.76	172.037	163.981	207.503	220.809	147.635	143.559	155.508	153.527	153.078	185.211	205.134	143.821	118.773	180.162	206.002	218.887	210.289	217.701	181.911	182.333	197.003	149.258	99.4383	95.7754	98.6967	89.4254	143.12	144.445	171.624	132.222	107.653	126.085	128.205	126.696	125.117	135.465	127.866	103.615	94.2678	114.26	65.5141	75.7753	77.4794	71.4287	85.69	106.135	95.85
181.312	173.97	168.158	173.01	170.884	207.348	220.314	171.386	162.023	165.438	166.929	167.232	199.948	215.038	153.421	126.588	174.304	189.638	194.799	185.656	185.976	157.897	150.562	163.434	126.369	99.8889	90.3736	85.373	79.8955	123.067	116.064	145.782	149.826	123.285	157.115	164.377	164.271	157.021	161.01	150.674	131.296	119.509	133.606	98.892	92.475	84.1578	75.4392	78.9005	109.424	97.2261
205.42	201.141	176.446	187.838	181.075	221.259	228.637	151.346	135.539	161.594	154.448	162.159	179.905	199.05	170.129	148.18	214.578	244.688	263.212	247.41	258.226	216.498	220.12	232.004	188.664	134.826	123.249	126.135	109.796	163.705	169.249	189.673	151.373	130.961	121.06	102.911	94.331	83.9319	109.876	98.3175	67.0991	47.8733	70.7911	38.8243	101.591	95.9918	84.3988	104.106	96.5819	80.7075
219.463	210.484	191.302	200.942	197.605	234.261	240.792	176.184	157.156	179.261	173.883	182.41	200.38	216.216	186.356	162.299	223.439	247.375	259.399	244.481	248.898	213.759	210.897	220.609	186.399	143.98	129.695	127.788	111.817	160.555	159.799	180.547	171.422	148.653	148.543	132.109	117.02	108.136	133.833	118.707	89.9339	59.2158	73.0748	67.0002	117.287	107.385	92.364	107.25	101.344	76.7545
244.855	233.295	211.306	221.945	219.647	253.926	257.225	193.277	168.98	196.862	189.4	201.606	212.238	226.588	211.7	188.673	251.182	275.842	288.565	271.278	275.409	239.743	236.623	244.442	214.466	172.035	155.389	152.905	134.835	181.05	180.612	197.548	194.353	173.165	162.25	135.501	111.984	100.666	136.859	118.936	88.5999	43.854	50.69	77.8941	142.803	131.052	114.409	129.885	110.967	81.8263
253.808	235.039	219.704	228.118	230.625	259.208	261.131	215.903	186.7	208.825	203.699	217.212	227.763	237.721	224.905	200.051	254.84	272.045	279.038	260.1	258.169	228.899	219.527	224.042	206.347	178.663	157.324	149.516	132.246	169.599	162.581	178.259	212.286	188.767	189.672	168.896	148.781	132.879	160.628	140.057	115.302	74.7793	71.6965	105.448	157.066	138.879	119.368	128.743	112.425	77.498
274.663	258.627	239.305	249.129	249.658	280.125	281.134	226.573	198.22	225.762	218.601	232.856	240.294	251.448	243.065	219.234	278.519	298.899	306.978	289.196	288.063	257.797	249.56	254.332	234.447	200.385	181.273	175.544	157.368	197.09	191.981	206.338	227.115	205.173	195.845	166.629	137.088	126.267	164.629	144.038	116.306	67.9152	60.7467	111.248	174.176	159.514	140.856	153.149	130.444	95.934
274.59	247.628	230.624	239.459	246.21	267.403	263.688	232.659	192.271	218.166	211.523	231.212	230.679	235.756	249.164	225.448	278.427	295.199	305.886	278.957	279.239	246.302	238.868	240.036	229.46	205.32	177.14	167.611	147.658	178.166	173.173	181.237	235.659	213.485	207.165	181.134	164.31	134.494	161.536	137.196	118.129	78.5266	61.6219	122.765	183.018	157.716	135.696	143.966	111.724	74.7534
209.443	244.669	266.975	260.718	247.317	284.609	316.886	274.451	309.611	282.083	294.328	267.543	328.701	347.916	201.562	193.899	171.968	155.408	110.467	182.01	165.788	194.347	182.007	204.847	163.525	182.847	217.201	221.235	240.563	251.253	240.953	273.898	224.248	213.341	284.161	323.276	332.627	348.586	336.776	339.688	326.868	329.192	348.642	286.896	215.034	238.292	251.496	244.277	302.67	306.821
171.977	225.547	231.448	230.513	205.608	258.936	293.04	208.838	258.71	239.471	247.917	216.543	281.272	308.345	146.755	142.604	151.045	167.556	158.066	209.205	213.181	209.437	211.824	238.385	169.727	142.091	188.041	200.562	215.868	245.955	245.596	280.141	160.341	154.419	213.652	252.845	262.495	288.486	280.976	288.685	273.283	280.073	303.878	231.519	160.937	198.85	215.864	217.135	270.555	276.436
195.905	220.129	249.129	240.508	233.225	261.27	291.784	272.582	299.273	267.377	281.329	257.482	314.869	329.692	197.213	188.948	153.827	123.836	68.4073	142.686	124.219	159.635	146.245	167.912	135.905	175.145	202.034	202.971	223.952	224.564	213.283	243.697	223.652	211.531	286.538	327.261	342.192	348.264	330.487	332.056	323.044	327.573	345.087	286.231	212.844	227.688	239.876	228.68	288.019	294.439
216.82	235.666	266.002	257.161	252.197	277.865	306.757	292.223	315.377	284.288	298.15	276.266	331.972	345.359	218	207.914	174.191	140.16	77.4099	149.901	121.216	167.502	146.904	165.673	146.078	191.533	215.089	213.664	234.087	231.76	216.715	246.475	243.775	230.012	304.611	343.069	355.121	360.985	345.014	344.907	335.167	336.729	352.936	298.571	228.723	240.957	251.229	239.073	297.434	301.65
219.883	230.888	263.489	254.003	252.657	273.84	300.662	296.403	313.877	282.425	296.556	277.36	330.075	341.038	223.371	211.776	176.556	137.412	70.2812	137.434	101.629	155.652	130.285	146.641	138.296	192.98	211.269	207.315	227.57	220.269	202.858	231.127	249.365	234.134	308.942	346.125	358.572	360.39	343.505	341.863	333.126	333.863	348.514	298.187	230.93	238.333	246.895	232.975	290.328	294.053
233.597	245.424	276.307	267.589	265.434	288.879	315.419	305.553	323.462	294.117	307.588	288.631	341.761	353.457	233.742	220.953	191.043	154.635	88.3806	153.811	114.343	169.798	140.896	156.158	150.086	201.185	220.136	215.848	235.168	230.212	210.845	239.906	258.231	242.116	315.615	350.734	359.469	364.213	350.593	348.247	337.664	335.624	350.06	301.759	237.218	245.774	253.462	240.365	296.858	298.253
236.506	237.624	270.571	261.322	263.957	281.673	304.976	308.026	317.853	288.758	302.3	287.358	335.883	344.313	238.985	224.114	194.138	153.403	87.4371	139.279	90.0808	154.125	118.107	129.015	139.904	201.276	212.591	204.787	223.336	212.014	189.203	215.989	263.17	245.109	317.882	350.739	359.891	358.902	344.366	339.806	330.556	327.256	339.382	297.271	237.427	239.206	244.257	229.001	283.22	283.67
247.424	246.901	279.827	270.664	273.982	291.045	313.554	317.654	326.149	297.769	311.118	297.006	344.705	352.623	249.463	234.009	205.28	164.328	98.7031	147.612	95.5958	161.92	123.48	132.239	148.635	210.48	220.567	211.932	229.89	217.768	193.415	219.542	273.15	254.569	326.656	358.303	365.974	365.077	351.641	346.347	336.688	331.915	343.36	303.642	245.891	246.799	250.951	235.566	288.716	287.975
268.122	267.552	297.347	289.547	292.136	312.23	333.698	330.094	337.646	313.215	325.308	312.432	359.659	368.331	265.156	247.571	227.627	191.093	127.66	173.523	119.607	183.321	140.79	147.355	166.624	222.316	231.992	222.498	238.346	229.986	202.571	229.393	286.097	265.89	334.854	362.24	363.749	366.414	358.495	351.619	339.135	329.387	339.865	305.372	254.009	255.49	257.635	243.613	294.043	289.062
227.249	204.208	233.848	226.194	238.216	247.43	261.338	282.279	271.636	248.923	260.376	256.932	292.101	294.427	228.384	207.64	192.987	159.229	120.946	121.028	71.4266	117.512	66.9444	63.9282	111.235	178.366	169.061	152.819	165.876	145.816	113.853	137.03	246.98	224.161	287.859	311.421	319.966	305.657	292.024	281.719	274.543	267.467	273.918	248.807	207.931	193.134	190.052	171.847	215.991	212.426
273.785	257.206	286.286	278.986	288.299	300.987	315.997	327.967	321.655	300.735	311.726	306.424	344.41	348.191	271.719	250.861	237.077	201.236	149.321	167.679	110.351	169.611	119.431	115.552	160.202	221.75	218.255	203.283	215.437	199.746	166.515	188.353	289.933	266.902	330.53	351.83	352.606	345.995	338.686	327.679	316.797	303.721	309.584	288.548	249.903	240.34	236.994	220.908	263.478	255.193
260.546	235.434	260.584	254.756	267.051	277.589	288.442	304.22	289.225	272.574	282.018	281.874	313.457	315.238	256.723	233.735	229.121	199.841	162.022	161.585	113.459	153.858	104.515	96.395	145.837	202.898	190.651	172.772	181.201	164.92	129.054	149.189	271.47	246.869	304.345	320.852	321.624	308.88	302.487	289.079	278.982	264.411	267.762	254.635	226.305	209.865	202.684	186.397	222.56	212.004
100	100	100	100	100	100	100	100	100	100	100	100	100	100	100	100	100	100	100	100	100	100	100	100	100	100	100	100	100	100	100	100	100	100	100	100	100	100	100	100	100	100	100	100	100	100	100	100	100	100
100	100	100	100	100	100	100	100	100	100	100	100	100	100	100	100	100	100	100	100	100	100	100	100	100	100	100	100	100	100	100	100	100	100	100	100	100	100	100	100	100	100	100	100	100	100	100	100	100	100
136.698	127.609	127.284	129.645	129.011	163.724	180.303	146.347	139.301	130.042	135.769	132.258	170.735	185.201	116.158	89.7621	128.413	144.853	160.412	144.404	156.227	115.964	120.083	137.166	84.2677	60.2065	46.2032	43.0739	48.5192	90.4889	92.0276	123.961	119.889	93.6759	144.682	167.216	185.138	168.965	154.602	149.149	139.411	144.69	160.395	109.189	68.8322	54.5192	55.6461	50.1136	103.249	107.71
235.501	260.154	261.966	264.122	249.27	298.655	322.872	242.705	267.604	263.85	267.979	251.404	303.565	326.348	201.633	181.285	215.421	223.215	198.09	235.491	216.921	224.453	204.625	223.008	182.62	162.255	188.679	191.025	197.555	232.412	218.296	253.447	203.835	183.82	228.048	242.117	223.627	255.245	269.676	266.382	240.724	223.865	241.742	198.57	166.503	191.242	195.045	198.074	239.018	227.155
225.436	222.601	230.03	230.548	229.026	263.011	279.304	239.124	238.367	233.652	238.606	233.435	273.195	286.669	201.718	175.946	203.689	200.899	177.738	190.621	166.133	173.102	143.839	154.441	140.183	146.65	148.898	140.213	143.97	166.074	143.078	175.298	206.488	180.668	227.666	237.911	226.899	232.836	240.843	230.214	209.586	189.459	199.833	175.724	155.221	155.343	150.16	145.944	182.58	166.616
225.189	222.002	234.67	233.294	233.008	264.262	281.743	250.219	250.788	241.23	247.974	241.2	282.947	295.266	205.709	180.957	198.902	189.406	159.137	176.833	146.534	163.185	129.259	139.841	131.71	151.268	154.866	145.291	152.506	167.226	141.825	174.376	214.474	189.267	242.733	257.43	250.116	254.382	257.964	248.086	229.692	212.524	222.838	195.867	166.511	166.311	162.851	155.518	196.817	183.739
229.394	225.785	240.455	238.371	238.708	268.621	286.324	258.358	259.109	248.033	255.355	248.209	290.339	302.068	211.597	187.313	201.369	188.815	154.924	174.798	141.191	163.015	126.684	136.631	132.809	157.653	161.449	151.427	159.619	171.178	144.608	176.745	221.706	196.787	252.053	267.837	261.162	265.049	267.568	257.748	239.988	223.239	233.248	206.373	174.945	174.448	171.333	162.965	205.162	192.645
229.989	218.37	223.628	224.964	227.129	256.812	269.042	236.984	226.749	225.527	229.251	229.34	262.212	272.992	207.388	180.687	211.821	210.406	193.662	194.499	173.001	172.725	144.714	151.463	144.434	150.643	142.982	131.174	130.631	151.608	127.622	156.781	209.837	183.198	224.012	229.377	218.454	216.843	225.689	212.144	192.368	169.555	176.634	163.177	154.992	146.539	136.711	132.246	161.061	141.53
242.551	227.887	233.408	234.707	238.423	265.914	276.559	248.617	235.229	235.055	238.464	240.327	270.676	280.067	220.763	193.991	224.439	221.499	203.665	202.517	178.866	180.6	150.597	154.825	154.753	163.826	153.484	140.339	138.581	156.636	130.803	157.746	222.891	196.171	234.986	238.057	225.383	222.251	232.481	217.545	197.883	172.625	177.488	170.898	167.485	156.557	145.08	140.194	165.016	143.258
274.463	309.642	282.485	294.327	268.286	328.721	347.934	209.462	244.676	267.821	260.747	247.848	284.624	316.898	225.493	214.038	284.182	323.284	332.659	348.523	355.465	326.91	329.241	348.664	286.928	215.062	238.755	251.54	245.579	302.695	306.847	335.257	201.897	194.724	171.978	155.413	110.468	182.031	221.474	226.127	194.424	182.099	204.861	163.555	182.848	217.085	221.204	240.958	251.266	240.972
208.846	258.735	239.527	247.916	217.027	281.287	308.36	171.995	225.551	232.054	230.539	205.824	258.948	293.05	161.549	154.929	213.671	252.851	262.524	288.422	299.273	273.311	280.106	303.892	231.543	160.969	199.366	215.919	218.38	270.578	276.455	308.482	146.493	143.028	151.05	167.566	158.059	209.268	224.12	233.819	209.475	211.864	238.401	169.744	142.086	187.71	200.527	215.481	245.964	245.612
272.585	299.291	267.933	281.315	258.327	314.878	329.694	195.912	220.121	250.051	240.522	233.876	261.27	291.781	224.853	212.314	286.548	327.258	342.214	348.185	358.228	323.084	327.625	345.094	286.253	212.857	228.107	239.896	230.066	288.027	294.449	319.468	197.834	189.907	153.827	123.823	68.3944	142.674	188.964	192.028	159.705	146.327	167.91	135.921	175.136	202.005	202.928	224.602	224.559	213.286
292.207	315.381	284.853	298.124	277.094	331.972	345.357	216.821	235.659	266.903	257.173	252.834	277.867	306.759	244.906	230.731	304.597	343.039	355.109	360.883	367.836	335.183	336.753	352.921	298.568	228.711	241.326	251.23	240.325	297.429	301.645	326.093	218.612	208.859	174.189	140.157	77.4189	149.895	201.216	201.373	167.588	147.009	165.68	146.093	191.506	215.088	213.612	234.893	231.754	216.716
296.297	313.789	282.958	296.441	278.119	329.991	340.954	219.807	230.806	264.306	253.937	253.231	273.77	300.593	250.338	234.747	308.831	345.996	358.458	360.188	366.598	333.044	333.79	348.399	298.083	230.817	238.566	246.793	234.072	290.227	293.951	316.673	223.984	212.661	176.481	137.349	70.238	137.364	192.68	190.108	155.675	130.33	146.589	138.224	192.858	211.234	207.173	228.463	220.181	202.778
305.471	323.41	294.643	307.513	289.386	341.718	353.42	233.562	245.396	277.128	267.573	265.998	288.863	315.406	259.207	242.695	315.521	350.619	359.358	364.032	367.302	337.6	335.561	349.965	301.672	237.128	246.032	253.396	241.387	296.796	298.184	321.862	234.297	221.829	191.011	154.631	88.4047	153.815	208.63	205.003	169.886	141.011	156.17	150.069	201.091	220.128	215.748	236.108	230.18	210.819
307.963	317.805	289.338	302.222	288.126	335.837	344.263	236.472	237.575	271.357	261.294	264.523	281.635	304.937	264.058	245.677	317.814	350.652	359.817	358.742	361.166	330.509	327.216	339.301	297.206	237.356	239.41	244.187	229.898	283.15	283.598	304.737	239.653	225.029	194.105	153.375	87.4303	139.222	197.175	189.462	154.177	118.18	128.967	139.865	201.201	212.662	204.683	224.508	211.953	189.142
317.64	326.159	298.401	311.096	297.816	344.715	352.631	247.432	246.904	280.65	270.689	274.587	291.058	313.569	274.062	255.162	326.639	358.27	365.951	364.977	365.833	336.699	331.932	343.34	303.633	245.874	247.045	250.941	236.452	288.71	287.968	308.758	250.164	234.962	205.287	164.336	98.7235	147.598	206.023	197.209	162.026	123.615	132.247	148.653	210.456	220.709	211.891	231.178	217.77	193.418
330.077	337.647	313.749	325.271	313.156	359.653	368.318	268.114	267.527	298.064	289.552	292.632	312.214	333.684	286.942	266.377	334.839	362.215	363.742	366.327	361.66	339.141	329.404	339.856	305.371	253.996	255.702	257.624	244.26	294.03	289.053	310.879	265.728	248.454	227.616	191.073	127.65	173.476	229.448	218.851	183.389	140.889	147.324	166.619	222.29	232.114	222.447	239.645	229.967	202.552
282.268	271.637	249.535	260.341	257.628	292.1	294.414	227.25	204.189	234.435	226.207	238.655	247.418	261.328	247.507	224.56	287.847	311.395	319.955	305.565	305.298	274.557	267.498	273.896	248.804	207.915	193.203	190.023	172.259	215.97	212.408	228.191	229.132	208.49	192.992	159.232	120.964	121.011	167.017	148.599	117.574	67.0239	63.8983	111.236	178.356	169.353	152.784	167.573	145.794	113.828
327.971	321.677	301.309	311.709	307.112	344.427	348.199	273.798	257.201	286.894	279.014	288.741	300.991	316.005	290.552	267.285	330.534	351.823	352.613	345.931	338.584	316.823	303.759	309.589	288.564	249.906	240.445	236.992	221.206	263.482	255.202	272.405	272.371	251.712	237.088	201.24	149.332	167.653	219.064	201.915	169.691	119.535	115.533	160.215	221.75	218.512	203.266	217.076	199.747	166.513
304.22	289.24	273.092	281.994	282.469	313.468	315.239	260.555	235.424	261.039	254.781	267.375	277.586	288.444	271.876	247.121	304.343	320.839	321.623	308.812	300.636	279	264.445	267.758	254.644	226.301	209.871	202.67	186.378	222.555	212.003	227.048	257.341	234.485	229.131	199.848	162.035	161.576	202.543	182.151	153.917	104.581	96.3752	145.843	202.898	190.956	172.758	182.954	164.915	129.044
300	300	300	300	300	300	300	300	300	300	300	300	300	300	300	300	300	300	300	300	300	300	300	300	300	300	300	300	300	300	300	300	300	300	300	300	300	300	300	300	300	300	300	300	300	300	300	300	300	300
300	300	300	300	300	300	300	300	300	300	300	300	300	300	300	300	300	300	300	300	300	300	300	300	300	300	300	300	300	300	300	300	300	300	300	300	300	300	300	300	300	300	300	300	300	300	300	300	300	300
146.367	139.323	130.171	135.756	132.62	170.754	185.208	136.74	127.618	127.416	129.694	128.912	163.739	180.316	119.946	93.6784	144.694	167.203	185.131	168.862	181.601	139.427	144.722	160.352	109.189	68.8484	54.6596	55.6483	50.6309	103.226	107.674	136.383	116.427	90.123	128.458	144.9	160.437	144.511	135.352	129.118	115.957	120.033	137.178	84.2812	60.2546	46.2094	43.0492	48.679	90.4782	92.0137
241.932	266.916	263.116	267.301	250.965	302.899	325.732	235.014	259.724	261.661	263.636	248.605	298.171	322.388	203.675	183.048	227.217	241.252	222.782	254.402	239.834	239.966	223.158	241.114	197.81	165.815	190.904	194.507	197.734	238.478	226.645	260.908	200.648	180.932	215.067	223.087	198.222	235.518	256.046	252.646	224.37	204.72	223.105	182.463	161.692	187.96	190.563	197.152	232.117	218.122
239.123	238.376	233.735	238.574	233.745	273.196	286.659	225.452	222.584	230.229	230.572	228.999	263.002	279.296	206.78	180.606	227.665	237.897	226.897	232.764	218.103	209.568	189.447	199.814	175.722	155.229	155.41	150.164	145.651	182.561	166.596	195.623	201.782	176.375	203.705	200.918	177.755	190.667	212.125	200.027	173.127	143.857	154.425	140.185	146.651	148.92	140.179	144.804	166.054	143.053
250.241	250.859	241.484	248.001	241.654	283.011	295.332	225.211	222.035	235.044	233.368	233.135	264.307	281.805	214.906	189.356	242.757	257.454	250.145	254.371	242.665	229.755	212.6	222.911	195.924	166.539	166.478	162.928	155.559	196.902	183.831	211.135	205.907	181.524	198.913	189.419	159.121	176.896	205.466	193.035	163.27	129.346	139.891	131.743	151.28	154.982	145.326	153.604	167.304	141.908
258.345	259.116	248.266	255.319	248.651	290.337	302.058	229.391	225.759	240.811	238.385	238.834	268.604	286.312	222.161	196.897	252.044	267.82	261.161	264.978	253.617	239.985	223.249	233.246	206.375	174.939	174.559	171.333	162.987	205.153	192.641	219.117	211.826	187.902	201.363	188.809	154.917	174.813	206.595	193.839	163.048	126.721	136.609	132.799	157.635	161.518	151.385	160.705	171.161	144.589
236.343	226.064	225.166	228.697	229.134	261.656	272.502	229.983	218.405	223.453	224.844	226.793	256.726	268.906	209.479	182.574	223.159	228.264	217.167	215.567	199.1	191.229	168.266	175.348	162.065	154.43	145.957	136.085	131.152	160.315	140.62	167.896	207.238	180.777	212.068	211.012	194.608	195.328	210.768	196.251	173.363	145.645	152.431	144.981	150.463	142.839	131.013	131.239	151.699	127.936
248.302	234.908	235.053	238.27	240.447	270.484	279.942	242.817	228.23	233.55	234.919	238.403	266.156	276.766	222.788	195.828	234.454	237.253	224.334	221.286	202.207	197.074	171.612	176.456	170.121	167.241	156.3	144.827	139.337	164.634	142.686	168.104	220.903	194.354	224.909	222.274	204.666	203.505	219.641	203.793	181.445	151.66	155.926	155.487	163.924	153.705	140.517	139.64	157.043	131.396
227.022	269.316	282.466	279.649	260.793	307.837	340.199	270.927	312.321	292.597	301.947	274.273	336.981	360.654	206.59	197.618	197.052	194.976	159.572	224.301	209.356	229.488	216.972	240.274	191.725	188.233	227.53	234.063	249.97	272.633	262.888	298.104	221.972	211.097	272.752	306.366	306.385	334.282	331.867	335.283	317.29	315.237	336.217	274.548	210.543	241.619	254.398	252.292	306.79	306.895
267.162	297.246	315.382	311.323	298.456	339.202	368.677	314.692	346.407	326.787	336.641	313.385	372.599	392.502	250.031	236.972	232.35	217.793	166.411	232.865	202.107	240.008	215.014	233.506	206.128	220.914	252.179	253.281	268.757	284.11	266.673	300.797	266.335	251.311	314.604	343.623	337.982	363.218	363.688	363.011	344.001	335.246	352.832	302.227	245.069	268.376	276.989	271.884	325.201	320.676
200.081	250.826	257.166	256.401	232.488	285.59	318.978	233.286	281.737	264.608	272.54	242.446	306.481	333.44	173.73	167.486	177.652	189.598	171.18	227.134	224.046	227.995	224.63	250.13	187.636	164.056	208.411	219.252	233.821	264.05	260.3	295.608	185.562	177.935	234.449	269.636	272.626	303.375	300.665	306.98	289.1	291.339	314.595	246.22	181.019	218.446	233.671	235.103	287.659	290.275
237.616	270.859	291.435	286.131	272.82	311.854	343.018	294.878	329.021	304.941	316.157	290.718	351.374	371.022	225.315	215.207	201.2	185.217	135.869	206.253	182.257	216.623	197.84	218.743	184.271	201.833	235.233	237.94	255.691	268.442	254.628	288.312	245.145	232.392	300.143	334.954	337.457	358.067	351.837	353.206	337.464	334.781	353.544	296.343	230.54	254.244	265.48	259.175	315.702	315.925
226.421	267.825	269.084	270.829	248.941	303.875	333.318	239.24	280.271	272.197	277.3	252.759	312.199	339.136	191.993	178.756	207.261	220.526	199.058	247.542	237.005	241.784	230.781	253.53	198.621	169.09	207.817	216.053	226.015	262.363	254.371	290.35	196.154	182.97	229.483	252.735	241.435	279.401	288.532	291.098	267.525	259.888	281.73	223.584	176.11	211.865	222.206	226.432	272.458	267.482
225.897	240.219	247.82	248.058	238.99	281.278	303.621	244.456	260.164	252.494	258.298	244.837	294.307	312.904	198.532	176.006	201.336	200.602	170.609	203.89	179.687	193.026	167.322	183.681	153.987	151.589	170.613	168.431	176.403	203.059	184.512	219.312	204.988	182.324	233.953	250.073	237.52	257.113	265.847	260.045	237.547	221.081	236.254	197.806	162.88	178.192	179.808	178.141	221.66	209.887
325.699	342.86	354.494	353.544	344.309	385.435	408.474	348.934	368.074	360.355	366.47	351.675	402.529	420.866	300.03	279.916	296.126	285.505	236.826	285.669	245.666	282.859	247.184	258.493	248.477	257.457	277.875	274.093	282.298	302.238	277.553	309.848	307.725	287.062	336.433	348.637	324.235	354.465	370.701	363.667	338.291	314.02	326.286	299.041	269.554	286.328	286.783	284.374	324.862	308.233
270.929	312.344	292.762	301.94	274.82	336.995	360.668	227.04	269.32	283.132	279.677	261.098	307.85	340.211	223.116	211.567	272.762	306.364	306.402	334.215	335.462	317.306	315.254	336.229	274.565	210.567	242.073	254.444	253.337	306.809	306.912	338.883	206.523	198.197	197.062	194.989	159.578	224.344	255.747	260.315	229.555	217.053	240.289	191.749	188.224	227.308	234.026	250.065	272.642	262.903
314.694	346.428	327.042	336.63	313.974	372.614	392.515	267.186	297.253	316.063	311.356	298.811	339.219	368.692	267.391	251.743	314.608	343.612	337.983	363.144	357.416	344.003	335.245	352.831	302.233	245.085	268.754	277.019	272.707	325.209	320.682	351.179	250.122	237.649	232.369	217.814	166.431	232.894	275.114	274.397	240.092	215.117	233.514	206.154	220.904	252.058	253.241	269.258	284.115	266.681
233.283	281.751	264.628	272.525	242.882	306.483	333.441	200.081	250.811	257.73	256.411	232.663	285.585	318.971	186.692	178.344	234.46	269.639	272.655	303.311	308.904	289.115	291.358	314.606	246.237	181.041	218.924	233.714	236.188	287.67	290.285	323.231	173.416	167.878	177.638	189.587	171.154	227.169	246.881	254.636	228.02	224.663	250.125	187.635	164.035	208.082	219.2	233.524	264.042	260.299
294.859	329.022	305.25	316.125	291.366	351.366	371.011	237.608	270.838	292.183	286.134	273.245	311.841	343.004	246.29	232.945	300.132	334.933	337.459	357.98	359.211	337.468	334.791	353.54	296.343	230.539	254.649	265.496	260.245	315.698	315.923	345.45	225.502	215.94	201.185	185.2	135.853	206.251	247.762	249.922	216.679	197.918	218.735	184.273	201.802	235.088	237.881	256.117	268.428	254.622
238.921	279.975	271.882	277.05	252.823	311.956	338.927	226.46	267.838	269.339	270.791	248.824	303.853	333.263	196.745	182.824	229.052	252.179	240.782	278.79	273.11	267.03	259.347	281.219	223.102	175.845	212.014	221.99	226.843	272.17	267.15	301.995	191.39	178.861	207.42	220.847	199.526	247.9	266.698	269.506	242.02	231.069	253.772	198.802	168.971	207.374	215.911	225.585	262.333	254.383
244.452	260.186	252.544	258.279	245.183	294.319	312.911	225.903	240.208	248.147	248.086	239.014	281.277	303.626	205.544	182.361	233.956	250.07	237.533	257.06	244.371	237.549	221.089	236.271	197.821	162.893	178.424	179.844	178.311	221.675	209.905	241.804	198.433	176.444	201.335	200.605	170.6	203.931	229.819	223.153	193.065	167.367	183.678	153.989	151.577	170.507	168.399	176.883	203.062	184.516
348.898	368.062	360.398	366.418	352.009	402.507	420.84	325.677	342.819	354.858	353.539	344.375	385.404	408.447	308.363	287.097	336.404	348.604	324.217	354.392	331.039	338.247	313.974	326.276	299.02	269.537	286.513	286.783	284.407	324.842	308.218	338.534	299.881	280.356	296.099	285.479	236.799	285.656	324.549	316.58	282.89	247.237	258.457	248.455	257.411	277.764	274.029	282.924	302.209	277.524
259.891	276.972	295.728	291.859	284.38	320.697	346.077	303.452	323.712	306.479	315.817	298.271	352.05	368.594	242.868	224.924	224.973	207.173	154.355	209.329	171.109	211.834	178.894	193.826	179.304	202.648	224.896	221.528	235.144	247.29	224.993	258.227	257.879	238.399	300.889	324.969	317.2	335.806	337.834	333.358	314.268	301.175	315.674	274.769	225.953	241.034	245.423	238.582	288.737	280.653
243.238	259.536	278.252	274.355	267.185	303.25	328.566	287.394	306.864	289.139	298.615	281.272	334.812	351.17	226.603	208.368	208.516	191.458	140.82	193.867	157.813	195.37	163.666	179.661	162.103	185.679	207.577	204.3	218.25	230.532	209.08	242.696	241.943	222.205	285.649	310.655	305.202	321.582	321.92	317.644	299.369	287.808	302.578	260.125	209.795	224.207	228.894	221.757	272.686	265.681
224.669	258.09	270.085	268.122	252.337	298.532	328.006	261.275	294.89	278.727	287.13	263.677	323.126	345.329	201.144	186.925	195.049	192.305	155.138	212.753	192.542	213.211	194.925	216.517	173.718	171.79	206.122	209.927	223.932	247.722	234.557	270.202	214.043	198.616	258.805	287.084	282.358	308.626	310.106	310.52	290.726	283.808	303.116	248.189	191.702	218.789	228.363	226.189	278.332	274.621
304.807	302.583	310.327	311.054	309.535	343.196	358.022	314.284	313.461	312.84	316.618	312.526	350.456	363.353	279.301	254.029	281.025	273.162	237.122	258.915	221.413	245.458	207.469	212.21	215.848	225.945	229.06	219.349	220.924	239.255	211.137	238.788	282.413	257.171	297.518	299.332	273.089	289.006	308.446	295.21	270.443	238.92	244.669	238.638	231.162	232.992	225.334	222.509	250.102	226.499
269.336	269.637	278.256	278.525	275.957	310.796	327.515	283.276	285.497	281.908	286.628	280.412	321.263	335.136	244.547	219.624	244.962	238.056	204.059	227.008	192.942	213.737	178.307	186.326	181.888	191.564	197.277	188.747	192.432	211.998	185.806	216.203	249.259	224.231	269.325	276.306	256.395	270.521	284.827	273.51	250.206	224.102	232.801	216.069	199.575	203.199	197.796	194.318	227.848	208.217
303.444	323.721	306.747	315.79	298.828	352.052	368.591	259.901	276.96	296.317	291.879	284.677	320.694	346.074	258.749	238.729	300.884	324.951	317.195	335.726	326.162	314.259	301.167	315.664	274.766	225.956	241.316	245.434	239.129	288.729	280.645	309.546	243.037	225.614	224.979	207.177	154.361	209.337	252.817	246.979	211.898	178.977	193.809	179.31	202.628	224.843	221.477	235.909	247.276	224.979
287.381	306.879	289.422	298.594	281.838	334.82	351.176	243.242	259.53	278.847	274.38	267.484	303.253	328.573	242.798	222.546	285.64	310.637	305.2	321.51	313.896	299.375	287.82	302.586	260.132	209.798	224.503	228.919	222.363	272.698	265.696	294.511	226.791	209.067	208.515	191.462	140.826	193.892	235.991	230.309	195.449	163.771	179.675	162.122	185.66	207.537	204.265	219.026	230.542	209.095
261.242	294.878	278.83	287.085	264.139	323.106	345.307	224.656	258.061	270.625	268.121	252.528	298.512	327.986	214.993	198.925	258.777	287.046	282.339	308.527	304.879	290.7	283.786	303.095	248.169	191.689	219.151	228.372	226.956	278.314	274.605	306.794	201.036	187.456	195.032	192.296	155.13	212.778	244.461	245.116	213.251	194.981	216.508	173.712	171.746	205.899	209.858	224.134	247.7	234.542
314.278	313.472	312.873	316.59	312.773	350.46	363.35	304.823	302.574	310.494	311.084	309.487	343.194	358.024	282.693	257.026	297.511	299.314	273.076	288.951	259.692	270.407	238.879	244.66	238.631	231.17	233.019	225.345	221.943	250.094	226.492	252.936	279.258	254.407	281.042	273.184	237.146	258.954	288.348	274.18	245.507	207.527	212.206	215.86	225.943	229.095	219.329	221.826	239.252	211.13
283.264	285.509	281.973	286.598	280.703	321.267	335.135	269.338	269.62	278.476	278.548	275.938	310.788	327.514	249.599	224.145	269.315	276.291	256.39	270.467	247.839	250.188	224.088	232.808	216.069	199.575	203.273	197.811	193.968	227.85	208.224	236.413	244.527	220.035	244.961	238.059	204.057	227.037	255.671	243.057	213.776	178.353	186.317	181.887	191.549	197.288	188.719	193.292	211.996	185.802
[truncated: 110 more columns]

## Sheet: fig4-c
iSUM-True		iSUM-Predicted
0.0154031	0.0289551	0.0339771
1.78434	1.65215	0.779325
4.97175	0.922818	4.90752
7.58164	1.5674	7.55319
cCA1 true		cCA1 predicted
0.000521304	0.000299387	0.000411648
0.00217112	0.00154438	0.0101879
0.0323186	0.0209202	0.0571528
0.10934	0.0457191	0.0899115
cCOAa true		cCOAa predicted
0.000225766	0.000435104	2.20732e-05
0.000480703	0.000618885	0.000163781
0.0014916	0.00154128	0.00112351
0.00148355	0.0013127	0.00167199
Real data (MPI)
1	0.00175116	0.000912415	0.000912415	0.000912415	0	0.0134889	0.00328977	0.00126935	0.00609425	0.00609425	0.00609425	0	0.0041441	0.00114005	9.8455e-05	9.8455e-05	0.00094602	0.000338895	0.000508827	0.00450194	0.00243582	0	0.00385535	0.000231718	0.00254635	0.00218242	0.00218242	0.00218242	0.00265339	0.000385182	0	0.000455841	0.00115475	0.00115475	0.00076348	0.00127689	0.000485176	0.000505325	0	0	0.0066094	0	0.000724542	0.00235636	0.000379692	0.000379692	0.000379692	0	0.00132149
1	0.000828428	0.000456207	0.000456207	0.000456207	0	0.0013832	0.000725335	0.00124138	0.00053793	0.00053793	0.00053793	0	0.00075301	0.00151217	0.000585245	0.000585245	0	0.000644768	0.000630218	0	0.000113123	0	0	3.7355e-05	0.00260915	0.00259278	0.00259278	0.00259278	0.000491359	0.000482168	0	0	0	0	8.5694e-05	0.00429107	0.000460058	0.00441285	0	0	0	0	0.000633721	0.00178957	0.00133058	0.00133058	0.00133058	0.00388581	0.000176172
1	0.000140578	0.000803428	0.000803428	0.000803428	0.000660305	0.00103789	0.00136805	0.00151228	0	0	0	0	0	0.00133019	0.0134562	0.0134562	9.83e-05	0.00210525	0	0	0.000128262	0	0	0	0.0012499	0.000617902	0.000617902	0.000617902	0.000174837	0	0.000328229	0.000237873	0.00353188	0.00353188	0.00132592	3.75e-05	0	0	0	0	0	0	0.000415347	0.00218157	0.000277806	0.000277806	0.000277806	0	0.00642215
1	0.00165621	0.000215694	0.000215694	0.000215694	0	0	0.00208255	0.000159977	0.00192296	0.00192296	0.00192296	0	0	0.000837554	0.003025	0.003025	9.65e-05	0.0009655	0.000578833	0	0	0	0	5.57e-05	0.000482724	0.0004525	0.0004525	0.0004525	0.000186	0	0	0.0021035	0.00355	0.00355	0.000933	7.375e-05	0.00248698	0	0.000156	0.000156	0	0	0.000180717	0.00228966	0.003862	0.003862	0.003862	0	0.0005625
3	0.00293925	0.00178371	0.00178371	0.00178371	0	0	0.000522847	0.00241004	0.0136679	0.0136679	0.0136679	0	0	0.00074545	0.00594147	0.00594147	0.00273909	3.37e-05	0	0	0.000288728	0	0	5.46e-05	0.00012323	0.0193016	0.0193016	0.0193016	0.0326453	0.000310977	0.00191971	0	0.000250068	0.000250068	0.00394741	0.00113459	0	0.000451594	0	0	0	0	0.00137874	0.00154531	0.00437299	0.00437299	0.00437299	0.0217044	0.00219929
3	0.00189203	0.00263673	0.00263673	0.00263673	0	0.00214071	0.00163357	0.00383721	0.000268861	0.000268861	0.000268861	0	0	0.000337875	0.000841584	0.000841584	0.0012629	0.000639816	0.0025843	0	0.00120711	0	0	0.00119424	0.00051724	0.0329476	0.0329476	0.0329476	0.0777623	0.0010576	0.00079406	0.00114102	0.000140799	0.000140799	0.00229662	0.00140656	3.12e-05	0.000439727	0	0	0	0.0024924	0.00011601	0.000493572	0.0134506	0.0134506	0.0134506	0.0135626	4.24e-05
3	0.00182088	0.00639374	0.00639374	0.00639374	0	0	0.00184162	0	0.00322053	0.00322053	0.00322053	0.00181343	0	0.00152944	0.0235587	0.0235587	0.000116603	0.000310302	0.000170503	0.00140256	0	0	0	0.000656001	0.00415571	0.00513882	0.00513882	0.00513882	0.0174225	0.000345614	0	0	0.0135782	0.0135782	0	0.00351576	0	0	0	0	0	0	0.00043419	0.000153296	0.00126517	0.00126517	0.00126517	0.00733552	0.00070944
3	0.00628	0.000234	0.000234	0.000234	0.00262	0.00346	0.000891	0.000332	3.9e-05	3.9e-05	3.9e-05	0.00482	0	0.0013	0.0056	0.0056	0.0078	0.000765	0	0	0	0	0	0	0.00171	0.0187	0.0187	0.0187	0.0547	0.000224	0.00136	0	0.000622	0.000622	0.0116	0.000885	0.00104	0.015	0.000148	0.000148	0.00223	0.000481	0.00518	0.000828	0.00633	0.00633	0.00633	0.0349	0.00135
3	0.0032543	0.0020171	0.0020171	0.0020171	0.00197676	0	0.00529439	0.00662151	0.00625272	0.00625272	0.00625272	0.0407498	0.00226043	0.00266257	0.000265137	0.000265137	0.00100643	0.000205665	0.000386547	0.00110614	0	0	0	0.00742562	0.0326654	0.00391105	0.00391105	0.00391105	0.0271263	0.000139419	0.000704243	0.00348175	0	0	0.00613875	0.000580369	2.61e-05	0	0.000585255	0.000585255	0	0	0.000495765	0.000424815	0.00151148	0.00151148	0.00151148	0.0122907	0.000311367
3	0.00451595	0.000539367	0.000539367	0.000539367	0.0307838	0.0051868	0.00540472	0.0151328	0.0056777	0.0056777	0.0056777	0.0182305	0.000376736	0.00158835	0.00839484	0.00839484	0.000146956	0.00081668	0.000567135	0	0	0	0	0.00273057	0.0149347	0.0145724	0.0145724	0.0145724	0.0570794	0.00287777	0.00530433	0.00605877	0.00176239	0.00176239	0.00439362	0.00300118	0.00133411	0.000454542	0	0	0	0	0.00119973	0.000540129	0.00421245	0.00421245	0.00421245	0.0164111	0.00166617
3	0.00700738	0.00396542	0.00396542	0.00396542	0	0	0.00324646	0.00398858	0.00029528	0.00029528	0.00029528	0.00162133	0	0.00171281	0.000314792	0.000314792	0.000591788	0.000270644	0.00183105	0.0002802	0.00013936	0.00452899	0.0371993	0.00124078	0.00527487	0.00307965	0.00307965	0.00307965	0.0306345	0.0028856	0.00065575	0.00118024	0.000983824	0.000983824	0.00167515	0.000224262	0.00759479	0	0.00328702	0.00328702	0.00146795	0.0016645	0.000770383	0.00187024	0.00333577	0.00333577	0.00333577	0.00749405	0.000726995
3	0.000719529	0.000834911	0.000834911	0.000834911	0	0	0.0025522	0.000238237	0.000663454	0.000663454	0.000663454	0	0	0.000489733	0.000143409	0.000143409	0.000296436	0.00117031	0.000511112	0	0.00174219	0.00173678	0	0.000356101	0.0079103	0.00324982	0.00324982	0.00324982	0.0264319	0.00091004	0.000589266	0.00059686	0.000314225	0.000314225	0.122725	0.00128578	4.38e-05	0	0	0	0	0	0.00010006	0.00166819	0	0	0	0.0269474	5.065e-05
6	0.00941277	0.004565	0.004565	0.004565	0	0	0.0005805	0.0122268	0.00305	0.00305	0.00305	0	0	0.0003425	0.0462463	0.0462463	0.00730848	0.00447143	0.0321147	0.0202472	0.00618221	0	0	0.00837002	0.162155	0.116433	0.116433	0.116433	0.941478	0.000742266	0.044643	0.000887575	0.00716496	0.00716496	0.00220343	0.000439987	0.0169316	0	0.00366466	0.00366466	0	0	0.00122577	0.000304408	0.05685	0.05685	0.05685	0.383871	6.66e-05
6	0.000934716	0.000205931	0.000205931	0.000205931	0.0029616	0.354359	0.00134551	0.00145144	0.000273665	0.000273665	0.000273665	0	0.00104176	0.000570314	0.00152389	0.00152389	0.000662428	0.000813709	0.0197547	0.00019426	0.00178834	0	0	0.0314469	0.0353758	0.184015	0.184015	0.184015	0.965646	0.000881895	0.04128	0.00403569	0	0	0	0.00146171	0.00192703	0	0.00152012	0.00152012	0	0	0.000615286	0.00180531	0.0124378	0.0124378	0.0124378	0.153907	0.00478059
6	0.00118031	0.000390734	0.000390734	0.000390734	0	0.00135912	0.00062739	0.00130362	0.00294043	0.00294043	0.00294043	0	0.00385528	0.00176457	0.0105872	0.0105872	0.00388353	0.00299081	0.00392256	0.00102111	0	0.0404205	0.000620215	0.00555304	0.0113222	0.240933	0.240933	0.240933	1.24478	0.00276008	0.0220835	0.0017753	0.00432608	0.00432608	0.00101497	0.000475681	0.00743419	0.00100051	0.00124394	0.00124394	0	0.00056403	0.000830939	0.000420006	0.0400382	0.0400382	0.0400382	0.347216	0.000201063
6	0.00700068	0	0	0	0.00442282	0	0.000790372	0.00118018	0.00126761	0.00126761	0.00126761	0	0	0.000351243	0.0249187	0.0249187	0.00170943	0.000604972	0.0103563	0	0.0081912	0.00522125	0	0.00553055	0.0324452	0.0693076	0.0693076	0.0693076	0.604061	0.000521128	0.00577885	0.00172184	0.00481458	0.00481458	0.000212901	0.000243491	0.0143065	0.000626615	0.00151918	0.00151918	0	0	0.00299033	0.00327917	0.00988732	0.00988732	0.00988732	0.174694	0
6	0.00551426	0.0184153	0.0184153	0.0184153	0.00851425	0.000234053	0.00182675	0.00269662	0.00258364	0.00258364	0.00258364	0	0	0.00432072	0.02904	0.02904	0.000179315	0.00115745	0.000200014	0.000574025	0.00305016	0.00121782	0.00065457	0.00956258	0.000859376	0.0909892	0.0909892	0.0909892	0.529613	0.00328786	0.0206377	0.00640856	0.00221485	0.00221485	0.00066325	0.00100133	0.000185979	0.00189937	0.000625365	0.000625365	0	0	0.00145423	0.000268105	0.0261305	0.0261305	0.0261305	0.144103	0.000446806
6	0.00523939	0.00183823	0.00183823	0.00183823	0	0.0211686	0.00504254	0.00135232	0.00312469	0.00312469	0.00312469	0	0.00206058	0.00274778	0.0106156	0.0106156	0.000461028	0.000766973	0.00755738	0.00114804	0.00295951	0.0085324	0.00134639	0.0134486	0.0518375	0.0486497	0.0486497	0.0486497	0.367654	0.00220863	0.00210804	0.00285499	0.00670811	0.00670811	0.00274747	0.00145116	0.0133229	0	0	0	0	0	0.00267186	0.00100308	0.0378286	0.0378286	0.0378286	0.270887	0.00077412
9	0.00266935	0.00214666	0.00214666	0.00214666	0	0.00119425	0.004992	0.0019537	0.000396694	0.000396694	0.000396694	0.00120308	0	0.000595474	0.0436144	0.0436144	0.00182047	0.000791741	0.0248089	0.00270868	0.00139844	0.00523398	0.00701645	0.0259919	0.220739	0.201448	0.201448	0.201448	1.1755	0.003183	0.0174295	0.00172643	0.00235431	0.00235431	0.00401255	0.0022115	0.01626	0.00535864	0.000537795	0.000537795	0	0.00128641	0.000843093	0.00215309	0.040823	0.040823	0.040823	0.347702	0.00206057
9	0.0139614	0.00224686	0.00224686	0.00224686	0	0.781537	0.00976063	0.00890251	0.00071734	0.00071734	0.00071734	0	0.006914	0.002393	0.0496967	0.0496967	0.00435776	0.00786585	0.0274655	0.01215	0.0200541	0	0.00310127	0.0168546	0.169979	0.175679	0.175679	0.175679	0.86038	0.00258903	0.088664	0.00490477	0.00618122	0.00618122	0.00318354	0.00134699	0.0135658	0.00184141	0.000162905	0.000162905	0	0	0.00122617	0.00972064	0.0512217	0.0512217	0.0512217	0.331342	0.00363335
9	0.0296276	0.00811457	0.00811457	0.00811457	0	5.80455	0.021961	0.00314334	0.000994272	0.000994272	0.000994272	0.00108939	0	0.0118171	0.0320996	0.0320996	0.0012596	0.00307413	0.0109275	0.000463111	0.00359769	0.0234718	0.00372011	0.0306005	0.0830288	0.309471	0.309471	0.309471	1.15497	0.00319526	0.108319	0.00987754	0.00478541	0.00478541	0.00135377	0.000493566	0.00146016	0	0.00177134	0.00177134	0	0	0.0026343	0.000213092	0.125756	0.125756	0.125756	0.601653	0.00280254
9	0.00465104	0.00370661	0.00370661	0.00370661	0	0.461587	0.00419204	0.000654258	0.00224123	0.00224123	0.00224123	0.0055952	0	0.000910752	0.0121099	0.0121099	0.00198817	0.00108382	0.00830549	0.00740136	0.00339184	0.00348608	0.00185982	0.0227365	0.0272513	0.309913	0.309913	0.309913	1.05034	0.00577376	0.180123	0.00332645	0.00286687	0.00286687	0.00055543	0.000406442	0.00104514	0	0.00080536	0.00080536	0	0	0.000761434	0.000656006	0.0931947	0.0931947	0.0931947	0.508091	0.00283874
9	0.0037205	0.000917935	0.000917935	0.000917935	0.00506378	2.22687	0.00446576	0.00105842	0.000762055	0.000762055	0.000762055	0	0.00163	0	0.0169193	0.0169193	0.00078943	0.00231625	0.00565872	0.000445	0.00825185	0.15071	0.00691305	0.0316651	0.115736	0.209167	0.209167	0.209167	1.34992	0.00161985	0.0391039	0.0115478	0.00467421	0.00467421	6.6e-05	0.00168298	0.00912605	0	0.000308	0.000308	0	0	0.00157188	0.00102909	0.088353	0.088353	0.088353	0.721916	0.00119253
9	0.0136668	0.00348991	0.00348991	0.00348991	0	8.32867	0.0200964	0.00822825	0.00198206	0.00198206	0.00198206	0.00135637	0	0.00163915	0.0214998	0.0214998	0.00212217	0.00127531	0.0176484	0.014452	0.0676985	0.0647075	0.00489261	0.0410532	0.0571284	0.222239	0.222239	0.222239	0.946012	0.00348657	0.081364	0.010003	0.00371056	0.00371056	7.15e-05	0.00058542	0.00981066	0.00135939	0.00638774	0.00638774	0.0016697	0	0.00117996	0.000461788	0.0396187	0.0396187	0.0396187	0.374524	0.00121324
[truncated: 111 more columns]

## Sheet: fig4-d
predicted
1	7.77634e-05	5.06551e-05	1.77177e-05	7.23752e-05	4.37809e-05	0.0105796	4.71452e-06	-0.000131344	0.000370066	-0.000330049	-0.000490913	7.6899e-06	0.000189328	-1.13516e-06	-0.00157138	0.000207937	-4.07181e-06	0.000142831	7.33007e-05	-0.000300997	-3.3488e-05	0.000144359	-3.08453e-05	0.000107498	0.000403692	0.000809466	0.00102	0.00100984	0.00502056	-2.51895e-05	0.000332176	6.89501e-05	-0.000289569	0.000161441	3.06126e-05	1.57699e-05	5.3217e-05	-0.000109757	2.24295e-05	1.40317e-05	0.000224245	3.73476e-06	5.83629e-06	1.24601e-06	0.000130078	0.000101375	0.000409579	0.00164066	0.000159873
3	0.00110647	0.00019878	0.000329586	0.00097966	-0.000259725	0.239378	0.000798935	0.000604811	0.000144157	0.000370268	0.000613455	-0.000831634	0.000349927	0.000254174	0.00413208	0.0034385	0.000770084	0.000386279	0.00187658	0.00106919	0.00173787	0.00359252	-0.00110667	0.00291346	0.0116171	0.0242938	0.0283148	0.0245462	0.129093	0.000256703	0.00823081	0.000455301	0.000512249	-7.4414e-05	0.00133833	0.0001553	0.00214147	0.000177125	0.000164444	0.000496968	0.000479541	6.90077e-05	0.000166138	0.000239636	0.00667953	0.00777528	0.00815281	0.0519165	0.000362543
6	0.00806429	0.00287523	0.00350466	0.00242323	0.00167601	1.29879	0.00574885	0.00310975	0.00124218	0.00136055	0.00122779	0.001134	0.000888861	0.0010825	0.0198775	0.0140979	0.00371852	0.00174166	0.010009	0.00568667	0.00919223	0.0211922	-0.000426381	0.0160441	0.055511	0.144285	0.133057	0.127114	0.734925	0.00243898	0.0465572	0.00375669	0.00310572	0.00283714	0.00276493	0.000818885	0.0095283	0.000665663	0.0011024	0.0019887	0.00219792	0.000549054	0.00104399	0.00128411	0.0384225	0.0448476	0.0434162	0.266286	0.00165122
9	0.01227	0.00463782	0.00466632	0.00459288	0.00217334	1.68872	0.0085775	0.00501854	0.00220573	0.00187389	0.00206507	0.00175152	0.00177391	0.00193582	0.0299552	0.0227127	0.00584584	0.00274467	0.017415	0.00949871	0.0165995	0.0398689	-0.000636348	0.0256821	0.0940521	0.230242	0.214322	0.215433	1.08329	0.0033345	0.0697576	0.00571849	0.00492061	0.00484062	0.00434066	0.00129546	0.0145593	0.00132173	0.0020109	0.00343287	0.00345062	0.000819349	0.00182483	0.00234091	0.0656029	0.0657975	0.0619941	0.48861	0.00236917
real
1	0.00109409	0.000596936	0.000596936	0.000596936	0.000165076	0.00397751	0.00186642	0.00104575	0.00213878	0.00213878	0.00213878	0	0.00122428	0.00120499	0.00429121	0.00429121	0.000285205	0.0010136	0.000429469	0.00112549	0.0006693	0	0.000963836	8.11932e-05	0.00172203	0.0014614	0.0014614	0.0014614	0.000876396	0.000216838	8.20572e-05	0.000699304	0.00205916	0.00205916	0.000777024	0.0014198	0.000858052	0.00122954	3.9e-05	3.9e-05	0.00165235	0	0.000488582	0.00215429	0.00146252	0.00146252	0.00146252	0.000971452	0.00212058
3	0.00355366	0.00230062	0.00230062	0.00230062	0.00442257	0.00134844	0.00267335	0.00407004	0.00376069	0.00376069	0.00376069	0.00840438	0.000329646	0.00129578	0.00563249	0.00563249	0.00174503	0.000526515	0.000756331	0.000348613	0.000422174	0.00078322	0.00464992	0.00170724	0.00841143	0.0126126	0.0126126	0.0126126	0.0404753	0.00109388	0.00141592	0.00155733	0.00220644	0.00220644	0.019097	0.00150419	0.00125875	0.00204323	0.000502534	0.000502534	0.000462244	0.000579738	0.00120936	0.000940445	0.00430981	0.00430981	0.00430981	0.0175807	0.000882038
6	0.00488035	0.00423587	0.00423587	0.00423587	0.00264978	0.0628535	0.00170218	0.0033685	0.00220667	0.00220667	0.00220667	0	0.0011596	0.00168285	0.0204886	0.0204886	0.00236737	0.00180089	0.0123176	0.00386411	0.00369524	0.00923199	0.000436862	0.0123186	0.0489993	0.125055	0.125055	0.125055	0.775539	0.00173364	0.0227552	0.00294733	0.00420476	0.00420476	0.00114034	0.000845561	0.00901804	0.000587749	0.00142888	0.00142888	0	9.4005e-05	0.0016314	0.00118001	0.0305287	0.0305287	0.0305287	0.24578	0.00104486
9	0.0113828	0.00343709	0.00343709	0.00343709	0.000843963	2.93407	0.0109113	0.00399008	0.00118228	0.00118228	0.00118228	0.00154068	0.001424	0.00289259	0.0293233	0.0293233	0.00205627	0.00273452	0.0158024	0.00627003	0.0173988	0.0412681	0.00458389	0.0281503	0.11231	0.237986	0.237986	0.237986	1.08952	0.00330791	0.0858339	0.00689767	0.00409543	0.00409543	0.00154046	0.00112115	0.00854464	0.00142657	0.00166219	0.00166219	0.000278283	0.000214402	0.00136947	0.00237228	0.0731613	0.0731613	0.0731613	0.480871	0.00229016
[truncated: 111 more columns]

## Sheet: fig4-e
1	3	6	9
0.32	0.63	0.95	0.98
0.153529	0.153586	0.180027	0.138345
0.111363	0.0927774	0.108141	0.083148
0.126413	0.159856	0.147118	0.111205
0.101044	0.100542	0.14026	0.102405
0.123721	0.115196	0.118239	0.0868902
0.155032	0.100114	0.157015	0.118893
0.103174	0.0737748	0.132864	0.0928777
0.124282	0.111894	0.126206	0.0993343
0.090208	0.0669492	0.128457	0.0937206
0.132349	0.114338	0.124083	0.0783016
0.107747	0.106481	0.124637	0.096515
0.0900543	0.108154	0.126849	0.0971098
0.124183	0.117301	0.136771	0.106237
0.101421	0.113481	0.133755	0.0950384
0.118782	0.117082	0.119534	0.0882122
0.111584	0.121395	0.123934	0.0958476
0.139081	0.146673	0.143158	0.115497
0.138838	0.146034	0.150008	0.114553
0.106598	0.106857	0.129365	0.0966075
0.139847	0.143274	0.139175	0.11379
0.115334	0.120696	0.118738	0.090023
0.119784	0.126323	0.124774	0.102124
0.136081	0.172326	0.146151	0.108027
0.120687	0.0100724	0.0775036	0.0451348
0.129781	0.123355	0.127662	0.101365
0.11484	0.0667811	0.108621	0.0781413
0.137498	0.141559	0.130727	0.110864
0.135692	0.0955873	0.121168	0.0982793
0.118599	0.112273	0.128749	0.0980974
0.092391	0.131562	0.148997	0.1023
0.100432	0.0915471	0.147968	0.106453
0.171676	0.117968	0.133634	0.0988907
0.124373	0.0817643	0.132922	0.103541
0.130259	0.121719	0.130923	0.0931418
0.127761	0.132595	0.142251	0.117689
0.154142	0.187786	0.152759	0.151838
0.110538	0.0394602	0.127396	0.0893484
0.113728	0.116057	0.163156	0.122573
0.15224	0.153883	0.150548	0.121734
0.140473	0.157328	0.150525	0.120553
0.11436	0.122913	0.124594	0.0991236
0.126802	0.10266	0.145808	0.101759
0.117408	0.0809028	0.102355	0.0634998
0.162907	0.15663	0.152563	0.118111
0.103265	0.0897274	0.118598	0.105183
0.104985	0.113275	0.11811	0.0916656
0.138729	0.135404	0.129732	0.101371
0.0867456	0.0897457	0.116178	0.0903089
0.119044	0.123571	0.131244	0.0988817
0.138242	0.14312	0.142518	0.106129
0.126973	0.055119	0.123943	0.0880277
0.0753787	0.0272557	0.138502	0.102379
0.13134	0.142045	0.167979	0.126866
0.111473	0.133959	0.158811	0.131564
0.0960641	0.0400402	0.134541	0.096183
0.154731	0.160106	0.156278	0.117636
0.141358	0.156524	0.153796	0.123673
0.129913	0.13563	0.161483	0.131331
0.128691	0.136067	0.155306	0.131808
0.108741	0.107978	0.11975	0.0844383
0.141433	0.0880017	0.143314	0.113021
0.11165	0.122149	0.122027	0.0912779
0.119289	0.178286	0.146861	0.107537
0.103545	0.0326741	0.114202	0.0782511
0.123107	0.123845	0.136199	0.0980012
0.131728	0.132669	0.151345	0.111338
0.124492	0.115265	0.132936	0.111253
0.137985	0.142002	0.150706	0.120499
0.131264	0.134073	0.146678	0.119607
0.142883	0.161127	0.141543	0.100148
0.223837	0.090131	0.128669	0.121963
0.203935	0.257591	0.18426	0.181297
0.102409	0.0924886	0.133082	0.0938021
0.104306	0.0361716	0.127085	0.0903284
0.101816	0.099329	0.140676	0.103674
0.119639	0.11573	0.141446	0.0986154
0.156597	0.133668	0.144459	0.113844
0.116124	0.109375	0.117057	0.0883792
0.132517	0.13228	0.139305	0.109397
0.135337	0.133529	0.147002	0.111347
0.0964176	0.0929211	0.139906	0.0938921
0.148405	0.144053	0.190652	0.160292
0.0849098	0.0863128	0.125646	0.0958861
0.10992	0.115246	0.140215	0.101225
0.102035	0.0986692	0.142468	0.105395
0.132725	0.0277167	0.100331	0.0643852
0.142969	0.156801	0.153039	0.11908
0.0953373	0.0947491	0.134904	0.0890389
0.121391	0.104624	0.12412	0.0967056
0.108754	0.121057	0.151517	0.117735
0.140186	0.122532	0.144518	0.099547
0.122364	0.141284	0.154115	0.113874
0.0947946	0.0850009	0.137922	0.103388
0.125868	0.122465	0.14036	0.103039
0.144478	0.124812	0.139413	0.0903525
0.109477	0.104838	0.126251	0.086087
0.0976227	0.0599197	0.142241	0.115811
0.0808022	0.0630573	0.123828	0.0917986
0.101941	0.0286744	0.143846	0.0996868
0.123174	0.144089	0.167054	0.126306
0.091948	0.0897236	0.11378	0.086726
0.121586	0.0651914	0.164774	0.117606
0.142971	0.167583	0.144755	0.102571
0.0706124	0.0597993	0.13543	0.0849648
0.110053	0.105961	0.123968	0.0824345
0.025315	0.0776646	0.0578686	0.0393898
0.0962031	0.118772	0.156508	0.112206
0.125139	0.121098	0.124685	0.0867365
0.104724	0.0977974	0.117181	0.0874629
0.134882	0.118804	0.148868	0.112321
0.128575	0.120758	0.146739	0.118488
0.109895	0.121856	0.139519	0.103434
0.105739	0.122156	0.124787	0.0854064
0.107795	0.106913	0.126023	0.0933085
0.124513	0.128395	0.128865	0.103139
0.109364	0.119787	0.137976	0.0989144
0.0804208	0.0423222	0.0990469	0.0883109
0.0878072	0.0379054	0.107795	0.0762808
0.133003	0.123294	0.136791	0.0986406
0.112791	0.11412	0.139168	0.11544
0.115576	0.161058	0.126262	0.0945171
0.126007	0.141383	0.139064	0.103824
0.123726	0.124792	0.120649	0.0943529
0.13486	0.122083	0.13847	0.104718
0.119135	0.142849	0.1516	0.115125
0.177948	0.14474	0.14403	0.106525
0.125713	0.125313	0.123191	0.0969834
0.114642	0.102025	0.132365	0.103822
0.142761	0.143518	0.125269	0.0945552
0.14635	0.147596	0.146739	0.113747
0.104786	0.0802288	0.101828	0.0811999
0.11589	0.108275	0.144552	0.106628
0.148594	0.165197	0.154154	0.123002
0.108033	0.127317	0.122312	0.0843209
0.115719	0.0920174	0.115884	0.0881134
0.0965448	0.0589977	0.152139	0.102081
0.188661	0.240928	0.189239	0.172789
0.128394	0.117597	0.153786	0.120031
0.146305	0.137397	0.142211	0.112139
0.147501	0.133022	0.136763	0.110454
0.126071	0.135025	0.150033	0.112134
0.116707	0.124937	0.172364	0.126581
0.117415	0.116293	0.141756	0.113203
0.0367908	0.131737	0.0831323	0.0593708
0.162307	0.209142	0.197728	0.208736
0.173201	0.220303	0.182637	0.169047
0.121849	0.114297	0.160671	0.12916
0.218623	0.221328	0.153177	0.15378
0.0918076	0.0838985	0.155932	0.1175
0.119211	0.100422	0.123417	0.0920995
0.124377	0.0800294	0.127205	0.0954555
0.122361	0.123877	0.144323	0.108727
0.188391	0.202777	0.138575	0.138501
0.141694	0.127141	0.125086	0.0808306
0.118857	0.0903186	0.133071	0.101463
0.15069	0.133494	0.135647	0.104716
0.0984222	0.043703	0.126773	0.0827359
0.12136	0.109772	0.131887	0.0929545
0.204392	0.226978	0.198768	0.195879
0.109286	0.1275	0.141173	0.102149
0.12413	0.117992	0.117949	0.0884918
0.135329	0.125609	0.124622	0.0997688
0.114106	0.100185	0.113334	0.097018
0.105227	0.123622	0.144998	0.110222
0.0855866	0.0222665	0.129653	0.0969584
0.130316	0.120944	0.133584	0.100267
0.122124	0.125195	0.110151	0.0817568
0.110301	0.126417	0.138011	0.105844
0.123258	0.127097	0.125229	0.0913505
0.110956	0.071219	0.129761	0.0875521
0.0995222	0.0902233	0.141492	0.0980394
0.12123	0.0831031	0.119174	0.0913023
0.128463	0.12025	0.124332	0.0938816
0.129055	0.0745856	0.14067	0.0970152
0.131655	0.0174576	0.127329	0.0860619
0.123189	0.151291	0.141734	0.100183
0.122967	0.117158	0.124363	0.104076
0.0967046	0.019391	0.115005	0.0810778
0.140828	0.132325	0.118358	0.0864278
0.121504	0.0986495	0.120556	0.0908531
0.124866	0.120946	0.136425	0.105862
0.15173	0.147705	0.14483	0.108446
0.10886	0.126812	0.108691	0.0735282
0.062048	0.074909	0.118659	0.0864062
0.117111	0.121734	0.127309	0.0972492
0.110092	0.126655	0.121192	0.0903681
0.124763	0.116835	0.134028	0.0968035
0.106243	0.0277287	0.108937	0.0774015
0.126266	0.0916636	0.128169	0.0991933
0.0792367	0.0287473	0.109175	0.08297
0.0857818	0.0882106	0.133743	0.0964203
0.11457	0.128841	0.139477	0.104691
0.087679	0.0748075	0.13632	0.10114
0.121944	0.122334	0.114929	0.0853254
0.0912481	0.129768	0.161917	0.106424
0.143262	0.117124	0.149816	0.110112
0.101757	0.108978	0.148361	0.109522
0.104053	0.113833	0.123184	0.0913853
0.104918	0.106143	0.116701	0.0989169
0.102385	0.0641218	0.128251	0.0962619
0.152966	0.153833	0.140554	0.0941338
0.0937912	0.0900075	0.136743	0.0947042
0.125892	0.150294	0.142203	0.0983624
0.136688	0.13394	0.134603	0.100273
0.129201	0.128766	0.1322	0.102629
0.125395	0.117455	0.111072	0.0848224
0.0860578	0.0380543	0.134666	0.0890816
0.208196	0.239782	0.209974	0.203292
0.123674	0.165987	0.198174	0.161127
0.11106	0.10971	0.15054	0.110485
0.104377	0.0953198	0.132446	0.0923327
0.147736	0.0613272	0.126024	0.0947578
0.0786677	0.0229761	0.125088	0.079508
0.0987991	0.112959	0.146974	0.102666
0.112428	0.0915016	0.132299	0.0977734
0.113744	0.0975554	0.161584	0.137359
0.127191	0.112345	0.150571	0.120427
0.0978967	0.128368	0.136521	0.110027
0.14515	0.1376	0.135239	0.107139
0.115131	0.125914	0.102205	0.0785008
0.103184	0.0973383	0.104882	0.0771539
0.13187	0.0886112	0.134993	0.100782
0.10343	0.0891323	0.122256	0.0872967
0.13018	0.163529	0.149093	0.114142
0.137499	0.125471	0.132937	0.07935
0.1074	0.0601301	0.126113	0.0949686
0.0704295	0.0531219	0.105428	0.0813004
0.0868837	0.0984501	0.115056	0.100617
0.0878468	0.0288979	0.120454	0.0761355
0.220315	0.244637	0.184822	0.180685
0.135375	0.118611	0.136617	0.102863
0.115567	0.0410334	0.137022	0.100414
0.0850428	0.0298117	0.119703	0.0914882
0.136879	0.139468	0.146366	0.113999
0.0895289	0.114772	0.164396	0.127487
0.128077	0.0545752	0.125343	0.0882782
0.0965485	0.0306288	0.116764	0.0797395
0.113639	0.119279	0.138487	0.116837
0.101744	0.0968432	0.131063	0.0969847
0.119934	0.108159	0.118856	0.0878226
0.121184	0.145069	0.166491	0.122709
0.098516	0.106616	0.0913763	0.0665446
0.124784	0.116296	0.127701	0.100932
0.123375	0.123504	0.122061	0.0939383
0.111672	0.129217	0.137943	0.0991664
0.0933821	0.109571	0.195468	0.153542
0.100159	0.120837	0.146601	0.105868
0.114175	0.111895	0.123348	0.0950236
0.0987546	0.0893565	0.118179	0.100999
0.151729	0.0621695	0.116529	0.0751417
0.119244	0.132331	0.132369	0.10706
0.107437	0.0379829	0.135758	0.10133
0.0815033	0.0200138	0.108568	0.0797458
0.110336	0.0876869	0.157243	0.107541
0.135092	0.128679	0.152963	0.111247
0.0854837	0.0360732	0.123601	0.082
0.123698	0.14308	0.154509	0.121548
0.108779	0.123675	0.168062	0.121865
0.112061	0.116048	0.164778	0.108917
0.100415	0.098279	0.127648	0.10581
0.117087	0.0928928	0.123947	0.0887157
0.0825012	0.0843159	0.123256	0.0967412
0.0957843	0.106533	0.129124	0.0942082
0.123232	0.136289	0.146684	0.112044
0.117233	0.108811	0.121515	0.0935826
0.143637	0.132923	0.129843	0.103924
0.108961	0.10479	0.122618	0.11104
0.0899978	0.0164276	0.130793	0.100966
0.106385	0.0667668	0.13158	0.0905616
0.112108	0.112386	0.123178	0.097093
0.130927	0.125152	0.151484	0.11464
0.0839246	0.0957163	0.13949	0.100655
0.108344	0.103841	0.126328	0.0886072
0.0900806	0.103664	0.141074	0.113204
0.102894	0.104777	0.118514	0.0830883
0.142822	0.137976	0.179892	0.156443
0.122583	0.12942	0.122307	0.0963109
0.133325	0.151283	0.155787	0.11846
0.112031	0.101979	0.121091	0.0858132
0.129173	0.123739	0.121545	0.0912783
0.101379	0.0860939	0.156799	0.13656
0.117272	0.122586	0.124413	0.0898322
0.105649	0.146383	0.14622	0.110345
0.115539	0.1109	0.133239	0.105278
0.110648	0.101838	0.136234	0.0954193
0.114981	0.0282784	0.105389	0.0673446
0.108256	0.0870922	0.0995507	0.0785311
0.149196	0.0891208	0.117684	0.0859041
0.119138	0.087636	0.141158	0.118656
0.100152	0.113642	0.135273	0.10051
0.0997414	0.122711	0.137148	0.107135
0.12523	0.109113	0.147934	0.103105
0.113883	0.102366	0.12828	0.096486
0.111029	0.117865	0.13676	0.104511
0.0907037	0.0357833	0.124843	0.0870914
0.120696	0.110341	0.160456	0.119084
0.123884	0.122745	0.147912	0.110953
0.204959	0.205922	0.195652	0.182235
0.114123	0.0988374	0.123729	0.0891749
0.121618	0.121309	0.108191	0.0864058
0.0965417	0.032308	0.0951033	0.0611158
0.103507	0.0981224	0.108155	0.0729616
0.12278	0.132616	0.14596	0.107541
0.106092	0.0549572	0.133934	0.0903969
0.100904	0.0912415	0.141662	0.098053
0.139406	0.133762	0.145156	0.116895
0.0902911	0.102507	0.152352	0.113615
0.169583	0.154932	0.159626	0.12689
0.119074	0.119642	0.138158	0.102957
0.111518	0.0232609	0.124647	0.0794535
0.098632	0.124785	0.129521	0.110989
0.120037	0.085653	0.131635	0.0975963
0.103886	0.0953385	0.112952	0.0884579
0.114166	0.10521	0.119264	0.0761722
0.0912671	0.124811	0.122195	0.0927555
0.147846	0.126343	0.162603	0.120363
0.163217	0.156879	0.138457	0.104412
0.0986291	0.0378126	0.13481	0.0971881
0.105852	0.105074	0.149993	0.117855
0.121636	0.103458	0.118121	0.0906935
0.131687	0.112456	0.129267	0.0909546
0.121739	0.106259	0.16203	0.118984
0.0881651	0.0589471	0.10098	0.0716699
0.137547	0.144026	0.129386	0.0974132
0.0879063	0.108233	0.142799	0.116942
0.13737	0.138798	0.121965	0.0914347
0.120794	0.133301	0.137619	0.107295
0.183049	0.175246	0.173952	0.158954
0.154087	0.150405	0.149734	0.120153
0.105556	0.117635	0.13585	0.110404
0.127176	0.119994	0.124724	0.0940171
0.107425	0.106047	0.142678	0.110529
0.13465	0.126504	0.150073	0.109607
0.147145	0.144917	0.148098	0.116194
0.104671	0.108686	0.134452	0.101907
0.0237039	0.112799	0.103344	0.0801793
0.0929746	0.0705838	0.116466	0.0956952
0.138334	0.13831	0.131854	0.100295
0.1253	0.132857	0.148077	0.10768
0.13813	0.145941	0.147436	0.113022
0.121959	0.125137	0.139873	0.0957317
0.0919079	0.110766	0.148959	0.0996672
0.09251	0.0959548	0.153546	0.107438
0.113187	0.128087	0.130325	0.0963705
0.15024	0.130741	0.140656	0.107515
0.0999146	0.142489	0.144873	0.110102
0.154999	0.0880384	0.133959	0.100115
0.100421	0.115834	0.136987	0.0972564
0.113279	0.143171	0.145889	0.113264
0.0876206	0.0405145	0.140036	0.0950076
0.108868	0.129424	0.146819	0.0987363
0.0844548	0.0175286	0.0768674	0.0498448
0.104335	0.12448	0.119553	0.0880304
0.114986	0.0300623	0.109926	0.0718937
0.113245	0.114929	0.11382	0.0826555
0.0964335	0.0902907	0.144756	0.095866
0.116521	0.13494	0.14542	0.113973
0.146028	0.0808283	0.123434	0.0983366
0.130188	0.15474	0.139748	0.102931
0.104447	0.0997189	0.119081	0.0986832
0.193358	0.238265	0.231	0.233932
0.12915	0.0811536	0.124213	0.0889835
0.0334863	0.149868	0.0979435	0.06878
0.135136	0.147339	0.127778	0.0979329
0.108392	0.0332976	0.124393	0.086603
0.119028	0.102974	0.146482	0.109479
0.0464971	0.0993787	0.0872569	0.0702831
0.18695	0.203061	0.138671	0.148173
0.116468	0.127141	0.148451	0.116835
0.124274	0.115984	0.165916	0.128454
0.1286	0.118855	0.1163	0.0925302
0.12054	0.119322	0.131402	0.0993412
0.115241	0.119436	0.132982	0.0965162
0.151183	0.122776	0.176653	0.138193
0.110073	0.132092	0.150184	0.10874
0.146141	0.1427	0.124999	0.0753551
0.125812	0.129796	0.129035	0.105516
0.108972	0.112058	0.154317	0.10433
0.111284	0.111736	0.142344	0.101924
0.102529	0.121519	0.136447	0.0978365
0.133827	0.121962	0.156029	0.117871
0.139448	0.143289	0.134738	0.102431
0.10832	0.0217777	0.0909849	0.0651394
0.133269	0.140457	0.153734	0.115535
0.157267	0.151932	0.161644	0.110463
0.122514	0.102854	0.123244	0.0981106
0.122	0.102146	0.143145	0.103835
0.112999	0.0725095	0.120227	0.0832061
0.131414	0.179041	0.171332	0.123289
0.130909	0.120443	0.144738	0.114358
0.0945598	0.0876007	0.161195	0.124424
0.0895947	0.0777021	0.126773	0.096184
0.0199943	0.0714887	0.0674598	0.0497084
0.110004	0.122033	0.161953	0.132712
0.133195	0.0310352	0.100662	0.0662023
0.116325	0.12048	0.139691	0.100036
0.162576	0.159576	0.16002	0.128007
0.0986112	0.0278888	0.0844187	0.060651
0.135055	0.115097	0.14395	0.0970167
0.136296	0.136846	0.141275	0.108688
0.120767	0.0217731	0.0963213	0.0653256
0.0300577	0.101151	0.0696597	0.0478989
0.153687	0.151291	0.158175	0.127828
0.107511	0.0995151	0.120935	0.0969739
0.148276	0.165968	0.162805	0.125867
0.130249	0.144802	0.125194	0.0922926
0.164672	0.170375	0.153991	0.117347
0.106178	0.115798	0.128842	0.107356
0.121556	0.113361	0.122866	0.0986857
0.127609	0.102365	0.115219	0.0846854
0.144151	0.12292	0.150989	0.114524
0.0997363	0.0492902	0.131843	0.0877787
0.0902742	0.0842952	0.112832	0.0783001
0.0950321	0.0688176	0.141126	0.0978325
0.12343	0.138783	0.148755	0.110675
0.127873	0.133947	0.135322	0.106526
0.0896378	0.0365467	0.12245	0.0830699
0.119362	0.118633	0.132224	0.100722
0.112901	0.131391	0.146597	0.116747
0.107502	0.0324149	0.0870509	0.0570693
0.117554	0.0962071	0.110359	0.0826202
0.11307	0.105534	0.123959	0.092494
0.115997	0.118575	0.122245	0.0926217
0.0780583	0.0982729	0.155346	0.135867
0.112806	0.113512	0.133812	0.113608
0.106016	0.140295	0.1337	0.0963696
0.111374	0.0868973	0.130272	0.0916677
0.0742034	0.0920502	0.139173	0.114961
0.152622	0.155388	0.153	0.111675
0.0986069	0.128779	0.131503	0.0987849
0.0989195	0.0936731	0.169925	0.141031
0.107537	0.16408	0.14943	0.107628
0.0937998	0.0859016	0.120244	0.0980862
0.0747513	0.0172552	0.10289	0.0730101
0.124224	0.121439	0.124642	0.101605
0.108899	0.110162	0.129771	0.0968246
0.111864	0.118595	0.151462	0.114326
0.12747	0.136836	0.134817	0.0841832
0.109721	0.161037	0.167343	0.120272
0.110762	0.131528	0.153326	0.131113
0.112539	0.110095	0.12504	0.108139
0.145279	0.157218	0.157722	0.12522
0.133064	0.122371	0.126691	0.0973359
0.138555	0.130306	0.128706	0.0997667
0.106471	0.114646	0.129834	0.0960253
0.127354	0.10039	0.140821	0.0977846
0.127802	0.157084	0.166768	0.12414
0.127287	0.120426	0.138904	0.109407
0.0310199	0.121002	0.0842211	0.0585571
0.123525	0.110824	0.117564	0.0896331
0.134755	0.133769	0.132441	0.0985787
0.219823	0.17595	0.190555	0.166446
0.170429	0.0990051	0.165884	0.154632
0.142659	0.0875197	0.127864	0.0890982
0.114269	0.11234	0.110588	0.0697969
0.124441	0.122928	0.142559	0.1123
0.16158	0.126201	0.164871	0.130698
0.118478	0.131509	0.12051	0.0878217
0.115944	0.0697167	0.13308	0.0974327
0.0926719	0.104784	0.118961	0.0988063
0.104175	0.102801	0.133081	0.107302
0.122769	0.117476	0.122625	0.0920392
0.111708	0.0920797	0.135564	0.105289
0.16485	0.159448	0.173465	0.161256
0.130505	0.0912415	0.126631	0.0926553
0.0922005	0.0974346	0.105466	0.0775039
0.119252	0.0558442	0.102629	0.0646248
0.109447	0.146218	0.147657	0.151776
0.100992	0.128058	0.139245	0.117819
0.0283926	0.178656	0.0695624	0.043011
0.105454	0.115473	0.129412	0.0912293
0.138736	0.137777	0.12716	0.0900747
0.134557	0.0422853	0.116708	0.0789625
0.106197	0.0478782	0.107643	0.0779634
0.117463	0.139958	0.135679	0.106119
0.0796937	0.0645752	0.156	0.108272
0.0817911	0.0706402	0.125983	0.09329
0.139747	0.102543	0.152208	0.114854
0.116521	0.0771732	0.128928	0.0951143
0.146695	0.162081	0.13649	0.10812
0.138065	0.127597	0.152084	0.120725
0.118907	0.129012	0.192176	0.147234
0.134335	0.132575	0.14772	0.109836
0.148003	0.136419	0.149996	0.117526
0.100704	0.131138	0.142016	0.108781
0.0887256	0.104275	0.118153	0.0962278
0.125724	0.139856	0.131306	0.0930673
0.154384	0.129625	0.152219	0.127465
0.0920305	0.0991541	0.128743	0.0893728
0.109841	0.0915777	0.138538	0.0993056
0.0987762	0.109974	0.126806	0.0926005
0.117781	0.0648784	0.123182	0.0873934
0.140524	0.175631	0.149492	0.1153
0.115362	0.104687	0.135039	0.107661
0.205277	0.0815002	0.136423	0.125071
0.107399	0.116906	0.146268	0.108055
0.13066	0.107052	0.120978	0.0979174
0.171545	0.120568	0.141669	0.102616
0.231196	0.269077	0.184044	0.153332
0.14893	0.140522	0.132038	0.10156

## Sheet: fig4-f
GNN						average	std
1MPI	0.3201	0.3419	0.3318	0.2892	0.326	0.3218	0.0199205
3MPI	0.3683	0.359	0.3174	0.5012	0.3847	0.38612	0.0689582
6MPI	0.4401	0.4235	0.4731	0.4892	0.491	0.46338	0.030234
9MPI	0.441	0.4108	0.4832	0.429	0.4426	0.44132	0.0266408
Fine-tuning
1MPI	0.3126	0.3175	0.3147	0.305	0.3168	0.31332	0.00503061
3MPI	0.385	0.4124	0.431	0.4131	0.42	0.4123	0.0169921
6MPI	0.955	0.951	0.9502	0.95	0.9578	0.9528	0.00345254
9MPI	0.9801	0.9805	0.9831	0.9804	0.9802	0.98086	0.00126214

## Sheet: fig4-g
predicted
1	4.78735e-05	2.59107e-05	6.50924e-05	-9.72872e-06	4.14651e-05	0.0646976	0.000125736	-7.41953e-05	-3.07383e-05	5.52359e-05	2.9944e-05	1.37712e-05	-8.3139e-05	-5.26623e-05	0.00022254	0.000139975	2.71703e-05	7.23529e-06	5.39755e-05	1.57709e-05	0.000419964	0.000536355	7.30762e-05	0.000222674	0.000791011	0.000985556	0.00103228	0.00102038	0.00533529	-2.7413e-05	0.000282775	3.29899e-05	1.38577e-05	4.87432e-06	-7.3609e-05	-0.000119332	9.57221e-05	8.37434e-06	5.22501e-05	5.33664e-05	-8.61817e-08	5.17062e-06	6.34002e-05	-7.66288e-05	0.000404469	0.000421738	0.000414181	0.00315696	7.39862e-05
3	0.000708007	0.00133854	0.00346059	3.38344e-06	0.0012149	1.70054	0.00214412	0.000520326	0.000216599	0.000218007	0.000694722	0.00129705	0.000353734	0.000256841	0.00386143	0.00357745	0.000468332	0.0003547	0.00249687	0.00113171	0.00313028	0.0140776	0.000510828	0.00474905	0.010795	0.0267456	0.0266944	0.0262471	0.14207	0.000443807	0.0121081	0.000768094	0.00032899	0.00045077	0.000217247	0.000590443	0.00241801	-0.000152715	0.00121191	0.000428053	-2.89847e-05	0.000135712	0.000837837	0.000355995	0.0109541	0.0110566	0.0108979	0.0817163	0.000164677
6	0.00662467	0.00788782	0.00791851	0.00784757	0.00582395	9.55214	0.0113074	0.00335755	0.00274775	0.000715116	0.002724	0.00147352	0.00316211	0.00136725	0.020881	0.0214946	0.0028996	0.00103082	0.0114585	0.00279992	0.017117	0.0747032	0.00136999	0.0308245	0.0579631	0.152144	0.151556	0.150055	0.820075	0.00207856	0.0664632	0.00560228	0.00332771	0.00291655	0.000657752	0.00263469	0.0132502	0.000863729	0.00726807	0.00289698	-1.27089e-05	0.000762494	0.00393505	0.00088583	0.0627506	0.0593793	0.0579005	0.529971	0.000946247
9	0.010857	0.0134403	0.0114453	0.0117968	0.0104161	14.1352	0.0157321	0.0050664	0.0043761	0.000948611	0.00423568	0.0032722	0.00414578	0.00225394	0.0310042	0.0338866	0.00390467	0.00167009	0.0247866	0.00338905	0.0280188	0.141668	0.00181379	0.0447274	0.0881928	0.236267	0.23532	0.236967	1.1876	0.00357497	0.106934	0.00899079	0.00554238	0.00513615	0.00100603	0.00391048	0.021309	0.00192445	0.0105695	0.00214249	-1.96303e-05	0.00106431	0.0066711	0.00135462	0.0952278	0.0960562	0.0928016	0.722019	0.00130386
real
1	0.000351261	0.00054801	0.00054801	0.00054801	0	0.00149919	0.00232381	0.000771075	0.000275667	0.000275667	0.000275667	0	0.000797833	0.00102037	0.000689665	0.000689665	0.00138323	0.000513243	0.000394689	0	0.00152347	0	0.00160724	0.00116115	0.00847017	0.000211281	0.000211281	0.000211281	0.000412829	0.000597132	0.00182853	0.000422054	9.11373e-05	9.11373e-05	0.000598314	0.000490607	9.50483e-05	0	0.00026983	0.00026983	0	0	0.000350106	0.00141596	0.000162352	0.000162352	0.000162352	0	0.000435518
3	0.00302817	0.0122845	0.0122845	0.0122845	0.0200791	0.00381026	0.00181768	0.00142843	0.00142902	0.00142902	0.00142902	0.00841582	0.0013927	0.000973899	0.00179867	0.00179867	0.000669202	0.000940218	0.00136008	0.00157597	0.00281433	0	0.00197404	0.00451915	0.00512087	0.00872088	0.00872088	0.00872088	0.038709	0.000774966	0.00248699	0.00320403	0.0033495	0.0033495	0.000809933	0.000917514	0.0043205	0.00289318	0.000714996	0.000714996	0.0001571	0	0.00127095	0.00163684	0.00289973	0.00289973	0.00289973	0.0208762	0.000395473
6	0.00325327	0.00207082	0.00207082	0.00207082	0.00264744	0.116793	0.00208066	0.00298133	0.00265866	0.00265866	0.00265866	0.00312119	0.000697152	0.00149336	0.0140516	0.0140516	0.00226194	0.00142505	0.0137437	0.00297523	0.030946	0.111161	0.00141222	0.0198905	0.013301	0.132199	0.132199	0.132199	0.951695	0.000977031	0.0492568	0.00753695	0.00310896	0.00310896	0.000585849	0.00130147	0.00593666	0.00151994	0.0125955	0.0125955	0	0	0.00274035	0.000677528	0.0427617	0.0427617	0.0427617	0.586371	0.000856717
9	0.00979868	0.0123089	0.0123089	0.0123089	0.00687077	17.7583	0.0209001	0.00434041	0.0033475	0.0033475	0.0033475	0.000602393	0.00552963	0.00233935	0.0294593	0.0294593	0.00355899	0.000974906	0.0175222	0.002239	0.0124014	0.0767382	0.00160646	0.0416042	0.098932	0.200881	0.200881	0.200881	0.855162	0.00321533	0.0947566	0.00559428	0.00382556	0.00382556	0.000892695	0.00161521	0.020405	0.000494758	0.00389951	0.00389951	0	0.00239864	0.00537602	0.000995917	0.086658	0.086658	0.086658	0.498001	0.000984583
[truncated: 111 more columns]
