# Supplementary material for: Learning interpretable dynamics of stochastic complex systems from experimental data
Source: Nat Commun. 2024 Jul 17;15:6029. doi: 10.1038/s41467-024-50378-x (PMC11254936; doi:10.1038/s41467-024-50378-x)
Supplement: Supplementary file 4 — Source Data [file 41467_2024_50378_MOESM4_ESM.zip › Figure3_SourceData.xlsx]

## Sheet: a-Vicseck_true
x1,1	x1,2	x1,3	x2,1	x2,2	x2,3	so on
0.911275	0.0372657	0.175429	0.520281	0.589846	0.766319	0.954767	0.463904	0.527701	0.0153671	0.173254	0.802589	0.585232	0.886975	0.0509538	0.689309	0.397297	0.299069	0.39166	0.649344	0.266343	0.648064	0.000402406	0.90844	0.38873	0.48492	0.862114	0.299206	0.654483	0.957892	0.274075	0.898181	0.278739	0.916545	0.650815	0.0755312	0.735226	0.496567	0.980898	0.00744648	0.427307	0.868034	0.0594526	0.888705	0.181779	0.571909	0.495524	0.942343	0.679447	0.971177
0.911275	0.0372657	0.175429	0.520281	0.589846	0.766319	0.954767	0.463904	0.527701	0.0153671	0.173254	0.802589	0.585232	0.886975	0.0509538	0.689309	0.397297	0.299069	0.39166	0.649344	0.266343	0.648064	0.000402406	0.90844	0.38873	0.48492	0.862114	0.299206	0.654483	0.957892	0.274075	0.898181	0.278739	0.916545	0.650815	0.0755312	0.735226	0.496567	0.980898	0.00744648	0.427307	0.868034	0.0594526	0.888705	0.181779	0.571909	0.495524	0.942343	0.679447	0.971177
0.910318	0.0385474	0.176457	0.520302	0.589664	0.76577	0.953594	0.464085	0.527822	0.0167036	0.17418	0.802029	0.585109	0.886052	0.0523105	0.688866	0.397676	0.299843	0.392056	0.64901	0.267207	0.647749	0.00178272	0.907587	0.38912	0.485034	0.86131	0.299827	0.654125	0.956844	0.274779	0.897184	0.279538	0.915555	0.650518	0.0768165	0.734652	0.49664	0.979778	0.00882298	0.427571	0.86728	0.0606785	0.887789	0.182795	0.571782	0.495603	0.941318	0.679035	0.969956
0.908423	0.0409756	0.178557	0.52035	0.589359	0.764536	0.950475	0.464487	0.528009	0.0209392	0.175842	0.80099	0.584838	0.884414	0.0554584	0.68784	0.398158	0.30092	0.392483	0.648154	0.26885	0.647376	0.00462262	0.905823	0.389904	0.485352	0.860135	0.300885	0.653304	0.95486	0.276434	0.896602	0.281277	0.912949	0.650041	0.078882	0.733097	0.496798	0.977782	0.0109277	0.42819	0.865543	0.0636037	0.885966	0.185712	0.571539	0.495818	0.939136	0.678404	0.967467
0.905314	0.0466054	0.181541	0.52042	0.589048	0.762839	0.946483	0.465069	0.528219	0.0263226	0.17899	0.800586	0.584569	0.881384	0.062377	0.687464	0.398378	0.301951	0.393269	0.64767	0.271728	0.646968	0.00778825	0.902643	0.391177	0.486136	0.858867	0.302958	0.652462	0.952987	0.281054	0.894875	0.283219	0.910441	0.649765	0.0811249	0.731647	0.496967	0.974622	0.0112883	0.429221	0.862668	0.0675574	0.883991	0.191011	0.571178	0.496137	0.935134	0.677547	0.964803
0.900736	0.0530911	0.182404	0.520521	0.588731	0.760865	0.938339	0.465219	0.528658	0.0295891	0.181588	0.799686	0.584194	0.880249	0.0681085	0.686409	0.399091	0.303997	0.394414	0.64703	0.275193	0.646533	0.0123787	0.89862	0.393185	0.487306	0.856538	0.305061	0.651065	0.95067	0.284636	0.893485	0.284933	0.906356	0.64916	0.0841245	0.729824	0.49719	0.970374	0.0129124	0.429992	0.862125	0.0710429	0.882318	0.194884	0.570617	0.496541	0.931618	0.676715	0.961172
0.898227	0.0604046	0.184549	0.520635	0.588206	0.759483	0.93075	0.465614	0.528831	0.0339465	0.181534	0.79825	0.583721	0.878435	0.0771663	0.684944	0.400484	0.305718	0.396168	0.646264	0.277881	0.645996	0.0168568	0.891691	0.395232	0.488711	0.855476	0.307286	0.649456	0.948171	0.29093	0.890071	0.286861	0.90197	0.647892	0.0888418	0.728332	0.497794	0.965542	0.0160098	0.431573	0.861294	0.0744712	0.880866	0.197958	0.57065	0.496746	0.932515	0.675281	0.959065
0.895432	0.0654007	0.188869	0.520779	0.58741	0.758339	0.91371	0.466004	0.52916	0.0398514	0.182395	0.796793	0.583034	0.876477	0.0863089	0.682647	0.40348	0.30594	0.398077	0.645016	0.283153	0.645229	0.0250773	0.88459	0.398768	0.48879	0.8552	0.309852	0.648849	0.944285	0.299291	0.886168	0.290064	0.896747	0.646861	0.0926371	0.727064	0.498065	0.960939	0.0193459	0.432989	0.859848	0.0828268	0.878494	0.200519	0.570551	0.497206	0.932679	0.67341	0.955733
0.891795	0.0740643	0.191322	0.520964	0.586891	0.756471	0.902245	0.466344	0.529743	0.0422425	0.184261	0.794148	0.58197	0.872741	0.0944869	0.681873	0.408526	0.306998	0.400983	0.643501	0.288457	0.644181	0.031647	0.875143	0.401361	0.488984	0.854021	0.310133	0.64774	0.940418	0.303678	0.879369	0.298213	0.892537	0.646022	0.0934589	0.724485	0.498271	0.955044	0.0236783	0.434134	0.858313	0.0960635	0.875716	0.201695	0.570374	0.497223	0.93178	0.67237	0.949275
0.889349	0.0862564	0.193284	0.521194	0.58613	0.752983	0.894547	0.466778	0.530915	0.0450582	0.188212	0.792211	0.581247	0.865687	0.106822	0.679843	0.418438	0.309185	0.404443	0.642377	0.295901	0.643118	0.0376082	0.868251	0.404386	0.489298	0.852361	0.310928	0.646905	0.937346	0.30576	0.869771	0.307534	0.887911	0.644726	0.0954189	0.721518	0.498507	0.952466	0.0306808	0.435167	0.855437	0.124672	0.872777	0.204192	0.570107	0.497333	0.929216	0.67268	0.943607
0.886762	0.0877754	0.195121	0.521747	0.585999	0.748297	0.883022	0.467075	0.531973	0.0498829	0.191434	0.78939	0.580675	0.861527	0.123687	0.678901	0.417651	0.311699	0.41151	0.641095	0.305983	0.64275	0.0443826	0.864269	0.407341	0.489768	0.850137	0.31262	0.645955	0.935912	0.30838	0.864339	0.315968	0.881502	0.64277	0.09868	0.718783	0.498803	0.948847	0.0356898	0.437159	0.85231	0.190725	0.868899	0.208146	0.570003	0.497528	0.923732	0.673141	0.941681
0.883553	0.0915598	0.198843	0.523113	0.585674	0.744732	0.871486	0.467456	0.533228	0.0570068	0.19417	0.784616	0.580612	0.854841	0.13075	0.67871	0.417512	0.314266	0.412676	0.638843	0.3154	0.642717	0.0509256	0.859815	0.411722	0.490088	0.847731	0.317565	0.644305	0.933622	0.313108	0.854835	0.318142	0.877028	0.639061	0.101909	0.716122	0.499293	0.944595	0.0409434	0.440784	0.848108	0.18371	0.864757	0.208905	0.570237	0.497827	0.915952	0.67371	0.938028
0.879828	0.0925259	0.202767	0.524013	0.585213	0.739483	0.859579	0.467464	0.53477	0.0645934	0.197645	0.781829	0.580343	0.846961	0.142239	0.678201	0.417574	0.31843	0.413936	0.639091	0.318953	0.64241	0.0550855	0.853361	0.412279	0.490373	0.844361	0.320341	0.64369	0.930308	0.31901	0.850658	0.321557	0.872396	0.632575	0.106659	0.714014	0.499726	0.942567	0.0478152	0.444042	0.846064	0.174236	0.858921	0.210206	0.570385	0.498003	0.899897	0.674117	0.933132
0.874435	0.0945095	0.207044	0.524047	0.584621	0.732063	0.849588	0.467492	0.537062	0.0704373	0.199638	0.781088	0.579953	0.840993	0.1667	0.67742	0.4178	0.325388	0.41626	0.638946	0.321649	0.641883	0.0588605	0.847853	0.413305	0.490822	0.839474	0.324198	0.642796	0.928692	0.323273	0.849412	0.323033	0.867168	0.627794	0.109672	0.711906	0.500069	0.939859	0.0553364	0.449071	0.842123	0.166692	0.856248	0.2119	0.570449	0.498218	0.878235	0.674049	0.930157
0.866121	0.097619	0.212024	0.524119	0.5843	0.72208	0.847126	0.467634	0.541107	0.0715177	0.202222	0.779655	0.579591	0.83954	0.209365	0.676522	0.418366	0.330631	0.418687	0.638406	0.323577	0.641196	0.0653727	0.841913	0.415265	0.491214	0.834576	0.325246	0.641845	0.925745	0.325539	0.846721	0.323982	0.860878	0.624248	0.116167	0.709841	0.500323	0.9379	0.062459	0.454166	0.838594	0.161887	0.852095	0.214208	0.570425	0.49847	0.869774	0.673571	0.92589
0.855879	0.102645	0.219835	0.52413	0.584001	0.706611	0.844221	0.467964	0.547375	0.0736679	0.205786	0.777934	0.57934	0.837788	0.251742	0.675376	0.419044	0.339472	0.421742	0.637645	0.325118	0.640879	0.0622849	0.837373	0.418379	0.491508	0.829043	0.327615	0.640676	0.924098	0.328897	0.844654	0.326118	0.856536	0.619188	0.129002	0.707106	0.500481	0.93521	0.0678268	0.45791	0.835509	0.163093	0.852037	0.217241	0.570262	0.498771	0.862123	0.672974	0.924098
0.846757	0.10917	0.226988	0.524275	0.583427	0.691514	0.840198	0.468148	0.557022	0.0790337	0.210428	0.776016	0.57906	0.837044	0.321119	0.674354	0.420368	0.353244	0.42303	0.637289	0.32665	0.640389	0.0609565	0.83192	0.420164	0.492103	0.829519	0.330714	0.639437	0.921257	0.333001	0.840731	0.328572	0.853922	0.61565	0.124659	0.702475	0.500851	0.931656	0.0710488	0.461653	0.834124	0.164513	0.851062	0.221284	0.569996	0.499248	0.854798	0.671632	0.919922
0.832564	0.115495	0.234047	0.52455	0.582456	0.67778	0.838664	0.468425	0.572497	0.0873776	0.213289	0.772478	0.579238	0.836313	0.286044	0.673079	0.421647	0.376602	0.424296	0.636409	0.330117	0.640024	0.0609552	0.831717	0.421675	0.492628	0.829482	0.333634	0.638396	0.91714	0.336296	0.843783	0.33239	0.850023	0.612412	0.121582	0.695957	0.501221	0.926739	0.0737348	0.463875	0.832474	0.167071	0.848786	0.228894	0.569685	0.499855	0.848903	0.670557	0.916415
0.818433	0.122184	0.238776	0.524779	0.581424	0.665601	0.836959	0.468843	0.584143	0.0948122	0.216907	0.770815	0.579472	0.83505	0.273352	0.672473	0.422965	0.394412	0.426985	0.635122	0.334171	0.639629	0.0623435	0.830727	0.4227	0.493811	0.828627	0.336483	0.63746	0.913003	0.339171	0.848253	0.339322	0.847678	0.609363	0.121635	0.686383	0.501704	0.91973	0.0793046	0.465731	0.8301	0.172347	0.845443	0.23029	0.569338	0.500875	0.847051	0.668307	0.91197
0.810122	0.127258	0.239814	0.524939	0.579488	0.656184	0.834255	0.469664	0.591739	0.101545	0.222127	0.770194	0.579135	0.833225	0.263011	0.6713	0.423804	0.413682	0.428288	0.634548	0.333035	0.638707	0.0650826	0.828858	0.423317	0.496092	0.827343	0.340644	0.635997	0.908971	0.340259	0.847952	0.340013	0.844079	0.605556	0.123019	0.677278	0.501762	0.912311	0.0799863	0.46757	0.823899	0.179305	0.840776	0.232958	0.56847	0.501666	0.843693	0.665968	0.906704
0.805102	0.131527	0.241625	0.524832	0.575281	0.649002	0.832142	0.470325	0.59883	0.108522	0.229519	0.768969	0.578514	0.829319	0.249462	0.670639	0.424439	0.43581	0.428475	0.633652	0.332663	0.638072	0.0697542	0.825265	0.423733	0.49864	0.824733	0.344118	0.633868	0.900862	0.342397	0.846684	0.340845	0.840352	0.60175	0.125615	0.673674	0.501823	0.907442	0.0823784	0.469759	0.816327	0.186051	0.838211	0.234247	0.56709	0.502777	0.837027	0.664602	0.9061
0.795441	0.13703	0.24496	0.524657	0.573729	0.646898	0.830423	0.471082	0.605582	0.118511	0.239727	0.767041	0.577582	0.825149	0.234394	0.669561	0.425611	0.46337	0.428845	0.63365	0.332676	0.637446	0.0792967	0.821415	0.424246	0.502216	0.821546	0.347301	0.633585	0.898517	0.344218	0.844964	0.342825	0.840527	0.598855	0.128784	0.669332	0.502031	0.901953	0.0854584	0.469856	0.800612	0.191441	0.834307	0.23513	0.565646	0.503488	0.826178	0.662335	0.904443
0.77692	0.143825	0.249282	0.524564	0.572603	0.646954	0.826235	0.472297	0.60992	0.123486	0.254453	0.765935	0.576376	0.817757	0.216402	0.668593	0.427158	0.490887	0.429441	0.633479	0.333308	0.636614	0.09494	0.816297	0.424694	0.504746	0.8168	0.351246	0.633046	0.895392	0.346312	0.843438	0.344973	0.839692	0.59579	0.131985	0.666841	0.50229	0.895539	0.0878662	0.470358	0.782429	0.200562	0.831236	0.235731	0.564118	0.504056	0.807252	0.66006	0.902643
0.754464	0.154857	0.255709	0.524314	0.57181	0.646541	0.821504	0.474124	0.613251	0.126404	0.266422	0.763101	0.573836	0.809458	0.221302	0.667144	0.428515	0.512601	0.430071	0.633219	0.334224	0.636248	0.100319	0.812355	0.425174	0.50782	0.809968	0.355487	0.632732	0.891081	0.348118	0.841531	0.349177	0.83859	0.59191	0.136244	0.663569	0.502599	0.88889	0.0886786	0.471289	0.7734	0.209798	0.827642	0.237558	0.562038	0.505064	0.801568	0.657282	0.90059
0.725198	0.167104	0.258056	0.523617	0.570316	0.645653	0.813306	0.475226	0.614805	0.12893	0.281756	0.761033	0.571696	0.79799	0.230517	0.664626	0.430154	0.504745	0.430387	0.632738	0.336671	0.635273	0.103239	0.812981	0.425234	0.511322	0.804321	0.359409	0.632387	0.887096	0.351013	0.837891	0.354964	0.835147	0.588707	0.139214	0.658982	0.503073	0.87936	0.0907243	0.472328	0.757031	0.225454	0.822224	0.239827	0.559503	0.506231	0.789637	0.656155	0.897033
0.701112	0.184718	0.259722	0.52256	0.569403	0.644174	0.809524	0.475931	0.615961	0.131859	0.288948	0.757554	0.568945	0.790429	0.23906	0.663592	0.430303	0.503413	0.430887	0.631752	0.33891	0.634245	0.106721	0.812486	0.425258	0.510261	0.799498	0.365642	0.63175	0.879757	0.352906	0.829563	0.359685	0.833161	0.586386	0.144329	0.654713	0.50368	0.874135	0.0937949	0.473672	0.738606	0.236546	0.814508	0.244122	0.557539	0.507777	0.771087	0.654648	0.891268
0.687514	0.197218	0.261379	0.521215	0.568585	0.643567	0.801929	0.476686	0.616313	0.135967	0.296353	0.748279	0.566334	0.785901	0.243715	0.661679	0.430565	0.502616	0.430794	0.631333	0.34157	0.632375	0.112611	0.811439	0.425383	0.508658	0.797673	0.369716	0.631087	0.870359	0.353969	0.824669	0.367252	0.830001	0.584443	0.145301	0.652727	0.504541	0.870311	0.0981805	0.477186	0.738089	0.251211	0.808183	0.249595	0.554846	0.509176	0.754287	0.652844	0.882953
0.671367	0.214701	0.264401	0.520364	0.568297	0.643001	0.79701	0.477521	0.616409	0.139475	0.307576	0.733111	0.565101	0.782175	0.246585	0.658781	0.431019	0.501932	0.430806	0.630782	0.342276	0.630708	0.119407	0.809657	0.425598	0.507015	0.794949	0.372926	0.630279	0.861524	0.356019	0.819081	0.36956	0.824866	0.580822	0.147635	0.651735	0.505632	0.868228	0.10242	0.480189	0.736542	0.251735	0.802878	0.25468	0.552587	0.509618	0.734241	0.651018	0.874885
0.664406	0.215233	0.269134	0.519472	0.568048	0.642109	0.788269	0.478411	0.615843	0.14056	0.319056	0.717596	0.563794	0.778552	0.249022	0.652773	0.431581	0.501185	0.430851	0.630394	0.343042	0.628905	0.124748	0.807079	0.42593	0.506468	0.790725	0.375699	0.629462	0.855743	0.360318	0.815486	0.372483	0.821816	0.57537	0.150787	0.650959	0.50649	0.865161	0.103464	0.483685	0.734406	0.252529	0.79488	0.256237	0.549821	0.509923	0.714956	0.648152	0.864232
0.657118	0.216724	0.276262	0.517972	0.567811	0.641327	0.781519	0.478928	0.614803	0.142699	0.336776	0.705412	0.561896	0.776697	0.25468	0.649412	0.432419	0.499462	0.430914	0.629744	0.343761	0.627774	0.127685	0.805295	0.426141	0.505668	0.788795	0.377263	0.628059	0.844615	0.36477	0.810366	0.375508	0.81573	0.571474	0.156073	0.649835	0.5072	0.859619	0.105616	0.487377	0.732266	0.253589	0.780929	0.257365	0.546239	0.510089	0.713066	0.644471	0.857807
0.649302	0.219674	0.284261	0.517784	0.567336	0.640493	0.774636	0.47926	0.613124	0.145666	0.351361	0.695822	0.560773	0.773626	0.26132	0.645804	0.433017	0.498613	0.430926	0.629012	0.345192	0.626499	0.132052	0.801084	0.426414	0.504952	0.78755	0.377853	0.626096	0.832805	0.370015	0.805726	0.378659	0.809324	0.573711	0.159861	0.648364	0.507453	0.849171	0.108677	0.492614	0.730626	0.255582	0.772009	0.259506	0.543451	0.510401	0.709567	0.64127	0.853963
0.643418	0.220711	0.292889	0.51728	0.566314	0.639571	0.766345	0.479851	0.611847	0.149688	0.375308	0.683839	0.559871	0.768446	0.272281	0.637753	0.43389	0.497816	0.430937	0.628831	0.346605	0.624371	0.137221	0.796252	0.426674	0.504251	0.785108	0.379213	0.624672	0.822109	0.376037	0.802766	0.38223	0.802388	0.57686	0.165599	0.645201	0.507906	0.836038	0.109342	0.499144	0.728319	0.257571	0.767022	0.262077	0.540477	0.51082	0.707998	0.637265	0.850594
0.639329	0.223211	0.300552	0.516657	0.56488	0.638833	0.754787	0.480792	0.609889	0.154768	0.397513	0.677827	0.558301	0.762915	0.282709	0.630392	0.435224	0.496752	0.430879	0.628488	0.347815	0.62407	0.139679	0.788495	0.426847	0.503764	0.781688	0.381049	0.623746	0.816808	0.385226	0.800841	0.383934	0.796044	0.57975	0.171619	0.640218	0.508688	0.824261	0.110668	0.504471	0.725585	0.258712	0.757941	0.263476	0.538283	0.511472	0.705866	0.632436	0.847197
0.634263	0.226242	0.304983	0.515971	0.562013	0.638434	0.742892	0.481368	0.607519	0.155335	0.425104	0.669313	0.556489	0.758874	0.290685	0.624421	0.437864	0.495664	0.430762	0.62805	0.348918	0.623379	0.144838	0.779223	0.426934	0.503561	0.775414	0.383186	0.622677	0.814286	0.391129	0.798401	0.385988	0.78534	0.582773	0.179927	0.63392	0.509992	0.818569	0.113758	0.513995	0.720299	0.260844	0.760808	0.265347	0.536012	0.512614	0.702883	0.627683	0.844193
0.627983	0.229476	0.306665	0.514653	0.558072	0.637758	0.731497	0.482399	0.604876	0.156298	0.451308	0.667176	0.553925	0.754636	0.301766	0.61686	0.442903	0.494048	0.4305	0.627507	0.349985	0.621805	0.149705	0.7735	0.426802	0.503994	0.771196	0.385728	0.622235	0.812519	0.394035	0.795241	0.388509	0.780719	0.585525	0.186617	0.626877	0.512808	0.809182	0.118991	0.521281	0.719252	0.261768	0.765232	0.267304	0.534501	0.51452	0.698664	0.627638	0.841017
0.617531	0.23284	0.30862	0.513514	0.551859	0.637008	0.713877	0.483243	0.603361	0.158281	0.455429	0.663498	0.551621	0.751647	0.302117	0.604952	0.446036	0.491513	0.430115	0.626672	0.351924	0.619355	0.15811	0.769851	0.42647	0.50471	0.766721	0.388918	0.622354	0.809763	0.397185	0.79334	0.391334	0.774439	0.587995	0.196569	0.624667	0.514496	0.808507	0.123025	0.532008	0.719052	0.26269	0.7683	0.269015	0.532718	0.51608	0.695066	0.626805	0.839039
0.606803	0.23831	0.311557	0.511504	0.549278	0.637038	0.696719	0.484083	0.601583	0.158652	0.454745	0.657108	0.548488	0.750659	0.303173	0.590636	0.446242	0.490119	0.429474	0.625858	0.353598	0.614122	0.168392	0.765145	0.425756	0.50534	0.764455	0.391397	0.622612	0.805741	0.400233	0.789298	0.393736	0.769317	0.589974	0.206316	0.620675	0.517159	0.806846	0.127953	0.547326	0.718256	0.264031	0.770382	0.269704	0.529992	0.517496	0.69366	0.625331	0.836169
0.596329	0.246072	0.314837	0.510533	0.549382	0.63668	0.678528	0.485523	0.600225	0.159945	0.454666	0.653153	0.546623	0.749118	0.305087	0.579734	0.446826	0.489663	0.428992	0.624543	0.356037	0.604403	0.175604	0.76046	0.425023	0.505775	0.762189	0.393401	0.622612	0.800248	0.404509	0.788014	0.395762	0.764473	0.590581	0.216874	0.616732	0.520981	0.804287	0.131335	0.550078	0.716477	0.265868	0.771469	0.270843	0.526785	0.519547	0.691245	0.623283	0.831552
0.590169	0.258043	0.31965	0.508825	0.549732	0.636053	0.665727	0.486587	0.597716	0.161638	0.455079	0.647559	0.544727	0.749513	0.304931	0.568192	0.447775	0.489486	0.428424	0.623569	0.356289	0.591075	0.179185	0.757361	0.424197	0.506374	0.760354	0.395864	0.622574	0.79652	0.408022	0.787569	0.398147	0.763276	0.590645	0.222761	0.61053	0.522834	0.801818	0.1341	0.554096	0.714445	0.269676	0.772891	0.272943	0.520105	0.523414	0.687571	0.620509	0.828827
0.581352	0.276186	0.327549	0.508146	0.55045	0.634679	0.649994	0.488476	0.597108	0.164251	0.455999	0.641298	0.542821	0.749627	0.305323	0.559932	0.449377	0.489383	0.427314	0.623328	0.35677	0.575172	0.185795	0.755046	0.422784	0.50752	0.756808	0.396565	0.622576	0.79346	0.411835	0.787015	0.401819	0.760811	0.590798	0.226259	0.608827	0.524627	0.798679	0.137091	0.555576	0.709981	0.273063	0.773946	0.276538	0.516059	0.528485	0.683948	0.616998	0.827391
0.569661	0.296064	0.336445	0.506447	0.551123	0.633176	0.646182	0.490286	0.595742	0.166728	0.45739	0.632509	0.539701	0.749551	0.306166	0.557672	0.451092	0.489322	0.424887	0.62324	0.357736	0.554733	0.188182	0.753674	0.420476	0.508613	0.755912	0.39549	0.622723	0.791417	0.416634	0.786371	0.407444	0.758034	0.591255	0.229801	0.605444	0.525681	0.794971	0.136363	0.557507	0.702409	0.277258	0.775426	0.280831	0.511948	0.538057	0.681094	0.611594	0.825998
0.565092	0.307923	0.342474	0.504493	0.551978	0.631106	0.641991	0.493849	0.594181	0.170461	0.457663	0.622484	0.536744	0.749254	0.306821	0.556398	0.453307	0.489345	0.42185	0.623296	0.359583	0.54017	0.191374	0.751989	0.418519	0.509754	0.754165	0.395299	0.622938	0.79051	0.417175	0.78533	0.410364	0.752809	0.592193	0.236063	0.60179	0.527163	0.787911	0.137406	0.559193	0.689182	0.279379	0.776978	0.28746	0.510262	0.551439	0.67739	0.606983	0.824896
0.554815	0.318371	0.348666	0.500362	0.553316	0.627864	0.633757	0.498274	0.591656	0.172815	0.458624	0.607093	0.531794	0.748611	0.307878	0.553879	0.456239	0.489381	0.418309	0.623539	0.362162	0.522027	0.195143	0.750493	0.418075	0.511028	0.753241	0.394508	0.62356	0.788963	0.41725	0.783908	0.414028	0.748321	0.593693	0.246902	0.598194	0.528296	0.777606	0.139085	0.562921	0.666906	0.28084	0.778249	0.291031	0.507474	0.559292	0.674788	0.603792	0.824122
0.548344	0.323845	0.346845	0.495903	0.555671	0.625483	0.62968	0.502075	0.587764	0.174376	0.459886	0.598135	0.529003	0.747945	0.309187	0.551375	0.459185	0.489266	0.414738	0.623861	0.364792	0.507304	0.199876	0.749054	0.41671	0.513434	0.752031	0.39349	0.623791	0.78544	0.416924	0.782248	0.415066	0.742781	0.594131	0.259479	0.592306	0.530252	0.772526	0.14028	0.564063	0.660417	0.281618	0.779138	0.297071	0.506473	0.570022	0.671049	0.602269	0.823011
0.534591	0.325952	0.345418	0.491826	0.557965	0.621551	0.626443	0.505908	0.584183	0.175484	0.461876	0.597023	0.524871	0.746878	0.311498	0.54968	0.463348	0.489206	0.410519	0.62431	0.367699	0.497192	0.201865	0.747147	0.41436	0.515301	0.750326	0.392308	0.624103	0.778267	0.416074	0.780835	0.415494	0.74042	0.594644	0.268274	0.591843	0.533823	0.765919	0.141457	0.565582	0.652543	0.281906	0.779439	0.308431	0.50506	0.575331	0.669406	0.600597	0.822026
0.525906	0.328908	0.344516	0.488072	0.559711	0.613238	0.622966	0.508703	0.583202	0.176775	0.46434	0.594388	0.518911	0.745749	0.31497	0.547857	0.468938	0.489135	0.405344	0.62436	0.370568	0.49277	0.203394	0.742823	0.410447	0.517604	0.746181	0.391163	0.624304	0.770651	0.41575	0.778426	0.416138	0.737946	0.595789	0.27624	0.59017	0.535902	0.755515	0.142956	0.567855	0.644137	0.281895	0.779329	0.320613	0.503632	0.584379	0.666433	0.598433	0.820159
0.515424	0.334851	0.343816	0.486273	0.56205	0.60932	0.618634	0.511867	0.582029	0.177666	0.466893	0.593119	0.513326	0.74379	0.318434	0.543763	0.474468	0.488931	0.399662	0.624452	0.373272	0.487072	0.207318	0.739541	0.405112	0.520027	0.739243	0.389671	0.624643	0.763417	0.415151	0.775866	0.416284	0.733818	0.596693	0.284474	0.587297	0.53832	0.749607	0.144257	0.570518	0.628985	0.281763	0.778871	0.331347	0.502475	0.59704	0.660971	0.595194	0.818897
0.508534	0.340774	0.343222	0.483959	0.564013	0.608238	0.618639	0.51391	0.580435	0.177919	0.469176	0.591124	0.503671	0.741928	0.320554	0.538836	0.479108	0.488507	0.395585	0.624716	0.37603	0.477867	0.214287	0.735279	0.398998	0.523295	0.732336	0.386976	0.624952	0.755232	0.414518	0.774569	0.416482	0.730119	0.598025	0.291474	0.582927	0.542331	0.738942	0.145595	0.573746	0.59913	0.281391	0.778138	0.333148	0.500851	0.605223	0.652978	0.593177	0.816526
0.496402	0.344359	0.343059	0.482966	0.565762	0.606348	0.617911	0.516432	0.576476	0.178543	0.470401	0.587115	0.499891	0.741347	0.323973	0.534238	0.48423	0.487884	0.390975	0.625303	0.375589	0.471112	0.218023	0.72807	0.39509	0.529117	0.724137	0.383782	0.625626	0.745741	0.413522	0.772887	0.416618	0.72899	0.599954	0.2993	0.58179	0.545508	0.727817	0.147458	0.576495	0.580711	0.281346	0.777166	0.334274	0.498271	0.622708	0.646298	0.591297	0.81302
0.488437	0.349245	0.342986	0.481624	0.567059	0.603532	0.616861	0.52128	0.571715	0.180298	0.472018	0.585469	0.495071	0.740626	0.326828	0.529448	0.490757	0.48753	0.390518	0.626016	0.375063	0.46323	0.219996	0.71763	0.392277	0.535033	0.71813	0.380491	0.62686	0.740918	0.41251	0.770892	0.416574	0.726311	0.601485	0.30801	0.581077	0.550294	0.708535	0.14945	0.575168	0.576512	0.281685	0.775822	0.334969	0.494381	0.627998	0.642843	0.588336	0.808117
0.491255	0.355401	0.343082	0.47979	0.56855	0.600501	0.615295	0.527502	0.566274	0.182979	0.474532	0.583675	0.489849	0.739721	0.32752	0.524092	0.493708	0.486642	0.390121	0.626625	0.374687	0.457466	0.222191	0.709268	0.391167	0.541133	0.714744	0.376997	0.628373	0.738047	0.412414	0.76858	0.416396	0.721529	0.60262	0.309223	0.580491	0.554884	0.705508	0.151316	0.574892	0.572729	0.28227	0.774333	0.335072	0.492634	0.634228	0.638161	0.585351	0.803908
0.492081	0.360925	0.343384	0.476711	0.570843	0.596175	0.611966	0.532404	0.561779	0.186222	0.478671	0.581449	0.484124	0.738071	0.327668	0.515967	0.498487	0.485526	0.389627	0.62757	0.374396	0.453592	0.226908	0.702952	0.389885	0.54815	0.708348	0.373242	0.629438	0.734642	0.412191	0.765835	0.416203	0.71701	0.603558	0.31079	0.579011	0.558493	0.702561	0.153289	0.574992	0.570738	0.282439	0.773023	0.335326	0.490651	0.644807	0.6341	0.582492	0.798188
0.491949	0.36946	0.3438	0.474844	0.572839	0.592612	0.610065	0.532158	0.555426	0.188836	0.483738	0.579373	0.478642	0.736396	0.328117	0.510188	0.503638	0.483801	0.389062	0.628401	0.374129	0.447207	0.232333	0.698413	0.38855	0.552971	0.701239	0.367493	0.630466	0.732422	0.411498	0.762347	0.415944	0.713291	0.603668	0.311738	0.576577	0.561697	0.69936	0.15661	0.57553	0.569658	0.282799	0.771104	0.335879	0.487019	0.647306	0.632007	0.57832	0.792619
0.491271	0.377362	0.34418	0.473265	0.575505	0.588418	0.605915	0.532516	0.545721	0.190557	0.484058	0.578006	0.473841	0.733569	0.328612	0.504796	0.505192	0.481333	0.388732	0.629848	0.374143	0.440315	0.237591	0.696659	0.386833	0.555568	0.689317	0.364759	0.631923	0.729869	0.410918	0.759509	0.415895	0.70752	0.604184	0.31358	0.572832	0.562314	0.694686	0.157187	0.576563	0.567371	0.283362	0.768949	0.336381	0.480008	0.647312	0.630944	0.572577	0.787019
0.49004	0.392149	0.344474	0.47098	0.577776	0.583968	0.6027	0.532921	0.541212	0.193642	0.484892	0.575838	0.467442	0.7328	0.329279	0.496488	0.507019	0.48199	0.388047	0.631129	0.37422	0.440754	0.247575	0.696085	0.385569	0.557566	0.680338	0.363534	0.633941	0.727408	0.409713	0.756037	0.415817	0.705272	0.604488	0.315732	0.568686	0.56291	0.689165	0.158444	0.577897	0.563778	0.283704	0.768258	0.336848	0.475295	0.647235	0.629149	0.564348	0.783986
0.488122	0.406602	0.344908	0.468566	0.581019	0.58067	0.600725	0.533578	0.535503	0.198168	0.485347	0.573696	0.458732	0.732474	0.330066	0.49282	0.509279	0.482126	0.387162	0.631009	0.37444	0.44042	0.261887	0.694692	0.384517	0.558987	0.673865	0.362575	0.634543	0.725129	0.40846	0.750989	0.415762	0.702129	0.604922	0.31748	0.566584	0.563728	0.681211	0.159596	0.579087	0.560536	0.283835	0.767233	0.337375	0.469637	0.647241	0.626264	0.555131	0.781283
0.485186	0.426633	0.345442	0.466615	0.585741	0.578327	0.597205	0.534452	0.532703	0.199016	0.486308	0.571166	0.447945	0.731752	0.330976	0.492968	0.512461	0.482025	0.385716	0.631189	0.374739	0.439966	0.284132	0.693275	0.383403	0.56014	0.66624	0.362403	0.635049	0.722077	0.407116	0.746352	0.415696	0.697788	0.605362	0.317875	0.562947	0.565296	0.675903	0.160854	0.580466	0.556557	0.283938	0.765158	0.337774	0.460745	0.647325	0.622965	0.548103	0.779965
0.481013	0.437728	0.346349	0.464604	0.59111	0.577135	0.596989	0.535314	0.530741	0.200149	0.487606	0.569696	0.423968	0.731786	0.332463	0.492532	0.51353	0.481721	0.383663	0.63161	0.375192	0.439469	0.285762	0.691325	0.381117	0.561482	0.661132	0.36207	0.636109	0.717886	0.406718	0.74491	0.415575	0.689082	0.606501	0.318481	0.55852	0.567527	0.674606	0.161591	0.581473	0.553786	0.284049	0.762447	0.338495	0.455602	0.647724	0.623028	0.543629	0.778004
0.476963	0.450184	0.347357	0.465433	0.593938	0.576039	0.595946	0.535792	0.530248	0.20168	0.488512	0.568597	0.397692	0.731619	0.333546	0.491603	0.515068	0.481482	0.382054	0.632406	0.375636	0.438479	0.289257	0.689512	0.376721	0.562022	0.652339	0.361568	0.637335	0.717125	0.405921	0.743942	0.415439	0.682228	0.606401	0.318872	0.557015	0.569309	0.672551	0.16284	0.582846	0.551513	0.284084	0.759579	0.340038	0.453205	0.648068	0.622535	0.538033	0.77637
0.474456	0.451061	0.347452	0.465065	0.597855	0.57399	0.59444	0.536891	0.529938	0.202763	0.490162	0.566953	0.379364	0.731453	0.334172	0.489642	0.51728	0.481229	0.379453	0.632856	0.376048	0.437059	0.292446	0.687193	0.373091	0.562616	0.645627	0.360757	0.639245	0.715741	0.404726	0.743006	0.415563	0.678379	0.606563	0.319465	0.555309	0.573056	0.669554	0.163713	0.58488	0.548606	0.284024	0.756836	0.343165	0.449914	0.648578	0.621928	0.530237	0.773144
0.469774	0.453166	0.347793	0.46433	0.605788	0.573729	0.592164	0.538409	0.529339	0.203859	0.491544	0.564835	0.372332	0.731221	0.334922	0.488188	0.521105	0.480765	0.373845	0.633195	0.376265	0.436395	0.297537	0.684243	0.367015	0.563107	0.642794	0.360014	0.640353	0.714597	0.403306	0.741047	0.415694	0.67124	0.606901	0.32019	0.553733	0.577388	0.663543	0.165041	0.587643	0.545309	0.283955	0.753217	0.343909	0.44258	0.64907	0.620821	0.526411	0.769717
0.464068	0.456953	0.348116	0.462175	0.610296	0.572985	0.587418	0.538773	0.528565	0.204196	0.49261	0.562522	0.367391	0.730787	0.335211	0.485768	0.525464	0.480344	0.366393	0.634052	0.376498	0.435196	0.300138	0.682826	0.357455	0.563837	0.637761	0.359342	0.641427	0.713521	0.401805	0.739716	0.41587	0.658847	0.607884	0.321065	0.550571	0.584544	0.657575	0.166046	0.589175	0.544304	0.283877	0.750213	0.344848	0.429906	0.649123	0.618841	0.522809	0.768471
0.464131	0.45991	0.348807	0.457329	0.61183	0.570773	0.578479	0.539622	0.528097	0.204182	0.493883	0.56002	0.361899	0.729947	0.335796	0.482943	0.528621	0.480215	0.362334	0.634665	0.377026	0.433497	0.304027	0.681012	0.347016	0.564539	0.636235	0.358319	0.642371	0.710942	0.399129	0.73894	0.416225	0.659765	0.608981	0.322286	0.544834	0.592178	0.65344	0.166693	0.591439	0.543424	0.283547	0.747579	0.346851	0.42974	0.649249	0.615949	0.516583	0.768472
0.463497	0.463096	0.350184	0.454526	0.613872	0.567461	0.570919	0.540226	0.527445	0.204274	0.49605	0.555917	0.352874	0.729257	0.337161	0.478579	0.533233	0.480045	0.358307	0.634646	0.377905	0.431587	0.310563	0.679395	0.336365	0.565632	0.633927	0.356254	0.643298	0.70942	0.396519	0.738435	0.416871	0.659718	0.609453	0.323615	0.539975	0.595986	0.65264	0.167568	0.593521	0.541979	0.283372	0.745914	0.349445	0.428815	0.64956	0.612237	0.508963	0.768248
0.46192	0.465334	0.351441	0.449966	0.613095	0.563087	0.563322	0.54088	0.527134	0.2044	0.496908	0.554744	0.346186	0.728553	0.338193	0.473726	0.536403	0.479821	0.354312	0.634799	0.379261	0.430768	0.313953	0.676224	0.330794	0.567248	0.63254	0.35352	0.644296	0.707741	0.396922	0.737595	0.417619	0.65831	0.610195	0.325115	0.531505	0.604373	0.651888	0.168466	0.59556	0.540144	0.282949	0.744055	0.352566	0.426781	0.649762	0.609383	0.498859	0.767805
0.459892	0.46753	0.351595	0.447834	0.612969	0.559583	0.554796	0.541617	0.52668	0.204627	0.498029	0.554003	0.339658	0.727368	0.338873	0.468291	0.539475	0.479563	0.353317	0.634968	0.38216	0.428795	0.316848	0.671463	0.326736	0.569327	0.630644	0.351353	0.644561	0.707317	0.396567	0.736763	0.419032	0.657339	0.611443	0.32743	0.520612	0.615073	0.650639	0.169638	0.597593	0.539851	0.28247	0.742314	0.35314	0.424755	0.649881	0.605432	0.494511	0.767211
0.457574	0.470401	0.35212	0.44593	0.612979	0.558907	0.543698	0.542443	0.525842	0.204887	0.499381	0.552813	0.331017	0.726058	0.339867	0.464332	0.544831	0.479337	0.352407	0.635207	0.385112	0.424526	0.318513	0.663215	0.322117	0.571757	0.629198	0.348286	0.644738	0.706074	0.395863	0.735067	0.420055	0.655322	0.613661	0.331195	0.511062	0.620503	0.648535	0.171112	0.59924	0.539319	0.281875	0.740788	0.353802	0.421278	0.650077	0.602487	0.489551	0.766106
0.456177	0.475736	0.352971	0.442474	0.613147	0.557787	0.527097	0.543094	0.52463	0.205035	0.501253	0.552151	0.319458	0.723932	0.340957	0.459682	0.544584	0.479022	0.351452	0.635608	0.389403	0.422311	0.320575	0.657076	0.320566	0.573878	0.626641	0.344703	0.64493	0.703774	0.395067	0.733033	0.420437	0.652442	0.615537	0.336185	0.501174	0.630452	0.64907	0.17262	0.600988	0.539073	0.281198	0.739514	0.354988	0.417755	0.650163	0.60056	0.482644	0.76542
0.453495	0.481053	0.354389	0.43675	0.613275	0.556275	0.523361	0.543844	0.524489	0.205077	0.503125	0.551048	0.313832	0.721949	0.342544	0.453508	0.54472	0.478644	0.350847	0.635943	0.394314	0.418335	0.324011	0.654645	0.319703	0.573693	0.620773	0.340388	0.645153	0.701419	0.394296	0.732066	0.420913	0.647924	0.616388	0.342047	0.486595	0.644965	0.648696	0.17394	0.601699	0.538654	0.280326	0.737523	0.35744	0.414164	0.650333	0.5991	0.470521	0.764162
0.449282	0.486504	0.355878	0.437082	0.613608	0.553603	0.520746	0.54486	0.52432	0.205085	0.506566	0.550369	0.307748	0.718893	0.345593	0.447097	0.545148	0.47807	0.349923	0.636663	0.399138	0.412582	0.328175	0.652981	0.318452	0.573827	0.622732	0.334532	0.645316	0.700114	0.393167	0.730499	0.421554	0.643243	0.617005	0.350915	0.484843	0.645682	0.647833	0.175639	0.602995	0.537809	0.279263	0.736216	0.360557	0.412085	0.650587	0.598206	0.463981	0.762041
0.446352	0.485942	0.358666	0.436423	0.613814	0.554422	0.518959	0.547018	0.524253	0.205197	0.506175	0.549697	0.304254	0.713502	0.350776	0.433981	0.54575	0.477573	0.349169	0.636978	0.402536	0.410103	0.331529	0.651433	0.316618	0.574087	0.622058	0.329206	0.645506	0.698537	0.391322	0.729296	0.422201	0.638842	0.617702	0.361561	0.483146	0.646514	0.646543	0.177533	0.604802	0.536981	0.278212	0.735371	0.364297	0.408683	0.650703	0.597897	0.454187	0.758841
0.444079	0.485746	0.36187	0.435277	0.613912	0.555154	0.517546	0.546849	0.524312	0.20527	0.506201	0.549017	0.302876	0.713335	0.355188	0.419213	0.546588	0.477437	0.348464	0.637114	0.407471	0.406525	0.336202	0.649414	0.314269	0.574447	0.621375	0.325474	0.645488	0.696569	0.388921	0.727813	0.422717	0.633001	0.618616	0.379959	0.479598	0.647573	0.645893	0.179378	0.604974	0.537061	0.275613	0.733992	0.368916	0.40402	0.650767	0.597364	0.445171	0.757454
0.44209	0.485888	0.364223	0.433541	0.614025	0.555613	0.515338	0.546944	0.524601	0.205321	0.506601	0.54857	0.301796	0.712957	0.363187	0.411294	0.547789	0.477686	0.347465	0.637157	0.412706	0.400981	0.344586	0.646911	0.313401	0.57491	0.620163	0.318522	0.645429	0.694226	0.384371	0.725864	0.423301	0.624248	0.61977	0.397449	0.475964	0.648193	0.645039	0.179763	0.605174	0.537287	0.270989	0.731846	0.375162	0.401456	0.650796	0.59694	0.435462	0.757306
0.439001	0.48641	0.364847	0.430812	0.614166	0.556333	0.512658	0.547327	0.525136	0.205251	0.507438	0.548425	0.300295	0.712593	0.366852	0.405151	0.549572	0.478375	0.346255	0.637148	0.416479	0.401845	0.358095	0.645967	0.311881	0.575267	0.619268	0.311216	0.645336	0.691914	0.379381	0.72331	0.424581	0.618197	0.621	0.418653	0.470152	0.649033	0.644549	0.180302	0.605366	0.537662	0.264424	0.729944	0.376276	0.397994	0.650742	0.596596	0.422552	0.756887
0.436614	0.487432	0.365604	0.427286	0.614358	0.557505	0.508153	0.547953	0.525855	0.205013	0.509031	0.548615	0.297323	0.711999	0.368057	0.399025	0.551537	0.479594	0.345029	0.637156	0.421843	0.401547	0.375805	0.644641	0.309819	0.575939	0.618089	0.311328	0.6453	0.688727	0.380769	0.720385	0.425602	0.61176	0.622001	0.438959	0.464868	0.650354	0.643617	0.180756	0.60579	0.538549	0.256605	0.728623	0.377524	0.396428	0.650667	0.596397	0.409637	0.756139
0.433568	0.489589	0.367351	0.423314	0.614518	0.558309	0.50428	0.548964	0.527187	0.204576	0.51019	0.548937	0.291067	0.711447	0.369259	0.395528	0.555699	0.480943	0.342615	0.637246	0.427274	0.400675	0.371027	0.644722	0.305759	0.576447	0.616498	0.310873	0.645318	0.6863	0.380777	0.71891	0.427481	0.597333	0.621983	0.457622	0.459144	0.650759	0.642067	0.180888	0.606134	0.539631	0.251136	0.727534	0.379299	0.393165	0.650637	0.596184	0.401416	0.755849
0.42959	0.492962	0.370738	0.419845	0.61466	0.558823	0.499163	0.549625	0.527444	0.203809	0.51153	0.549336	0.286755	0.710603	0.370617	0.389958	0.562881	0.48206	0.341519	0.637162	0.430113	0.398963	0.366888	0.644678	0.302136	0.577136	0.615413	0.309972	0.64524	0.685475	0.379959	0.716888	0.427461	0.582482	0.621927	0.462442	0.455919	0.650739	0.64078	0.180758	0.606198	0.540692	0.245922	0.726142	0.382274	0.389954	0.650474	0.596035	0.396662	0.755123
0.424044	0.496093	0.373606	0.421464	0.614807	0.559345	0.496546	0.550525	0.527726	0.203546	0.512758	0.549896	0.283702	0.709945	0.373142	0.385499	0.569066	0.481606	0.339959	0.637064	0.433046	0.396208	0.365262	0.644442	0.300632	0.577588	0.613814	0.308432	0.645042	0.68472	0.378565	0.715453	0.42791	0.57112	0.621849	0.468184	0.450405	0.650612	0.638944	0.180468	0.606286	0.541161	0.240926	0.724349	0.385832	0.386491	0.650142	0.595895	0.394044	0.754729
0.414741	0.496995	0.378525	0.420831	0.614989	0.559887	0.491962	0.551676	0.528189	0.203208	0.513784	0.550576	0.280282	0.708775	0.375341	0.377338	0.57894	0.481594	0.339823	0.636977	0.4357	0.394927	0.364329	0.64415	0.300063	0.578179	0.61281	0.307213	0.644862	0.683526	0.377976	0.714679	0.428811	0.572725	0.621743	0.470952	0.44573	0.650413	0.639449	0.180352	0.606345	0.541354	0.230865	0.722684	0.390257	0.380892	0.649807	0.595721	0.390427	0.753649
0.410103	0.49818	0.382424	0.420151	0.615318	0.560479	0.489602	0.55233	0.528835	0.202692	0.515027	0.551028	0.276355	0.706873	0.378539	0.3639	0.578961	0.481887	0.339107	0.636895	0.439467	0.392312	0.364817	0.643608	0.298965	0.579191	0.611643	0.306321	0.644651	0.681417	0.376792	0.714156	0.430314	0.570938	0.621672	0.473296	0.435256	0.650116	0.639749	0.180252	0.606469	0.541582	0.219322	0.720593	0.393766	0.374893	0.649636	0.595403	0.387439	0.753037
0.408551	0.499025	0.38625	0.418507	0.615802	0.560598	0.486753	0.553368	0.530034	0.201848	0.516838	0.551973	0.270017	0.704346	0.382801	0.352263	0.579062	0.482688	0.338412	0.636755	0.444228	0.391636	0.366137	0.6432	0.298004	0.579998	0.611145	0.305694	0.644425	0.67964	0.375262	0.714124	0.430634	0.567612	0.62163	0.477037	0.435213	0.649669	0.639722	0.180085	0.606596	0.541729	0.20895	0.71805	0.397442	0.36837	0.649408	0.595183	0.384072	0.75228
0.406567	0.499667	0.387075	0.416382	0.61623	0.560849	0.480497	0.555226	0.530829	0.201497	0.518859	0.553137	0.264735	0.70401	0.387299	0.356289	0.579214	0.483806	0.337645	0.636609	0.448289	0.389853	0.367056	0.642662	0.297764	0.581143	0.610688	0.304881	0.644196	0.67847	0.374255	0.713784	0.431547	0.562543	0.621524	0.48174	0.434321	0.649104	0.639571	0.180068	0.60671	0.541955	0.19146	0.715593	0.402387	0.361149	0.649164	0.594967	0.381462	0.751262
0.406504	0.501411	0.388434	0.410928	0.6168	0.561218	0.475975	0.555148	0.5315	0.201281	0.520572	0.553934	0.255039	0.70346	0.39295	0.36055	0.579529	0.48504	0.336916	0.636474	0.452422	0.388075	0.369038	0.641687	0.297062	0.581545	0.610062	0.304205	0.643839	0.678249	0.371638	0.712929	0.432536	0.557667	0.621434	0.485912	0.433212	0.648548	0.639517	0.180003	0.606857	0.542205	0.151575	0.712578	0.405155	0.354506	0.649026	0.594903	0.379472	0.750811
0.405345	0.504757	0.390125	0.405694	0.616974	0.561597	0.472016	0.555295	0.532309	0.200751	0.523084	0.554814	0.250908	0.702982	0.396623	0.363644	0.579678	0.486915	0.334795	0.636384	0.456296	0.38505	0.372625	0.640941	0.295557	0.581913	0.609652	0.303148	0.64363	0.677784	0.370638	0.711782	0.433574	0.550077	0.621355	0.488421	0.431613	0.648293	0.639344	0.179508	0.606982	0.542675	0.124407	0.709344	0.407952	0.343343	0.648807	0.594852	0.375593	0.750042
0.403761	0.509818	0.39242	0.401406	0.617339	0.561901	0.467295	0.555785	0.532961	0.199716	0.525324	0.555923	0.243342	0.702227	0.399575	0.365769	0.579959	0.488876	0.332454	0.636319	0.460899	0.38168	0.374895	0.640305	0.292982	0.582295	0.609551	0.301208	0.643534	0.677153	0.368992	0.710032	0.4348	0.545776	0.621354	0.491959	0.429328	0.648118	0.639124	0.178269	0.607077	0.543214	0.105071	0.70576	0.410249	0.330375	0.648725	0.594883	0.374493	0.749174
0.40121	0.508776	0.393502	0.393091	0.617791	0.562258	0.463744	0.556234	0.533767	0.198179	0.527964	0.556806	0.235422	0.700837	0.404137	0.369932	0.580188	0.490468	0.327793	0.636221	0.468115	0.378332	0.376467	0.639231	0.290287	0.58285	0.609413	0.298425	0.643408	0.676234	0.366471	0.707207	0.437164	0.543571	0.62137	0.493954	0.424552	0.647941	0.638602	0.17768	0.607299	0.544099	0.0830877	0.704008	0.413055	0.312557	0.648569	0.594929	0.372807	0.748261
0.395208	0.507718	0.39614	0.383372	0.618321	0.5625	0.460252	0.556835	0.534599	0.19604	0.530148	0.557604	0.220834	0.699545	0.405195	0.373473	0.580549	0.492031	0.325533	0.636038	0.476843	0.375031	0.378681	0.637727	0.287552	0.583626	0.609265	0.296457	0.643251	0.674906	0.361165	0.706122	0.439522	0.540595	0.62135	0.49611	0.423506	0.64775	0.638525	0.17708	0.607578	0.544961	0.0708713	0.702222	0.417254	0.288734	0.64845	0.595027	0.368265	0.74716
0.387586	0.507822	0.399056	0.369398	0.618438	0.562678	0.455468	0.557522	0.535734	0.192744	0.532433	0.558952	0.213002	0.697389	0.406514	0.375961	0.580704	0.492559	0.32181	0.635875	0.480413	0.373378	0.382271	0.638143	0.284594	0.584725	0.609176	0.293784	0.643011	0.673764	0.356069	0.705459	0.441399	0.538101	0.621349	0.497591	0.420954	0.647595	0.638338	0.176073	0.607818	0.545379	0.0573205	0.700895	0.419933	0.252942	0.648296	0.595093	0.362007	0.745459
0.373869	0.508282	0.400131	0.353738	0.618639	0.562992	0.453168	0.557772	0.536638	0.186383	0.535486	0.55991	0.204746	0.692461	0.408501	0.376196	0.581009	0.493614	0.319447	0.635584	0.482084	0.371024	0.383273	0.638267	0.280604	0.585249	0.608949	0.289065	0.642816	0.673053	0.351606	0.704587	0.442171	0.535193	0.621391	0.498802	0.416734	0.647511	0.637963	0.174777	0.608229	0.545899	0.0509724	0.699577	0.423916	0.215026	0.648216	0.595087	0.360185	0.744136
0.364035	0.508821	0.401429	0.337057	0.618779	0.56338	0.450303	0.558319	0.53849	0.183586	0.538188	0.560819	0.194689	0.68948	0.410561	0.37458	0.58155	0.494957	0.317317	0.635127	0.483308	0.367053	0.384054	0.638112	0.276823	0.586243	0.608704	0.284377	0.642426	0.672092	0.343439	0.702825	0.443733	0.530402	0.621409	0.501257	0.411224	0.647267	0.637815	0.173908	0.6086	0.546628	0.0460856	0.698394	0.428755	0.185899	0.648003	0.595033	0.357384	0.742628
0.356435	0.510001	0.402882	0.329264	0.618971	0.563793	0.44652	0.559406	0.539872	0.179005	0.54104	0.561643	0.181517	0.686943	0.41401	0.371099	0.582324	0.495635	0.315165	0.634413	0.484238	0.359868	0.38517	0.637847	0.270104	0.587577	0.60839	0.280935	0.642363	0.671163	0.337635	0.702623	0.44606	0.521168	0.62142	0.50497	0.406418	0.646633	0.637556	0.17226	0.609412	0.547843	0.0398619	0.69819	0.43211	0.170116	0.64785	0.59497	0.350413	0.74033
0.343206	0.511505	0.404222	0.322544	0.619246	0.564	0.437579	0.560812	0.540781	0.173638	0.54437	0.56293	0.182314	0.686297	0.417521	0.365183	0.583157	0.496602	0.310307	0.633942	0.4851	0.350552	0.387035	0.637415	0.263942	0.587671	0.608138	0.280634	0.642334	0.670323	0.330999	0.702189	0.448738	0.514824	0.621472	0.509431	0.401233	0.646342	0.637234	0.16995	0.609943	0.548639	0.0357255	0.697977	0.435448	0.139771	0.647702	0.594914	0.342175	0.7371
0.322847	0.513297	0.40721	0.311348	0.619707	0.5641	0.425739	0.562462	0.541646	0.161166	0.551213	0.56475	0.18245	0.684295	0.420526	0.359081	0.584776	0.497536	0.302933	0.633875	0.48561	0.346792	0.388194	0.636869	0.256749	0.587854	0.608027	0.278793	0.642297	0.668847	0.326989	0.701717	0.451229	0.509815	0.621565	0.513212	0.393157	0.646147	0.636647	0.166299	0.610643	0.550281	0.0305161	0.697602	0.437153	0.137054	0.647605	0.594883	0.337112	0.733086
0.301429	0.514656	0.410587	0.307425	0.620269	0.564223	0.406085	0.565087	0.542578	0.150408	0.562253	0.568556	0.181337	0.682855	0.424253	0.351663	0.586655	0.498198	0.29349	0.633913	0.486788	0.341411	0.389506	0.636654	0.247529	0.588276	0.607937	0.27606	0.642304	0.66792	0.323327	0.701272	0.455414	0.504406	0.621706	0.516478	0.380193	0.646134	0.635552	0.16241	0.611093	0.551249	0.0279827	0.696936	0.439286	0.133328	0.647553	0.594856	0.335414	0.730984
0.289268	0.514971	0.415441	0.303812	0.620838	0.564568	0.389027	0.566849	0.544454	0.148654	0.575296	0.571563	0.17805	0.680956	0.425053	0.340405	0.588699	0.498299	0.289016	0.634051	0.488223	0.334919	0.392809	0.636336	0.229939	0.588871	0.60792	0.27232	0.642395	0.667962	0.318877	0.70094	0.462739	0.496914	0.621862	0.518982	0.374006	0.646192	0.634617	0.156553	0.611795	0.553112	0.024186	0.696148	0.442854	0.127689	0.647552	0.594872	0.33204	0.730301
0.270632	0.5157	0.417587	0.29904	0.622131	0.565033	0.367326	0.567818	0.545916	0.146375	0.586598	0.575291	0.174408	0.681131	0.426349	0.325248	0.590671	0.498756	0.284408	0.634327	0.489015	0.327317	0.394221	0.635786	0.216507	0.589778	0.607945	0.268809	0.642585	0.66784	0.313198	0.700555	0.469064	0.486148	0.622093	0.520497	0.370087	0.646396	0.633505	0.147703	0.612434	0.554835	0.0246188	0.695513	0.445682	0.123428	0.647663	0.594989	0.328095	0.729393
0.248338	0.51726	0.420508	0.29342	0.623024	0.565312	0.348838	0.568797	0.546622	0.143514	0.590387	0.576402	0.169382	0.681297	0.428388	0.315424	0.591961	0.499306	0.278277	0.63485	0.490251	0.326746	0.395949	0.634941	0.20103	0.59082	0.607988	0.265501	0.642773	0.667597	0.30267	0.700185	0.472144	0.475632	0.622536	0.521609	0.364888	0.646744	0.632593	0.132617	0.613141	0.556734	0.0243054	0.694877	0.448922	0.119532	0.647859	0.595133	0.321607	0.728346
0.232323	0.518643	0.42298	0.289332	0.624892	0.565716	0.336533	0.569065	0.546975	0.141571	0.592289	0.576787	0.164324	0.681574	0.429563	0.302381	0.593368	0.500222	0.274809	0.635468	0.491413	0.324347	0.396986	0.633764	0.191296	0.590852	0.608007	0.260338	0.642996	0.66716	0.292493	0.699622	0.472277	0.473208	0.623123	0.522276	0.360129	0.646812	0.63198	0.103873	0.613721	0.559484	0.0233447	0.693474	0.450942	0.121677	0.648135	0.595239	0.315543	0.726266
0.214848	0.520095	0.425482	0.287232	0.626749	0.566102	0.328413	0.569633	0.547545	0.137888	0.594553	0.5773	0.154336	0.681648	0.43061	0.291234	0.595895	0.500848	0.272673	0.636384	0.492552	0.320329	0.398567	0.632429	0.179351	0.591085	0.607952	0.253002	0.643401	0.666337	0.262493	0.698793	0.472706	0.469625	0.62426	0.523179	0.355636	0.646853	0.631397	0.0950305	0.613961	0.563457	0.0213888	0.69204	0.453789	0.124119	0.648592	0.595223	0.309952	0.723166
0.198202	0.522261	0.428607	0.286094	0.629835	0.566577	0.315526	0.57019	0.548403	0.131313	0.599463	0.577846	0.144677	0.681648	0.431737	0.278702	0.596749	0.501662	0.268556	0.637766	0.493157	0.313601	0.400893	0.631003	0.175579	0.591639	0.607854	0.24847	0.643524	0.665156	0.233445	0.697581	0.47334	0.466191	0.625962	0.524335	0.351038	0.646946	0.630782	0.0778105	0.614321	0.566963	0.020529	0.691121	0.457584	0.124409	0.649357	0.595182	0.302975	0.72075
0.181507	0.523975	0.433308	0.284377	0.632474	0.567022	0.302215	0.571312	0.549723	0.132154	0.602105	0.578255	0.130548	0.681616	0.43412	0.256921	0.59812	0.502725	0.26547	0.638195	0.493926	0.305473	0.404787	0.630122	0.172661	0.592767	0.607642	0.246076	0.643657	0.664075	0.227099	0.696566	0.474142	0.46215	0.627648	0.526262	0.352724	0.647041	0.62976	0.0670836	0.614547	0.574963	0.0192352	0.689967	0.463209	0.123664	0.649971	0.595136	0.29255	0.716767
0.161414	0.525251	0.435243	0.281573	0.635122	0.568003	0.299502	0.572501	0.549606	0.131742	0.604625	0.578682	0.125994	0.681499	0.435819	0.252046	0.598939	0.503534	0.261505	0.638508	0.494738	0.295456	0.409807	0.629344	0.170175	0.59431	0.607574	0.242062	0.643819	0.663582	0.220268	0.69558	0.475373	0.457654	0.628784	0.527351	0.354761	0.647113	0.628807	0.0609829	0.614852	0.579452	0.0174448	0.689332	0.468906	0.122709	0.649797	0.59522	0.283684	0.71163
0.136046	0.526209	0.43742	0.277398	0.63658	0.569109	0.296843	0.573467	0.549698	0.130874	0.606216	0.578816	0.121727	0.681299	0.438813	0.248936	0.598195	0.50469	0.255369	0.639077	0.49502	0.287378	0.415503	0.628929	0.166596	0.595796	0.607489	0.237963	0.644038	0.663225	0.216212	0.694961	0.476771	0.450075	0.629984	0.528633	0.35457	0.647256	0.628131	0.0598927	0.615394	0.584587	0.0142795	0.688749	0.472356	0.121993	0.649587	0.59531	0.273063	0.709493
0.106528	0.526939	0.44032	0.270523	0.638375	0.571077	0.294156	0.574267	0.549934	0.12947	0.608405	0.578973	0.114591	0.681079	0.439755	0.245743	0.597709	0.505318	0.247094	0.639903	0.495338	0.278426	0.422229	0.628549	0.164112	0.597814	0.607471	0.235785	0.644353	0.663002	0.210594	0.694586	0.477952	0.441181	0.630556	0.530324	0.352975	0.647438	0.627427	0.0578983	0.616343	0.588139	0.0120912	0.687871	0.473812	0.120328	0.649498	0.595419	0.268767	0.708333
0.0921145	0.528053	0.441125	0.269243	0.639731	0.573257	0.290982	0.574959	0.550335	0.126929	0.610893	0.579292	0.116975	0.680903	0.440714	0.243469	0.597827	0.506591	0.238932	0.640265	0.495711	0.269526	0.429468	0.628002	0.161582	0.599486	0.607449	0.23253	0.644863	0.66271	0.203903	0.694153	0.479162	0.43827	0.630518	0.531494	0.350645	0.647816	0.626653	0.0558319	0.617276	0.59022	0.0103843	0.686934	0.477181	0.119106	0.649504	0.595622	0.261593	0.707606
0.0704626	0.529239	0.442046	0.267503	0.641444	0.575469	0.287332	0.575657	0.550931	0.122249	0.613671	0.57948	0.117412	0.680656	0.442115	0.239859	0.598207	0.50712	0.235254	0.640397	0.496083	0.263728	0.439309	0.627104	0.158847	0.602627	0.60738	0.230374	0.645431	0.662302	0.196956	0.693545	0.480058	0.434761	0.630594	0.531769	0.34726	0.648373	0.62578	0.0531834	0.619262	0.59042	0.00831369	0.685288	0.480957	0.116764	0.649577	0.595865	0.255054	0.706611
0.0523108	0.530623	0.443364	0.266578	0.642557	0.577722	0.283426	0.576415	0.551653	0.121119	0.614788	0.579779	0.116944	0.680442	0.444	0.232262	0.599035	0.5082	0.231406	0.640634	0.496456	0.260815	0.451553	0.62586	0.15648	0.604693	0.607178	0.226393	0.645995	0.661859	0.19121	0.692971	0.480813	0.431681	0.630878	0.532213	0.344678	0.648859	0.625216	0.0512468	0.620264	0.590518	0.00679455	0.684572	0.484825	0.113095	0.649773	0.596192	0.246357	0.705822
0.0341181	0.533157	0.444983	0.264805	0.64293	0.577817	0.277918	0.577525	0.553631	0.118631	0.616901	0.580118	0.115825	0.680295	0.446117	0.225102	0.60008	0.508601	0.229836	0.641015	0.497174	0.257692	0.465578	0.624424	0.152921	0.606213	0.607029	0.225289	0.646346	0.661462	0.186209	0.692538	0.482408	0.427498	0.631323	0.532763	0.339048	0.649383	0.624302	0.0489424	0.620601	0.590567	0.00523561	0.684148	0.485658	0.107605	0.650092	0.596269	0.239173	0.70409
0.0265204	0.535614	0.447085	0.261389	0.643642	0.577876	0.268879	0.579735	0.555186	0.116682	0.618469	0.580464	0.114046	0.680268	0.447703	0.219823	0.601183	0.509284	0.228141	0.641769	0.498877	0.254976	0.476284	0.623231	0.147594	0.606734	0.606937	0.223514	0.646886	0.660983	0.179887	0.692267	0.485167	0.421384	0.632177	0.533638	0.334128	0.650328	0.623873	0.0465985	0.621	0.590564	0.00231445	0.68395	0.487268	0.0976942	0.650382	0.596254	0.238128	0.701267
0.0193143	0.54104	0.450104	0.259168	0.644352	0.577967	0.25978	0.58328	0.555751	0.113717	0.619275	0.580557	0.109947	0.680268	0.449373	0.213125	0.602647	0.510807	0.225599	0.642508	0.499357	0.251797	0.491698	0.62158	0.141425	0.606998	0.606978	0.220665	0.647889	0.660604	0.177912	0.69186	0.48728	0.418367	0.633327	0.534037	0.327563	0.651024	0.623202	0.0443159	0.62145	0.590565	-0.00306947	0.683677	0.488091	0.090635	0.650732	0.596233	0.23685	0.700305
0.0181149	0.547193	0.452616	0.255853	0.645065	0.57803	0.254085	0.587878	0.555941	0.111677	0.620785	0.58064	0.108398	0.680424	0.45056	0.209394	0.603647	0.51239	0.225774	0.643558	0.500098	0.249727	0.50792	0.620659	0.136061	0.607525	0.606959	0.217049	0.649041	0.660109	0.176378	0.691488	0.491436	0.41477	0.634415	0.534364	0.3184	0.651776	0.62235	0.0421627	0.622391	0.590537	-0.0124355	0.683474	0.488407	0.0842783	0.651145	0.596169	0.235369	0.700599
0.0163776	0.553155	0.453295	0.250761	0.645947	0.578099	0.246569	0.595505	0.556321	0.10962	0.621716	0.580723	0.105995	0.680784	0.45268	0.202675	0.605248	0.514752	0.225141	0.644464	0.50103	0.246859	0.510582	0.62002	0.135458	0.608251	0.606869	0.212974	0.650062	0.659615	0.174605	0.691489	0.495086	0.410862	0.635582	0.534911	0.311041	0.652795	0.621538	0.0400592	0.623118	0.590508	-0.0205219	0.683559	0.488769	0.0787507	0.65194	0.596121	0.234184	0.701189
0.0152935	0.55382	0.454548	0.24466	0.646693	0.578196	0.237231	0.605203	0.556537	0.108311	0.622519	0.580851	0.102671	0.681202	0.45707	0.200582	0.606126	0.517344	0.223529	0.644648	0.501278	0.244587	0.514258	0.6193	0.134144	0.609049	0.606766	0.20999	0.650515	0.659164	0.172507	0.691597	0.499258	0.404796	0.63606	0.535268	0.300645	0.65422	0.621053	0.0393137	0.624413	0.59047	-0.0266786	0.683697	0.489584	0.0763733	0.652547	0.596007	0.23253	0.702148
0.0141564	0.555015	0.456872	0.240931	0.647138	0.578327	0.233604	0.614376	0.556923	0.104852	0.623115	0.580956	0.09894	0.681907	0.460226	0.197699	0.607169	0.518737	0.221769	0.645157	0.501899	0.242639	0.52051	0.618917	0.132382	0.610343	0.606708	0.20582	0.650999	0.658475	0.169437	0.691845	0.503406	0.399393	0.636642	0.535781	0.292018	0.656544	0.620318	0.0381539	0.625303	0.590452	-0.0370223	0.683915	0.490882	0.0748186	0.652866	0.595921	0.230384	0.702872
0.0134032	0.557142	0.459107	0.23692	0.647959	0.578642	0.227605	0.625126	0.557514	0.101276	0.624082	0.581029	0.0956925	0.682469	0.459018	0.192665	0.607899	0.520779	0.220022	0.645925	0.502443	0.240268	0.524975	0.61863	0.131292	0.611246	0.606654	0.198727	0.651652	0.65792	0.16607	0.692112	0.506622	0.388736	0.637685	0.536613	0.28954	0.659297	0.620136	0.0374232	0.625635	0.59047	-0.0536468	0.684136	0.492079	0.0718107	0.653449	0.595899	0.228037	0.70352
0.0128025	0.560033	0.461478	0.233572	0.648427	0.578992	0.220848	0.628366	0.558003	0.0973726	0.625791	0.581158	0.0926728	0.683553	0.46003	0.193123	0.609237	0.522984	0.216767	0.647269	0.503368	0.237446	0.528656	0.618548	0.12997	0.612663	0.606561	0.197327	0.652541	0.657202	0.159805	0.692515	0.510005	0.374925	0.639651	0.536991	0.287259	0.663284	0.619891	0.0364125	0.626301	0.590503	-0.0729029	0.684624	0.492725	0.0692824	0.654079	0.595875	0.225264	0.704554
0.0118212	0.562881	0.463001	0.228317	0.649071	0.579579	0.213318	0.633887	0.558157	0.090263	0.628213	0.58143	0.0889782	0.683473	0.460772	0.192404	0.611575	0.526138	0.210679	0.64787	0.504602	0.236166	0.532025	0.618342	0.127708	0.613656	0.606442	0.194773	0.653583	0.656403	0.159664	0.693012	0.513255	0.358528	0.643236	0.537446	0.286946	0.66879	0.619645	0.0347733	0.626755	0.590569	-0.0927746	0.685409	0.494189	0.0663681	0.65471	0.595858	0.22096	0.705068
0.0116668	0.564208	0.463944	0.223552	0.650577	0.580134	0.215173	0.638542	0.558357	0.0764709	0.628935	0.581712	0.0881616	0.683545	0.461666	0.190796	0.613738	0.529181	0.210109	0.648148	0.506822	0.234343	0.534311	0.617982	0.123811	0.614725	0.606193	0.189696	0.655101	0.655197	0.158521	0.693845	0.515526	0.339137	0.648562	0.538039	0.285188	0.67478	0.619383	0.0342903	0.62766	0.590689	-0.0830782	0.685661	0.494627	0.0650356	0.655499	0.595858	0.21886	0.705648
0.0114536	0.565376	0.464889	0.220254	0.652814	0.580523	0.216313	0.643452	0.558592	0.0571566	0.630585	0.581976	0.0868741	0.683781	0.462617	0.188491	0.617503	0.528298	0.208976	0.648767	0.508998	0.230966	0.536024	0.617442	0.117695	0.616616	0.605897	0.183989	0.656585	0.653215	0.157305	0.694277	0.515917	0.316736	0.649524	0.538073	0.282671	0.679365	0.619111	0.0337537	0.629267	0.590811	-0.0774999	0.686246	0.495449	0.0639935	0.656503	0.595871	0.2169	0.706425
0.0110382	0.566952	0.466504	0.217067	0.655806	0.580483	0.216407	0.649675	0.558887	0.0385372	0.633169	0.582074	0.0859134	0.684249	0.46397	0.183777	0.621667	0.527989	0.206332	0.64903	0.511208	0.228546	0.538562	0.616788	0.117936	0.618697	0.605877	0.181322	0.658275	0.652297	0.155566	0.694669	0.516326	0.275681	0.650563	0.538219	0.28064	0.683862	0.618844	0.0337048	0.630442	0.590774	-0.0749481	0.686803	0.496718	0.0626084	0.658355	0.595818	0.214744	0.707123
0.0100363	0.568892	0.467336	0.211587	0.6593	0.580438	0.21528	0.655128	0.559433	0.028675	0.635157	0.58217	0.0844211	0.684649	0.464782	0.176906	0.624755	0.528022	0.201908	0.649583	0.512934	0.224895	0.541755	0.616437	0.117237	0.621222	0.60577	0.177826	0.659034	0.65181	0.152571	0.695237	0.516895	0.26534	0.65115	0.538457	0.277496	0.690244	0.618659	0.0330426	0.631454	0.590725	-0.0717962	0.687602	0.49774	0.0590625	0.660141	0.595765	0.212095	0.707568
0.00774054	0.571809	0.468542	0.203611	0.660487	0.580368	0.21441	0.65801	0.559871	0.0243326	0.6394	0.582184	0.0815365	0.684913	0.465744	0.167533	0.628522	0.528225	0.196509	0.65049	0.513963	0.221231	0.544243	0.615741	0.115786	0.622488	0.605635	0.175291	0.660074	0.650994	0.146905	0.69581	0.517582	0.265064	0.652075	0.538849	0.275758	0.686743	0.618557	0.0320845	0.632874	0.590648	-0.0695305	0.688309	0.500039	0.0578832	0.662013	0.595682	0.209943	0.708119
0.00470045	0.574785	0.470808	0.191945	0.66055	0.580321	0.212141	0.661339	0.560227	0.0220297	0.644548	0.582184	0.0788262	0.68521	0.467752	0.155005	0.633509	0.528534	0.191617	0.651021	0.514142	0.21985	0.544955	0.614406	0.113976	0.623989	0.605501	0.170949	0.661733	0.650591	0.146193	0.696351	0.518776	0.26373	0.652573	0.539638	0.272933	0.68739	0.618367	0.0309632	0.633615	0.590583	-0.0659871	0.689006	0.501042	0.056455	0.663682	0.595553	0.204798	0.709087
0.00366165	0.579469	0.474932	0.18907	0.660833	0.580258	0.210678	0.660744	0.560374	0.017636	0.646639	0.582184	0.0748635	0.685591	0.471061	0.139887	0.636388	0.528947	0.187502	0.651729	0.514511	0.216846	0.546028	0.611668	0.112224	0.625314	0.605379	0.162034	0.663933	0.650105	0.145273	0.696784	0.519364	0.262435	0.653525	0.540469	0.269339	0.688641	0.617949	0.0296705	0.634583	0.590487	-0.0632154	0.689845	0.502207	0.0547159	0.664414	0.595311	0.195944	0.710109
0.00289588	0.58256	0.479979	0.186647	0.661021	0.580263	0.207769	0.660448	0.560595	0.012186	0.645995	0.582198	0.0745432	0.686204	0.473447	0.131343	0.640292	0.529495	0.180532	0.652767	0.515105	0.214094	0.547344	0.608736	0.109375	0.626781	0.605173	0.155886	0.665513	0.649559	0.144029	0.697426	0.519775	0.260003	0.655533	0.541589	0.265778	0.690063	0.617251	0.0279191	0.63446	0.590413	-0.0597022	0.691191	0.503761	0.0526922	0.665298	0.595018	0.190901	0.711017
0.00271332	0.587612	0.483999	0.183112	0.661243	0.580289	0.203956	0.660316	0.560924	0.0103152	0.645938	0.582232	0.0738123	0.686849	0.478521	0.131761	0.643819	0.530225	0.169097	0.653437	0.515436	0.210631	0.55002	0.607509	0.109557	0.627719	0.605136	0.148239	0.667045	0.649352	0.142085	0.698094	0.520336	0.256667	0.656978	0.54216	0.262216	0.691196	0.615679	0.0256108	0.634607	0.590332	-0.0575317	0.692438	0.504859	0.049262	0.665919	0.594826	0.185875	0.712217
0.00235565	0.593547	0.4868	0.178652	0.661592	0.580354	0.200933	0.66042	0.561077	0.00724192	0.646099	0.582323	0.0733813	0.687684	0.481138	0.131724	0.647704	0.531289	0.167343	0.654438	0.516385	0.208339	0.553017	0.606503	0.109171	0.629529	0.605101	0.150225	0.668263	0.649079	0.142355	0.697824	0.521322	0.254382	0.656917	0.54259	0.259847	0.692304	0.614248	0.0212249	0.634938	0.590317	-0.0562995	0.692972	0.50597	0.047122	0.667083	0.594559	0.176757	0.714136
0.00177861	0.599555	0.490997	0.173112	0.661999	0.580453	0.19759	0.660722	0.561257	0.00527297	0.646597	0.582362	0.0728576	0.688295	0.48463	0.131328	0.648298	0.532321	0.165421	0.656098	0.517685	0.203602	0.557506	0.605331	0.107978	0.630724	0.605037	0.151725	0.669699	0.648681	0.142065	0.697637	0.522426	0.251033	0.657119	0.543458	0.25616	0.694169	0.612446	0.0178114	0.635762	0.590316	-0.0545935	0.694009	0.507928	0.0449623	0.668589	0.594261	0.16681	0.717111
0.00143207	0.606917	0.491628	0.168627	0.662839	0.58055	0.192079	0.661468	0.561485	0.00577356	0.647623	0.582482	0.0719336	0.688621	0.488521	0.130645	0.649501	0.534632	0.16243	0.659128	0.519352	0.198105	0.558828	0.604341	0.106509	0.632482	0.605053	0.153038	0.670578	0.647816	0.141164	0.697669	0.523943	0.244693	0.657544	0.544122	0.251235	0.697024	0.610336	0.0131233	0.63706	0.590354	-0.0527998	0.694816	0.512062	0.0432339	0.670465	0.594356	0.162916	0.719038
0.00111762	0.612064	0.492583	0.165047	0.664723	0.580761	0.188266	0.663104	0.561719	0.00583192	0.648875	0.582735	0.0701622	0.689045	0.488945	0.129793	0.650631	0.537533	0.160097	0.662075	0.521284	0.193775	0.561158	0.602878	0.10557	0.633946	0.605081	0.153149	0.671528	0.648264	0.139898	0.69788	0.524386	0.241155	0.657979	0.544903	0.245252	0.699563	0.60899	0.0113098	0.63631	0.590453	-0.0530848	0.694876	0.517387	0.0421423	0.670997	0.594484	0.157743	0.720097
0.000812464	0.613841	0.493603	0.160718	0.667948	0.581199	0.186069	0.664256	0.562213	0.00582749	0.650171	0.582904	0.0683772	0.689439	0.489671	0.129215	0.652691	0.539707	0.155139	0.666027	0.52458	0.191622	0.565242	0.602172	0.104029	0.636285	0.605115	0.152779	0.672164	0.648626	0.138626	0.698253	0.52506	0.236364	0.65847	0.546042	0.242682	0.699498	0.607456	0.00888635	0.635915	0.590525	-0.0533358	0.695005	0.523136	0.040578	0.671603	0.594531	0.156163	0.720723
0.000393138	0.616743	0.494712	0.15626	0.669079	0.581748	0.183074	0.665341	0.563394	0.00575781	0.651256	0.583277	0.0662385	0.689913	0.491408	0.127656	0.652759	0.542646	0.152575	0.666338	0.527201	0.187558	0.567538	0.601721	0.102898	0.636746	0.605203	0.151809	0.672686	0.648416	0.137867	0.699188	0.525745	0.229326	0.658963	0.547566	0.239582	0.69951	0.606493	0.00708907	0.635608	0.590623	-0.0535541	0.695325	0.523725	0.0400593	0.672231	0.594675	0.154798	0.72065
0.000202401	0.620137	0.496783	0.152724	0.671262	0.582302	0.178334	0.666882	0.563999	0.00564691	0.652292	0.583089	0.0631856	0.690213	0.492968	0.125587	0.653015	0.545193	0.149934	0.666494	0.528393	0.183025	0.570651	0.601872	0.101387	0.637701	0.605256	0.150839	0.673865	0.648135	0.136544	0.700343	0.526332	0.223395	0.659632	0.549269	0.236127	0.699549	0.605458	0.00504779	0.63553	0.590789	-0.0536706	0.695496	0.524139	0.0394094	0.673194	0.594881	0.15335	0.720567
3.01742e-05	0.62245	0.500343	0.146628	0.673113	0.582732	0.173762	0.669057	0.565004	0.00538689	0.654123	0.58292	0.0613793	0.690688	0.494326	0.123961	0.653319	0.545514	0.146028	0.666806	0.529586	0.181445	0.572127	0.60203	0.100004	0.638695	0.605299	0.14934	0.675351	0.647737	0.134839	0.702318	0.527235	0.218236	0.660246	0.551419	0.235031	0.699631	0.604083	0.004982	0.635786	0.590983	-0.0536828	0.695809	0.524686	0.0388333	0.674517	0.595032	0.151372	0.720492
-0.000121806	0.625866	0.507261	0.142687	0.674423	0.583349	0.171113	0.671355	0.566838	0.00511886	0.655572	0.582785	0.060289	0.690763	0.495607	0.121265	0.65385	0.546028	0.142126	0.667194	0.531194	0.179845	0.573977	0.602121	0.097866	0.639971	0.605334	0.147629	0.678384	0.647267	0.133019	0.705317	0.527599	0.211858	0.66132	0.552769	0.23285	0.699848	0.603061	0.00479128	0.636107	0.591211	-0.053662	0.695847	0.525342	0.037787	0.674797	0.595235	0.149746	0.720466
-0.000314335	0.63151	0.515187	0.137831	0.675581	0.583742	0.166336	0.673927	0.568034	0.00484659	0.655016	0.582794	0.0580771	0.690947	0.496671	0.117967	0.654242	0.546844	0.13806	0.667498	0.532228	0.178329	0.575224	0.602238	0.0959508	0.641777	0.605405	0.147476	0.681582	0.646622	0.131381	0.708353	0.528229	0.203141	0.663117	0.553615	0.231369	0.700173	0.602249	0.00449795	0.636599	0.591387	-0.0535551	0.696025	0.527025	0.0365803	0.675303	0.59546	0.148355	0.720511
-0.000694829	0.641244	0.516203	0.132197	0.677252	0.584189	0.16614	0.674428	0.568819	0.00466243	0.654931	0.582919	0.0557356	0.691267	0.497667	0.113682	0.654821	0.547328	0.134754	0.668131	0.533364	0.176131	0.576706	0.602291	0.0935021	0.64521	0.605504	0.146804	0.682874	0.645723	0.130453	0.712087	0.52928	0.18822	0.663233	0.55385	0.230676	0.700394	0.601256	0.00401255	0.637286	0.591562	-0.0533565	0.696209	0.529605	0.0364999	0.675603	0.595919	0.145565	0.720633
-0.00103687	0.649788	0.517975	0.130332	0.678785	0.584839	0.165318	0.675008	0.569232	0.00444236	0.655193	0.582953	0.0536947	0.691624	0.498351	0.112246	0.656197	0.547804	0.134009	0.668934	0.534884	0.172773	0.576996	0.602372	0.0898651	0.650853	0.605625	0.145704	0.684881	0.645055	0.129516	0.714697	0.530825	0.15733	0.663551	0.554044	0.229437	0.700657	0.60036	0.00387321	0.638384	0.591712	-0.0531981	0.696626	0.531271	0.0362107	0.676269	0.596297	0.142263	0.720926
-0.00132042	0.653749	0.519686	0.127398	0.680576	0.585689	0.163298	0.675689	0.569722	0.00429453	0.655721	0.583023	0.0509633	0.69207	0.499282	0.110434	0.657426	0.548458	0.132666	0.669453	0.536794	0.167096	0.578023	0.602401	0.0861313	0.658231	0.605648	0.14357	0.686977	0.644819	0.127413	0.718377	0.531953	0.135063	0.664447	0.554504	0.225895	0.70092	0.599752	0.00362574	0.639102	0.591907	-0.0529545	0.697276	0.533463	0.0354893	0.676954	0.596451	0.137259	0.721311
-0.00180066	0.656685	0.521941	0.123975	0.683418	0.586515	0.160758	0.676759	0.570472	0.00388571	0.656239	0.58315	0.0469452	0.692742	0.500924	0.108058	0.659641	0.548687	0.130318	0.669961	0.538588	0.160369	0.579541	0.602484	0.0816747	0.662716	0.605691	0.139256	0.69017	0.644465	0.123681	0.725496	0.533798	0.105532	0.665748	0.554943	0.22215	0.701347	0.599	0.00319021	0.639984	0.592057	-0.0531006	0.698413	0.535152	0.0343319	0.677723	0.596739	0.132687	0.721696
-0.00249002	0.659981	0.523515	0.119994	0.685089	0.587394	0.159033	0.678758	0.570855	0.00310752	0.656957	0.583395	0.0418953	0.693857	0.503649	0.106364	0.662457	0.549106	0.128157	0.671166	0.540986	0.158303	0.579627	0.602679	0.0763437	0.666139	0.605778	0.132635	0.693459	0.644222	0.11929	0.728282	0.53539	0.0912932	0.665707	0.555212	0.221355	0.701938	0.598447	0.00247309	0.641913	0.592366	-0.0535343	0.700345	0.53767	0.0321917	0.679444	0.597216	0.127359	0.722232
-0.00373815	0.662448	0.525728	0.117209	0.687859	0.588836	0.157007	0.681337	0.571637	0.00218135	0.657986	0.583901	0.0372772	0.695402	0.506309	0.103025	0.664222	0.550222	0.125323	0.671768	0.544902	0.154769	0.580331	0.603011	0.0755932	0.670724	0.60593	0.129748	0.694105	0.644168	0.118732	0.729596	0.537582	0.0807969	0.665985	0.555653	0.219576	0.702755	0.598089	0.00146095	0.641893	0.592586	-0.0542228	0.703077	0.541036	0.0294026	0.680879	0.597918	0.122596	0.723107
-0.00547555	0.66403	0.530345	0.114471	0.693541	0.590639	0.155485	0.68236	0.573139	0.000847466	0.658741	0.584389	0.0302971	0.696097	0.509944	0.097882	0.666006	0.551185	0.122284	0.672542	0.550579	0.153523	0.581266	0.603449	0.0742031	0.674634	0.606255	0.124139	0.694779	0.644207	0.117766	0.730705	0.538078	0.0711657	0.66655	0.556194	0.216308	0.703704	0.597719	0.00128209	0.642292	0.593018	-0.0553894	0.707953	0.542652	0.0276558	0.682365	0.59912	0.119029	0.723249
-0.00823498	0.664748	0.536778	0.110632	0.703244	0.593024	0.153432	0.682642	0.574165	-0.00134494	0.660126	0.585205	0.029583	0.697074	0.511009	0.0913072	0.666366	0.552721	0.120099	0.673331	0.559735	0.152623	0.582114	0.603934	0.0722501	0.677086	0.60689	0.119435	0.6955	0.644389	0.116123	0.731638	0.538667	0.0572984	0.667059	0.557298	0.210273	0.704896	0.597564	0.000636974	0.642868	0.594018	-0.0565402	0.706675	0.543726	0.0252472	0.684073	0.600553	0.11561	0.723617
-0.0117237	0.665704	0.53644	0.108279	0.713109	0.594605	0.150464	0.68316	0.575599	-0.00438355	0.662819	0.586811	0.0276757	0.698097	0.512313	0.087165	0.667059	0.553669	0.118789	0.674653	0.573005	0.151105	0.583612	0.604517	0.0716161	0.679655	0.607792	0.114429	0.695921	0.644743	0.112753	0.733385	0.539646	0.0441428	0.667668	0.558706	0.203279	0.70635	0.597754	-0.000112277	0.644234	0.595639	-0.0567618	0.70584	0.545042	0.025544	0.686263	0.60136	0.112233	0.724193
-0.00986948	0.66657	0.536587	0.105385	0.716891	0.595351	0.149105	0.683641	0.576392	-0.00845074	0.666662	0.588543	0.02554	0.699171	0.514658	0.0805655	0.668377	0.5555	0.116652	0.675445	0.58134	0.15004	0.585868	0.605235	0.0704	0.683222	0.608628	0.115683	0.696399	0.645461	0.110835	0.735917	0.540201	0.0425977	0.668192	0.559673	0.190279	0.707495	0.598298	-0.00108923	0.646214	0.596624	-0.0571313	0.705116	0.545179	0.025617	0.690145	0.602762	0.106639	0.724565
-0.00903916	0.667438	0.537197	0.103016	0.722347	0.595993	0.146928	0.684747	0.577272	-0.0126142	0.666254	0.590109	0.0245703	0.700169	0.517288	0.077663	0.671189	0.557418	0.113379	0.675973	0.595504	0.148584	0.589133	0.606155	0.0691171	0.687402	0.609524	0.116532	0.697084	0.645288	0.109632	0.735541	0.541354	0.0393619	0.669602	0.561496	0.180581	0.709093	0.598832	-0.00252263	0.648079	0.597627	-0.057731	0.705398	0.545655	0.0253804	0.69373	0.604485	0.106463	0.725227
-0.0087314	0.668439	0.538178	0.100181	0.725486	0.597088	0.145168	0.685925	0.578383	-0.0166402	0.666235	0.591077	0.0234116	0.700518	0.520431	0.0729427	0.674471	0.560173	0.107269	0.676627	0.61697	0.145254	0.592265	0.606974	0.0677239	0.687877	0.611141	0.117177	0.697698	0.645317	0.10811	0.735735	0.542924	0.0366227	0.67126	0.564317	0.169034	0.711705	0.599573	-0.00385758	0.651219	0.598375	-0.0583664	0.705957	0.546421	0.0247245	0.698601	0.605009	0.105715	0.725657
-0.0088422	0.670282	0.539546	0.0964156	0.73117	0.600069	0.143117	0.687003	0.580573	-0.0212412	0.666629	0.592205	0.0210626	0.700919	0.523103	0.0686688	0.677914	0.564277	0.0996924	0.676863	0.64393	0.143926	0.593406	0.607703	0.0665378	0.688279	0.611657	0.117396	0.698593	0.645645	0.10669	0.736092	0.543898	0.0339446	0.671677	0.567598	0.160592	0.711767	0.600468	-0.00558102	0.652775	0.599529	-0.059492	0.706598	0.547037	0.0238527	0.706763	0.606022	0.103891	0.726288
-0.00936844	0.672255	0.541945	0.0919394	0.742968	0.604053	0.141857	0.688874	0.581722	-0.0231583	0.667267	0.59251	0.0200072	0.70144	0.524776	0.0663015	0.683096	0.569945	0.0880243	0.677237	0.657234	0.141197	0.594884	0.609024	0.0641307	0.689129	0.612616	0.116802	0.699706	0.646426	0.105225	0.736384	0.546344	0.0335797	0.672504	0.573101	0.154598	0.712106	0.602067	-0.00756294	0.654606	0.60058	-0.0588101	0.707554	0.548729	0.0228919	0.715044	0.60794	0.101826	0.72811
-0.0104039	0.673085	0.543001	0.0872324	0.758791	0.605592	0.141077	0.689862	0.58316	-0.0247204	0.668275	0.593359	0.0187698	0.70283	0.5277	0.0626449	0.691059	0.578701	0.087032	0.678227	0.674373	0.136612	0.59701	0.609406	0.0597775	0.689955	0.613937	0.115627	0.700597	0.647171	0.103564	0.736968	0.548546	0.0326912	0.673582	0.580022	0.150452	0.713026	0.60539	-0.00879871	0.659053	0.601951	-0.058741	0.70822	0.551736	0.0208007	0.72727	0.610457	0.0978167	0.729154
-0.0117411	0.674508	0.545387	0.0816331	0.759514	0.607825	0.140095	0.691563	0.58312	-0.0247072	0.669386	0.594956	0.0166342	0.7037	0.530824	0.055859	0.694698	0.588968	0.0861169	0.680628	0.682981	0.133504	0.599803	0.610103	0.0536054	0.691818	0.615632	0.113613	0.702483	0.648272	0.101724	0.737941	0.55191	0.0314147	0.674839	0.581973	0.145934	0.71425	0.61158	-0.0112335	0.665741	0.602309	-0.0587677	0.709075	0.556248	0.0192284	0.736119	0.613288	0.0919002	0.730478
-0.0123945	0.677453	0.547403	0.0747439	0.759849	0.611957	0.138089	0.695366	0.583628	-0.0249366	0.670776	0.597221	0.0159773	0.704606	0.535215	0.0519694	0.696766	0.589669	0.0849853	0.684002	0.69124	0.128319	0.603643	0.61122	0.0440109	0.693586	0.616506	0.111144	0.704326	0.648919	0.0997453	0.738436	0.554624	0.0297858	0.676111	0.583037	0.142007	0.715476	0.62119	-0.0119064	0.670232	0.603296	-0.0589526	0.709919	0.55952	0.0170523	0.745779	0.61527	0.0866606	0.731687
-0.0131811	0.679007	0.550408	0.0665084	0.760443	0.616687	0.135144	0.699453	0.584461	-0.0255467	0.672504	0.599956	0.0143212	0.705685	0.54175	0.0481505	0.699849	0.591015	0.0839227	0.687891	0.698869	0.125004	0.606324	0.612301	0.0358714	0.694478	0.617541	0.108435	0.704371	0.649903	0.0970177	0.739079	0.557975	0.0288563	0.677254	0.585045	0.135686	0.716918	0.632897	-0.0130062	0.672744	0.604846	-0.0591583	0.710975	0.561369	0.013617	0.752395	0.617897	0.0844439	0.73444
-0.0139376	0.680766	0.555395	0.0604673	0.760975	0.627115	0.130022	0.704999	0.585304	-0.0262461	0.675489	0.602836	0.0137724	0.706054	0.547752	0.0450632	0.701832	0.593012	0.0823091	0.68865	0.705903	0.120074	0.611381	0.614866	0.0339538	0.695511	0.618924	0.10503	0.704803	0.650663	0.0943866	0.740232	0.561954	0.0275633	0.678327	0.586924	0.126935	0.719327	0.635345	-0.0153448	0.675324	0.606351	-0.0595443	0.712814	0.562987	0.0111905	0.76103	0.620323	0.0807184	0.738033
-0.0147407	0.684837	0.561611	0.0560009	0.761285	0.632373	0.118677	0.714274	0.586251	-0.0270329	0.677144	0.604377	0.0130082	0.707011	0.551234	0.0430036	0.704446	0.5945	0.0795743	0.689428	0.710665	0.115056	0.618368	0.618405	0.0317363	0.695594	0.620544	0.0998462	0.705388	0.65167	0.0920792	0.742761	0.562063	0.0268124	0.679652	0.587604	0.117749	0.721775	0.638515	-0.0182256	0.678848	0.607942	-0.0598794	0.713977	0.565908	0.00911903	0.773028	0.623008	0.0728721	0.744823
-0.0162352	0.690809	0.566194	0.05003	0.762193	0.639634	0.106592	0.716844	0.587784	-0.0282139	0.678558	0.605731	0.01204	0.707443	0.555116	0.0393888	0.707161	0.596109	0.0755732	0.691403	0.712816	0.11111	0.623241	0.62273	0.0293247	0.696426	0.622034	0.0977623	0.707309	0.652329	0.0904459	0.744423	0.562776	0.0260058	0.68167	0.588879	0.106537	0.722529	0.639048	-0.022705	0.684411	0.610522	-0.0601948	0.715661	0.568896	0.00617653	0.781521	0.625552	0.0657533	0.748472
-0.016777	0.699828	0.569876	0.0455498	0.763123	0.646343	0.0895412	0.720456	0.588003	-0.0296816	0.680623	0.606794	0.0108243	0.708017	0.558626	0.0361976	0.708955	0.597899	0.0664668	0.693895	0.715443	0.105651	0.630306	0.629945	0.0288259	0.697954	0.622894	0.0953973	0.709066	0.653342	0.0880679	0.747068	0.563075	0.0245971	0.685116	0.589671	0.0956272	0.724115	0.639765	-0.0283778	0.690503	0.614763	-0.0607388	0.718077	0.570533	0.00185072	0.790987	0.631081	0.0519673	0.752027
-0.0181709	0.712186	0.568991	0.0378714	0.764217	0.653495	0.0827352	0.719862	0.588662	-0.0316487	0.683192	0.607907	0.0100953	0.709403	0.557162	0.0329192	0.710257	0.600159	0.0570583	0.697309	0.717969	0.098601	0.641326	0.636369	0.027463	0.700591	0.623581	0.0936073	0.710472	0.654544	0.0862534	0.749212	0.563981	0.0224385	0.686607	0.590833	0.0950449	0.725568	0.641186	-0.0362215	0.697616	0.615745	-0.0619648	0.721237	0.572618	-0.000711495	0.793634	0.637128	0.0416229	0.75558
-0.0210116	0.72345	0.568799	0.0236569	0.764931	0.663506	0.0779289	0.719545	0.589656	-0.0346075	0.685524	0.610113	0.00891467	0.7111	0.557243	0.0297748	0.711817	0.602316	0.0450291	0.701486	0.719651	0.0929103	0.649465	0.641948	0.0257773	0.70547	0.625025	0.0902964	0.712083	0.656069	0.0836254	0.752446	0.565168	0.0190657	0.688138	0.593513	0.0933405	0.727032	0.642342	-0.0393718	0.704552	0.616346	-0.065192	0.726776	0.573741	-0.00336705	0.795535	0.646778	0.0355643	0.761271
-0.0251275	0.740521	0.569212	0.00322843	0.766733	0.674937	0.0713371	0.720015	0.591845	-0.0383126	0.688928	0.612316	0.00641736	0.713473	0.557987	0.0244477	0.713691	0.604747	0.0277335	0.701958	0.720679	0.087344	0.657362	0.647972	0.0228788	0.708928	0.627503	0.0889933	0.716154	0.656341	0.0820402	0.753433	0.567002	0.0149849	0.690389	0.595273	0.0904027	0.727392	0.645174	-0.0448656	0.713195	0.617424	-0.0672066	0.731084	0.575843	-0.00769087	0.798319	0.657434	0.0284853	0.7665
-0.0304707	0.746748	0.570014	-0.00248045	0.768592	0.685308	0.0675428	0.721632	0.593027	-0.0416722	0.691604	0.61586	0.00609804	0.715222	0.559059	0.0197213	0.716315	0.607457	0.0169764	0.703499	0.721412	0.0824003	0.668734	0.658051	0.0184356	0.714766	0.626211	0.0862956	0.719133	0.657	0.0789764	0.754479	0.570026	0.00955689	0.69048	0.599486	0.0854361	0.728373	0.648489	-0.0479142	0.725161	0.619876	-0.0683579	0.735325	0.577636	-0.0115321	0.798118	0.670435	0.0221819	0.772146
-0.0381508	0.754653	0.571266	-0.00228914	0.771215	0.700674	0.0620506	0.722961	0.595204	-0.0408033	0.694135	0.618729	0.00508294	0.715736	0.561241	0.0128555	0.719703	0.6105	0.00306162	0.705619	0.721931	0.0765502	0.674962	0.66518	0.0102936	0.717216	0.626369	0.082014	0.723761	0.657873	0.075263	0.756042	0.568359	0.00301071	0.691229	0.602518	0.0803909	0.730212	0.652554	-0.0508251	0.727572	0.620931	-0.069594	0.741623	0.578845	-0.0143473	0.798408	0.687414	0.0191291	0.778825
-0.0419069	0.76155	0.57424	-0.00295107	0.775757	0.717344	0.0555506	0.724065	0.597884	-0.040436	0.69508	0.621189	0.00339269	0.716755	0.564361	0.00791155	0.722223	0.613525	-0.0148823	0.70781	0.72292	0.0735779	0.683293	0.670808	0.00188615	0.717737	0.627061	0.0794663	0.730321	0.658562	0.0684869	0.758019	0.56821	-0.00582573	0.692727	0.606622	0.0711213	0.732368	0.659104	-0.0537288	0.729504	0.622929	-0.0720538	0.745444	0.58129	-0.0188095	0.799067	0.712337	0.0162031	0.785462
-0.0470777	0.766643	0.580044	-0.00424955	0.778703	0.74647	0.0497858	0.724953	0.598931	-0.0410096	0.696388	0.624693	0.000680927	0.718507	0.566084	0.00808362	0.724348	0.616751	-0.0347415	0.709364	0.724513	0.0701429	0.693754	0.679364	-0.00157429	0.719257	0.62875	0.0764881	0.736039	0.659245	0.0582229	0.760814	0.569236	-0.0181799	0.695533	0.611949	0.0658927	0.736011	0.664917	-0.0562783	0.732564	0.624865	-0.0754826	0.750724	0.584871	-0.0249423	0.799452	0.738347	0.011048	0.792857
-0.0493258	0.767585	0.582529	-0.00595742	0.779322	0.766395	0.0366766	0.726969	0.601185	-0.0425374	0.698267	0.631077	-0.00422339	0.721851	0.569524	0.00718356	0.726955	0.619118	-0.0527823	0.709777	0.726058	0.0662295	0.702313	0.687873	-0.00426514	0.720045	0.631455	0.0738615	0.737384	0.659997	0.0526197	0.764427	0.570617	-0.0272368	0.697721	0.616699	0.0597242	0.740279	0.66963	-0.0605503	0.737178	0.627684	-0.0784686	0.753744	0.589558	-0.0322784	0.80009	0.78321	0.00750768	0.80257
-0.0524397	0.768671	0.587846	-0.00828024	0.779865	0.796101	0.0197631	0.729567	0.603013	-0.046072	0.700028	0.63439	-0.00794762	0.725514	0.575936	0.00533691	0.729902	0.622938	-0.0643316	0.710767	0.727893	0.056165	0.709549	0.694726	-0.00826458	0.721774	0.634523	0.0723942	0.739595	0.661925	0.0457851	0.768304	0.573738	-0.0311741	0.701639	0.617331	0.0574642	0.746345	0.673715	-0.0636149	0.73911	0.62986	-0.0821786	0.755707	0.592524	-0.0342419	0.800514	0.834632	0.00540608	0.80821
-0.0554962	0.769749	0.597643	-0.0112342	0.780841	0.832847	0.0159935	0.733253	0.605045	-0.0531881	0.702742	0.637562	-0.0114202	0.729013	0.586533	0.00485606	0.732875	0.624705	-0.0740641	0.712728	0.73005	0.0418746	0.713638	0.702122	-0.0160079	0.723344	0.638508	0.0688303	0.743012	0.665605	0.0361513	0.767978	0.580317	-0.037349	0.703032	0.618979	0.0548023	0.752064	0.679159	-0.0708381	0.742044	0.632341	-0.0833428	0.756761	0.599015	-0.0361085	0.801004	0.840188	0.00267352	0.813877
-0.058959	0.77069	0.606803	-0.0128787	0.780611	0.840179	0.011522	0.738668	0.608303	-0.0543294	0.706664	0.64037	-0.017689	0.72986	0.607401	0.00361107	0.7354	0.628652	-0.085366	0.715121	0.733986	0.025449	0.717978	0.702872	-0.0331502	0.724449	0.640519	0.0674904	0.7465	0.670025	0.0326529	0.768361	0.593959	-0.0441942	0.704896	0.622593	0.0533595	0.758357	0.681426	-0.0822148	0.742693	0.634909	-0.0851828	0.758442	0.60642	-0.040272	0.80168	0.848195	-0.000234466	0.820517
-0.0598141	0.771945	0.613423	-0.0146125	0.780748	0.852408	0.00523161	0.742662	0.611834	-0.0554342	0.71113	0.642172	-0.0251858	0.730916	0.619847	0.00188441	0.739907	0.632582	-0.10369	0.718019	0.738703	0.0231199	0.71955	0.703448	-0.0535204	0.725852	0.643292	0.0649007	0.748438	0.672468	0.031832	0.768956	0.599842	-0.0484779	0.707973	0.627878	0.0512237	0.763986	0.684428	-0.0891465	0.743753	0.638814	-0.0872402	0.761135	0.616772	-0.0456887	0.802727	0.855192	-0.00372494	0.823948
-0.0610807	0.774011	0.62364	-0.0176889	0.781246	0.86557	0.00252956	0.747821	0.616801	-0.0570094	0.715939	0.644709	-0.0276992	0.7329	0.62014	-0.00177549	0.743783	0.636336	-0.118567	0.718838	0.744309	0.0184787	0.720758	0.704779	-0.0827925	0.727871	0.645901	0.0617252	0.752376	0.674128	0.0296128	0.769989	0.606076	-0.048448	0.711068	0.631063	0.0489432	0.767906	0.686478	-0.100756	0.745659	0.642052	-0.0882794	0.763695	0.627515	-0.0508171	0.804073	0.861831	-0.00771958	0.826964
-0.062462	0.777012	0.627861	-0.0213062	0.782142	0.88226	4.57072e-05	0.754318	0.625514	-0.0608891	0.716973	0.648571	-0.0313456	0.7355	0.621549	-0.00651541	0.747399	0.638731	-0.1313	0.719699	0.752162	0.0144595	0.721264	0.707018	-0.124881	0.730737	0.649144	0.056967	0.75793	0.676053	0.0268761	0.771889	0.614071	-0.0494199	0.715219	0.634415	0.0446195	0.769722	0.689508	-0.11206	0.745702	0.645799	-0.0901473	0.764848	0.620006	-0.0578792	0.807378	0.871971	-0.0162577	0.830644
-0.0649509	0.779369	0.632885	-0.0259831	0.782796	0.911544	-0.00356415	0.759578	0.634327	-0.0619626	0.719022	0.653663	-0.0365535	0.740834	0.623399	-0.0113003	0.752906	0.642167	-0.135796	0.720838	0.754648	0.0108029	0.722277	0.70864	-0.117974	0.732063	0.652414	0.0501194	0.759596	0.678901	0.0212181	0.774425	0.614956	-0.0516177	0.721782	0.64054	0.0420017	0.772858	0.693973	-0.123671	0.746281	0.647843	-0.0941319	0.7668	0.61834	-0.0667491	0.811677	0.878188	-0.020409	0.829415
-0.0658058	0.780867	0.641739	-0.0286201	0.78345	0.936319	-0.00734024	0.760773	0.640014	-0.0633237	0.720312	0.658111	-0.044776	0.742574	0.624926	-0.0141316	0.750586	0.644351	-0.139854	0.722566	0.756647	0.000951926	0.723615	0.712291	-0.109664	0.732764	0.65714	0.0420363	0.76122	0.68228	0.0200912	0.777762	0.617017	-0.0534209	0.727335	0.646869	0.0394349	0.775756	0.699473	-0.133746	0.747294	0.6492	-0.0998786	0.768591	0.618565	-0.0739165	0.818184	0.886679	-0.0228958	0.828672
-0.0679267	0.781852	0.645182	-0.0332146	0.78445	0.964325	-0.0126103	0.76106	0.645894	-0.0657161	0.722369	0.663639	-0.0559212	0.744005	0.62733	-0.0172445	0.747998	0.648402	-0.146156	0.723362	0.760426	-0.00316875	0.726555	0.71587	-0.100624	0.734026	0.663575	0.0298444	0.761514	0.688347	0.0185529	0.780921	0.618572	-0.0569934	0.730314	0.649706	0.0366737	0.776814	0.702896	-0.138366	0.749035	0.65185	-0.09795	0.770447	0.619924	-0.0819341	0.817629	0.897897	-0.0264034	0.828384
-0.0701401	0.782994	0.650418	-0.0332381	0.786113	0.975898	-0.0172937	0.761436	0.649521	-0.0695671	0.724621	0.664111	-0.062529	0.745459	0.630051	-0.0209412	0.747152	0.654092	-0.15416	0.723773	0.767749	-0.00647396	0.728447	0.723141	-0.100616	0.734817	0.671191	0.0253802	0.761744	0.695275	0.0151895	0.782261	0.621714	-0.0571566	0.729239	0.654206	0.0339988	0.777876	0.70909	-0.142313	0.752117	0.654868	-0.097623	0.770643	0.622322	-0.0890451	0.816949	0.907408	-0.0299316	0.828112
-0.072196	0.783506	0.661373	-0.0339053	0.78772	0.979021	-0.0202635	0.761929	0.654047	-0.0720753	0.726751	0.665467	-0.0696682	0.747488	0.634995	-0.0222587	0.746414	0.662158	-0.164936	0.724178	0.771918	-0.00834211	0.730596	0.730888	-0.101087	0.73508	0.674767	0.0238261	0.762067	0.701088	0.012689	0.784493	0.627038	-0.057841	0.729217	0.658681	0.0314713	0.779068	0.714933	-0.146187	0.754606	0.658152	-0.0975404	0.771008	0.623031	-0.0987654	0.816199	0.918377	-0.0334891	0.827974
-0.0751686	0.783834	0.68593	-0.0350032	0.789061	0.980986	-0.0236529	0.762446	0.655809	-0.0759333	0.728639	0.667762	-0.073399	0.749519	0.636909	-0.0248195	0.746215	0.666696	-0.16801	0.725053	0.775905	-0.0102895	0.734389	0.732138	-0.10179	0.73568	0.680709	0.0223248	0.762534	0.702751	0.0132348	0.786006	0.632911	-0.0592746	0.729478	0.6659	0.0297444	0.779812	0.722787	-0.150583	0.75709	0.658213	-0.0979604	0.771276	0.62541	-0.117182	0.815134	0.926601	-0.0367871	0.827836
-0.0786351	0.783994	0.69939	-0.035628	0.791704	0.98253	-0.0280567	0.762751	0.658652	-0.0807557	0.731548	0.67101	-0.0762145	0.751496	0.641175	-0.0281454	0.746317	0.666603	-0.169264	0.726434	0.779643	-0.0140246	0.73652	0.734111	-0.10313	0.736063	0.686212	0.0205352	0.763453	0.703542	0.0125572	0.78905	0.638636	-0.0611895	0.73002	0.668616	0.0268494	0.781307	0.727424	-0.15435	0.75774	0.659343	-0.0990482	0.771786	0.628504	-0.118805	0.814604	0.93745	-0.041156	0.827625
-0.0827089	0.784225	0.7134	-0.0362081	0.793776	0.982839	-0.0334631	0.76299	0.66484	-0.0857849	0.733397	0.675255	-0.0775851	0.753003	0.647263	-0.0328137	0.746684	0.667468	-0.170619	0.728015	0.783407	-0.0177026	0.739464	0.735495	-0.104612	0.73662	0.693138	0.017316	0.763611	0.704973	0.0116416	0.79105	0.641174	-0.0625432	0.730259	0.672301	0.0226268	0.782182	0.729072	-0.154522	0.758389	0.660778	-0.100433	0.772168	0.634692	-0.118641	0.81457	0.949785	-0.0468661	0.827614
-0.0834241	0.784412	0.735319	-0.036807	0.795413	0.983125	-0.0398351	0.76347	0.671399	-0.0854361	0.735829	0.677219	-0.0797749	0.755506	0.647586	-0.0349235	0.74708	0.669745	-0.172539	0.730242	0.785576	-0.0200071	0.739358	0.737212	-0.105352	0.737357	0.700714	0.0116487	0.763954	0.706678	0.00972734	0.793454	0.643402	-0.0624062	0.730651	0.676542	0.0211698	0.783839	0.731169	-0.154767	0.759732	0.663414	-0.101165	0.772474	0.639313	-0.118637	0.814552	0.968029	-0.0506404	0.827611
-0.0844223	0.784832	0.770829	-0.0374714	0.796061	0.983479	-0.0463622	0.76418	0.678801	-0.0854509	0.736533	0.679254	-0.0825812	0.756293	0.649148	-0.0377139	0.747256	0.673343	-0.174035	0.733516	0.788868	-0.0214896	0.739623	0.741668	-0.106259	0.738132	0.705821	0.0055571	0.764325	0.708839	0.00755067	0.794631	0.647658	-0.0626795	0.731218	0.682233	0.0197868	0.785375	0.733331	-0.15504	0.760964	0.666199	-0.101677	0.772872	0.650212	-0.118752	0.814591	0.968661	-0.0541659	0.827617
-0.0846515	0.785395	0.793912	-0.038335	0.796894	0.984151	-0.052824	0.765566	0.683001	-0.085729	0.737725	0.683355	-0.085852	0.757299	0.652285	-0.0400557	0.747481	0.678079	-0.175265	0.737414	0.791595	-0.0235536	0.739924	0.743832	-0.106511	0.738826	0.712659	0.00642446	0.764714	0.713026	0.00441773	0.796883	0.648353	-0.0633151	0.732427	0.687738	0.0168296	0.787114	0.735587	-0.155302	0.762049	0.670257	-0.102398	0.773256	0.666343	-0.118961	0.814649	0.970089	-0.0532864	0.827617
-0.084841	0.785896	0.816834	-0.0394376	0.797316	0.985681	-0.0590429	0.767646	0.68873	-0.0863141	0.738198	0.68769	-0.0935741	0.758473	0.656786	-0.0403514	0.747906	0.682597	-0.175226	0.741521	0.794398	-0.0252729	0.74071	0.744886	-0.10683	0.739935	0.718352	0.0063237	0.765161	0.72051	0.00107022	0.796605	0.649956	-0.0642623	0.734781	0.696166	0.0125331	0.788563	0.737331	-0.155399	0.763073	0.670451	-0.103424	0.77369	0.686032	-0.119282	0.814743	0.972046	-0.0522358	0.827638
-0.0852156	0.786513	0.824957	-0.0403092	0.797485	0.986867	-0.064318	0.76716	0.69175	-0.087046	0.738946	0.698113	-0.0984755	0.759269	0.664959	-0.0409549	0.748603	0.688569	-0.175142	0.744959	0.798281	-0.0257371	0.741332	0.747634	-0.107441	0.740868	0.724305	0.00577517	0.766226	0.725207	-0.00191607	0.796392	0.65218	-0.0651479	0.736537	0.702343	0.010862	0.790407	0.738778	-0.15556	0.764771	0.67191	-0.105069	0.77394	0.694419	-0.119592	0.814968	0.974533	-0.0513532	0.827682
-0.0857556	0.786892	0.835995	-0.0412235	0.797796	0.988311	-0.0662294	0.766552	0.696823	-0.0879192	0.74029	0.711984	-0.101091	0.75994	0.66737	-0.0418984	0.749265	0.693378	-0.174989	0.748704	0.802515	-0.0264686	0.742412	0.75192	-0.107915	0.741435	0.729804	0.00450991	0.767856	0.725429	-0.00620764	0.79629	0.653966	-0.0654231	0.736388	0.708419	0.0093164	0.790036	0.740119	-0.155578	0.767785	0.674879	-0.106861	0.774072	0.70028	-0.119537	0.815421	0.976987	-0.0512643	0.827679
-0.0863573	0.787248	0.846218	-0.041978	0.798087	0.98879	-0.0672336	0.766156	0.701974	-0.0891548	0.741614	0.719826	-0.10572	0.760333	0.669879	-0.0434599	0.749935	0.698263	-0.174785	0.748869	0.806143	-0.0280312	0.743821	0.754255	-0.108313	0.742265	0.736192	0.00328629	0.769833	0.726605	-0.00682824	0.796222	0.657503	-0.0659372	0.736391	0.711596	0.00725222	0.789356	0.741803	-0.155514	0.769082	0.674259	-0.109135	0.774396	0.701115	-0.119515	0.815693	0.981333	-0.0514754	0.82765
-0.0869533	0.787372	0.851669	-0.0432714	0.798319	0.989273	-0.0682769	0.766111	0.709668	-0.090156	0.74314	0.72956	-0.10993	0.760917	0.673349	-0.0467022	0.750445	0.701846	-0.174472	0.749244	0.81332	-0.028671	0.74512	0.756875	-0.108705	0.743357	0.743259	0.00331579	0.770893	0.728335	-0.00812171	0.796178	0.663186	-0.0666244	0.736598	0.716738	0.00392083	0.788391	0.743212	-0.155392	0.770365	0.675013	-0.110192	0.775065	0.702597	-0.119538	0.815783	0.982486	-0.0520415	0.827556
-0.087388	0.787538	0.855969	-0.0454178	0.798623	0.990142	-0.068984	0.766216	0.718421	-0.0908767	0.745573	0.737851	-0.113815	0.761775	0.674247	-0.0502387	0.750517	0.706662	-0.174108	0.749727	0.821736	-0.0293351	0.747199	0.7599	-0.108966	0.743733	0.747201	0.00294766	0.771995	0.730375	-0.0100573	0.796175	0.667942	-0.0666393	0.736984	0.718895	0.000864801	0.787944	0.74521	-0.155165	0.771015	0.677306	-0.111905	0.775578	0.705918	-0.119602	0.815841	0.983198	-0.0532191	0.827416
-0.0879254	0.787693	0.863674	-0.0472384	0.798786	0.991282	-0.0696578	0.766318	0.730239	-0.0917778	0.747591	0.744639	-0.120185	0.762582	0.676212	-0.0553743	0.750717	0.709989	-0.173861	0.750454	0.82409	-0.0297937	0.749701	0.762638	-0.10951	0.743925	0.757063	0.00229772	0.772693	0.73389	-0.0110458	0.796214	0.673896	-0.0668771	0.73737	0.721755	-0.00146074	0.787483	0.746465	-0.154851	0.77187	0.679818	-0.113034	0.776274	0.707976	-0.11978	0.815857	0.984207	-0.0545888	0.827325
-0.0881914	0.787776	0.866899	-0.0509354	0.798948	0.992422	-0.0704616	0.766537	0.743728	-0.0932158	0.750264	0.75412	-0.13127	0.763759	0.678335	-0.0611909	0.751063	0.712689	-0.173719	0.751087	0.825908	-0.0305162	0.752739	0.766379	-0.109593	0.744338	0.766183	0.00124577	0.773508	0.736541	-0.012961	0.796284	0.682063	-0.0673431	0.737563	0.726029	-0.00475956	0.787019	0.748663	-0.15459	0.772553	0.684016	-0.114406	0.77675	0.711585	-0.120021	0.815871	0.984864	-0.05602	0.827228
-0.0886076	0.78799	0.867283	-0.0514115	0.799218	0.994211	-0.0711353	0.766975	0.760159	-0.0943174	0.752518	0.769552	-0.147007	0.765316	0.681395	-0.0671245	0.751566	0.715444	-0.173492	0.751803	0.828061	-0.0313254	0.753224	0.766633	-0.109928	0.745084	0.772663	0.000327626	0.774558	0.740673	-0.0156269	0.79644	0.695453	-0.0683303	0.738139	0.733544	-0.00831073	0.786761	0.750776	-0.154622	0.773977	0.685519	-0.115893	0.777162	0.717037	-0.120635	0.815884	0.985422	-0.0585659	0.826993
-0.0895209	0.788142	0.868314	-0.0526302	0.799548	0.996019	-0.0716943	0.767031	0.767264	-0.0960043	0.752914	0.790732	-0.166598	0.7656	0.686965	-0.0786634	0.752036	0.719793	-0.173476	0.752853	0.83048	-0.0324793	0.753622	0.768116	-0.110231	0.746628	0.777093	-0.000760611	0.775155	0.745439	-0.0189714	0.79639	0.704525	-0.0690709	0.73899	0.742298	-0.0135266	0.786819	0.754854	-0.154807	0.773467	0.687882	-0.117374	0.777629	0.724035	-0.121177	0.815903	0.986411	-0.0627152	0.826633
-0.090302	0.788268	0.869484	-0.0532874	0.79975	0.999115	-0.0728959	0.76715	0.768606	-0.0980121	0.753316	0.811272	-0.198241	0.766127	0.693052	-0.100395	0.75278	0.727457	-0.173736	0.753777	0.832416	-0.0344661	0.754227	0.770142	-0.110731	0.747354	0.784003	-0.00153798	0.775201	0.748861	-0.0233472	0.79636	0.708644	-0.0706119	0.740134	0.755048	-0.0230055	0.786907	0.761617	-0.155284	0.772685	0.689493	-0.119652	0.778034	0.731565	-0.121917	0.815875	0.988002	-0.0650489	0.826219
-0.0924736	0.788384	0.871738	-0.0549831	0.799973	0.999685	-0.0754659	0.767233	0.770486	-0.0981536	0.753522	0.823881	-0.219434	0.766214	0.698758	-0.113733	0.753528	0.728249	-0.174656	0.755039	0.83538	-0.0382714	0.754745	0.774977	-0.111633	0.747629	0.78725	-0.00371024	0.775282	0.751485	-0.0258957	0.796326	0.715528	-0.0745787	0.741111	0.76094	-0.0390194	0.78702	0.769566	-0.156518	0.77263	0.691653	-0.123107	0.778638	0.73598	-0.123383	0.815809	0.989842	-0.0665801	0.825985
-0.0930841	0.788429	0.875166	-0.0568277	0.800101	1.00012	-0.0786266	0.767398	0.771159	-0.0990393	0.753962	0.843712	-0.242108	0.766369	0.69881	-0.121743	0.753996	0.729899	-0.176249	0.757082	0.838193	-0.0422306	0.755319	0.781203	-0.113084	0.747982	0.792839	-0.00451157	0.775445	0.754562	-0.0272869	0.796305	0.718484	-0.0794651	0.741926	0.768435	-0.0536856	0.787111	0.779049	-0.158412	0.772632	0.694929	-0.125094	0.779521	0.740041	-0.126068	0.815655	0.990253	-0.0680237	0.825652
-0.0940393	0.788498	0.879113	-0.0589514	0.800151	1.00068	-0.0804729	0.767764	0.772725	-0.100746	0.754222	0.861458	-0.254691	0.76662	0.699854	-0.13815	0.754852	0.7319	-0.178332	0.759432	0.842723	-0.0510394	0.756181	0.782258	-0.116673	0.748459	0.79234	-0.00517851	0.775796	0.75771	-0.0287163	0.796284	0.72176	-0.0845104	0.743383	0.773929	-0.0643957	0.787296	0.786552	-0.16161	0.772708	0.699212	-0.127858	0.780176	0.748406	-0.127867	0.815567	0.990989	-0.0693141	0.825401
-0.0952885	0.788666	0.883549	-0.0614269	0.800211	1.00077	-0.0832397	0.768104	0.774908	-0.103002	0.75435	0.877869	-0.278893	0.767036	0.701525	-0.148336	0.756198	0.734675	-0.18039	0.761387	0.846746	-0.0544262	0.757159	0.784072	-0.1217	0.749223	0.792612	-0.00672569	0.776564	0.760805	-0.0294218	0.796282	0.726107	-0.0873634	0.744407	0.77609	-0.0765687	0.787485	0.79439	-0.165446	0.772908	0.703647	-0.132383	0.780531	0.756217	-0.130711	0.815457	0.991132	-0.0714349	0.82522
-0.0962101	0.78882	0.890972	-0.0645399	0.800208	1.00087	-0.0879913	0.768497	0.778456	-0.104565	0.754536	0.890053	-0.306557	0.76733	0.704632	-0.156365	0.757232	0.738444	-0.182652	0.763572	0.853209	-0.0541444	0.757106	0.786257	-0.129221	0.750412	0.793441	-0.00826658	0.778285	0.764713	-0.0313449	0.796312	0.731139	-0.0879188	0.746434	0.77861	-0.0820341	0.78775	0.800769	-0.173509	0.772997	0.709902	-0.139033	0.781078	0.762441	-0.134539	0.815306	0.991286	-0.0739047	0.82487
-0.0980411	0.788914	0.899568	-0.0703392	0.800234	1.00104	-0.0944941	0.768912	0.782979	-0.107083	0.754859	0.89041	-0.332396	0.767591	0.705818	-0.163834	0.757678	0.741661	-0.182776	0.7646	0.856765	-0.0550624	0.757311	0.789488	-0.141117	0.752501	0.795901	-0.0117894	0.778642	0.771675	-0.0339299	0.796393	0.737257	-0.0893844	0.748165	0.781808	-0.089808	0.78813	0.808953	-0.19101	0.773154	0.711064	-0.146605	0.781827	0.768095	-0.138589	0.815171	0.991572	-0.0773518	0.824309
-0.0989251	0.789021	0.910375	-0.0783021	0.800259	1.00133	-0.0979709	0.76939	0.791521	-0.111601	0.755489	0.891569	-0.333143	0.76803	0.707654	-0.176137	0.758033	0.746621	-0.183727	0.766436	0.859079	-0.0573175	0.757761	0.794588	-0.14004	0.753184	0.799537	-0.0178941	0.77898	0.777305	-0.0379391	0.796562	0.749125	-0.093415	0.749504	0.785829	-0.0976319	0.788293	0.824085	-0.206693	0.773382	0.712828	-0.159058	0.78226	0.771555	-0.141379	0.814984	0.991968	-0.0803326	0.823845
-0.100987	0.789059	0.917681	-0.0925527	0.800272	1.00206	-0.102372	0.769828	0.794011	-0.116946	0.756098	0.893389	-0.334125	0.768618	0.710537	-0.186689	0.758444	0.747931	-0.185045	0.768236	0.863132	-0.0608074	0.758111	0.796601	-0.140987	0.754089	0.803769	-0.0281924	0.779262	0.782298	-0.0418252	0.796782	0.765088	-0.101118	0.751324	0.787899	-0.0956473	0.788497	0.835212	-0.224266	0.7737	0.7168	-0.176211	0.782471	0.776741	-0.144079	0.814602	0.992478	-0.0835836	0.82394
-0.103586	0.789115	0.923465	-0.0960007	0.800313	1.00305	-0.10521	0.770175	0.799094	-0.119426	0.756535	0.89522	-0.335359	0.769127	0.713913	-0.187489	0.758804	0.750539	-0.185817	0.77077	0.863647	-0.0642025	0.758624	0.79705	-0.141859	0.754709	0.809635	-0.0373003	0.779449	0.787551	-0.0438308	0.796982	0.781491	-0.105551	0.752398	0.79118	-0.0938133	0.788745	0.842957	-0.245278	0.774244	0.719363	-0.192982	0.782703	0.778577	-0.147565	0.814445	0.993116	-0.0872619	0.823998
-0.107212	0.789236	0.925754	-0.0997794	0.800358	1.00366	-0.107938	0.77065	0.803107	-0.121949	0.756787	0.896466	-0.336638	0.76974	0.717193	-0.188292	0.758994	0.753862	-0.187161	0.772332	0.864282	-0.0689785	0.759399	0.798328	-0.143358	0.755606	0.817587	-0.0379486	0.779524	0.791645	-0.0464368	0.797058	0.791122	-0.110983	0.752916	0.793394	-0.0937482	0.789101	0.857407	-0.240642	0.774475	0.72396	-0.216576	0.782984	0.782304	-0.150003	0.814392	0.993722	-0.0917053	0.824027
-0.110973	0.789314	0.927717	-0.102696	0.800397	1.00452	-0.11051	0.771195	0.808525	-0.124792	0.75714	0.897713	-0.338049	0.77064	0.721039	-0.189903	0.759251	0.754874	-0.188603	0.772672	0.865287	-0.076345	0.760331	0.800415	-0.145189	0.756532	0.824648	-0.03944	0.779666	0.795731	-0.0499028	0.797123	0.796604	-0.114896	0.753609	0.798155	-0.0944288	0.789375	0.867752	-0.236663	0.774547	0.731556	-0.233141	0.783205	0.78845	-0.149964	0.814284	0.994097	-0.0998177	0.82399
-0.114607	0.789405	0.930016	-0.106233	0.800444	1.00597	-0.113883	0.77146	0.813157	-0.125716	0.757569	0.898803	-0.338627	0.771756	0.724294	-0.190581	0.759843	0.75747	-0.190915	0.773139	0.866661	-0.079648	0.761495	0.802452	-0.146038	0.757712	0.830901	-0.0407806	0.779769	0.798208	-0.0553721	0.797205	0.804379	-0.117914	0.753727	0.80784	-0.0963003	0.7897	0.877959	-0.233122	0.774654	0.742273	-0.250622	0.783346	0.790831	-0.150427	0.814187	0.99454	-0.101468	0.823891
-0.117112	0.78949	0.9334	-0.110693	0.800497	1.00747	-0.119165	0.771976	0.820078	-0.126261	0.758505	0.900186	-0.339163	0.773124	0.729921	-0.191616	0.76023	0.760714	-0.193629	0.773488	0.868591	-0.0843436	0.762451	0.804318	-0.148025	0.758553	0.840035	-0.0415434	0.77992	0.801641	-0.0611311	0.797323	0.81539	-0.121869	0.753974	0.811031	-0.100013	0.789763	0.883345	-0.228844	0.774817	0.765089	-0.257607	0.783539	0.793576	-0.151071	0.814064	0.995273	-0.104465	0.823822
-0.116506	0.789606	0.937369	-0.114754	0.800542	1.00923	-0.127094	0.772167	0.831933	-0.127682	0.759512	0.901695	-0.339676	0.774306	0.738535	-0.192203	0.760723	0.766677	-0.197981	0.773558	0.870241	-0.0879372	0.762467	0.807615	-0.149951	0.759322	0.845309	-0.0426332	0.780086	0.807354	-0.0654965	0.797347	0.829616	-0.123075	0.754337	0.817141	-0.102367	0.789868	0.893077	-0.226162	0.775071	0.774491	-0.262733	0.783696	0.796393	-0.152145	0.813897	0.996481	-0.106964	0.823743
-0.116758	0.789736	0.937251	-0.119518	0.800566	1.01065	-0.141201	0.772357	0.846784	-0.129513	0.760235	0.90355	-0.339751	0.775926	0.746894	-0.193542	0.761932	0.778299	-0.200549	0.7737	0.872173	-0.0930021	0.762581	0.80974	-0.1517	0.760254	0.853734	-0.0448541	0.780389	0.811095	-0.0672415	0.797394	0.836887	-0.124769	0.754668	0.824737	-0.105305	0.789971	0.90712	-0.22535	0.775293	0.787431	-0.265332	0.783817	0.800098	-0.152868	0.813708	0.997756	-0.109573	0.823589
-0.117647	0.789843	0.938051	-0.123453	0.800589	1.01221	-0.135487	0.772557	0.870242	-0.132694	0.761189	0.906204	-0.339774	0.778591	0.759344	-0.196313	0.76266	0.792638	-0.201156	0.773865	0.874895	-0.0990735	0.762728	0.814008	-0.154632	0.761267	0.869391	-0.0471649	0.780905	0.81537	-0.0686039	0.797435	0.837672	-0.126564	0.75499	0.834594	-0.1088	0.790047	0.918512	-0.225035	0.775488	0.790714	-0.266804	0.784017	0.802154	-0.15476	0.813375	0.998612	-0.112673	0.823363
-0.119793	0.790051	0.940483	-0.129521	0.800599	1.01507	-0.129828	0.772937	0.882931	-0.135236	0.762648	0.912879	-0.33965	0.780167	0.765983	-0.197735	0.762743	0.794275	-0.202058	0.774277	0.878168	-0.104658	0.762956	0.817362	-0.157846	0.762081	0.890891	-0.0503244	0.781786	0.819779	-0.0711728	0.797432	0.839652	-0.1299	0.755458	0.839315	-0.114023	0.790152	0.925847	-0.224649	0.775765	0.797474	-0.268547	0.784315	0.804898	-0.157969	0.812892	1.00004	-0.116516	0.82313
-0.121941	0.790209	0.94549	-0.13848	0.800629	1.01762	-0.120458	0.773723	0.898941	-0.136568	0.764983	0.923338	-0.339495	0.78119	0.775143	-0.199396	0.762971	0.794544	-0.202775	0.774518	0.880239	-0.105319	0.763269	0.82164	-0.162959	0.763175	0.921502	-0.0539982	0.782584	0.829872	-0.0717598	0.797452	0.84159	-0.132258	0.756259	0.843177	-0.121796	0.790347	0.93276	-0.224659	0.776157	0.808861	-0.270761	0.784441	0.808065	-0.161872	0.812709	1.00186	-0.11755	0.822691
-0.123665	0.790316	0.955174	-0.136133	0.800681	1.02065	-0.114837	0.774596	0.913968	-0.137853	0.767695	0.930602	-0.339218	0.781886	0.785073	-0.201132	0.763422	0.796109	-0.203909	0.774905	0.882246	-0.106407	0.763842	0.822814	-0.165448	0.76451	0.926317	-0.0580759	0.783164	0.837789	-0.0727636	0.797516	0.845542	-0.134646	0.757184	0.848306	-0.123552	0.790531	0.939122	-0.224975	0.776799	0.828125	-0.273034	0.784667	0.812197	-0.164296	0.812482	1.00373	-0.119452	0.822385
-0.126012	0.790443	0.970339	-0.136031	0.800769	1.02335	-0.112858	0.775777	0.92667	-0.139135	0.769613	0.938328	-0.338913	0.782768	0.799294	-0.203534	0.76392	0.79808	-0.205789	0.775434	0.886113	-0.108269	0.76448	0.824745	-0.16741	0.765636	0.929284	-0.0589895	0.784172	0.84006	-0.0743864	0.797648	0.852677	-0.137664	0.758728	0.854337	-0.125705	0.790846	0.939541	-0.225534	0.77743	0.85208	-0.275698	0.785063	0.816938	-0.168079	0.812296	1.00649	-0.119863	0.822072
-0.129026	0.790687	0.984349	-0.13641	0.800846	1.02811	-0.112941	0.777584	0.941425	-0.140969	0.771528	0.945149	-0.338732	0.783772	0.819327	-0.205872	0.764049	0.800206	-0.207771	0.775947	0.891651	-0.10887	0.765293	0.828306	-0.170265	0.765988	0.931931	-0.0596162	0.785364	0.84375	-0.0759828	0.797775	0.856432	-0.139678	0.758373	0.864231	-0.128971	0.791399	0.9413	-0.226481	0.777988	0.876179	-0.278459	0.785812	0.8224	-0.171227	0.812272	1.00881	-0.120907	0.821509
-0.133384	0.791021	0.988648	-0.137026	0.800962	1.03257	-0.113479	0.779435	0.955862	-0.143916	0.774499	0.952914	-0.338436	0.784422	0.856417	-0.207071	0.764359	0.805057	-0.209736	0.776484	0.899612	-0.109818	0.766211	0.833515	-0.172873	0.766468	0.935647	-0.0609909	0.786259	0.847618	-0.0770851	0.797967	0.859294	-0.141485	0.758309	0.884938	-0.134835	0.792023	0.943516	-0.227115	0.778719	0.915678	-0.28067	0.786579	0.830259	-0.175953	0.812259	1.01169	-0.122282	0.82099
-0.13735	0.791578	0.994482	-0.137917	0.8011	1.03971	-0.114685	0.780592	0.96046	-0.145749	0.77892	0.960661	-0.33791	0.784602	0.867466	-0.209043	0.764714	0.80867	-0.212964	0.776949	0.907186	-0.112161	0.766912	0.839026	-0.175391	0.767103	0.942029	-0.0630567	0.787011	0.853699	-0.0790981	0.798047	0.862838	-0.142882	0.758466	0.896179	-0.138111	0.793099	0.947462	-0.22767	0.779144	0.93755	-0.282323	0.787459	0.839798	-0.182035	0.812276	1.01669	-0.12434	0.820886
-0.142677	0.792143	1.00275	-0.139108	0.801429	1.04691	-0.11645	0.781228	0.965168	-0.147841	0.779816	0.958173	-0.337673	0.784886	0.881596	-0.210361	0.765377	0.813296	-0.216732	0.777583	0.9147	-0.116169	0.76799	0.846822	-0.176525	0.768233	0.951327	-0.0648758	0.787458	0.864925	-0.0815147	0.798232	0.868577	-0.145185	0.75874	0.910978	-0.14278	0.793473	0.949179	-0.228121	0.779449	0.94448	-0.282565	0.788108	0.845457	-0.186369	0.812359	1.02258	-0.125284	0.820846
-0.146289	0.792649	1.01053	-0.141182	0.801577	1.05171	-0.117722	0.782089	0.97028	-0.148894	0.781021	0.957657	-0.337489	0.785039	0.898193	-0.210835	0.766446	0.822203	-0.221209	0.778249	0.925245	-0.123012	0.768719	0.848923	-0.178643	0.769636	0.959435	-0.0687109	0.788045	0.87593	-0.0856524	0.798409	0.873719	-0.147091	0.759076	0.932386	-0.148429	0.793985	0.95131	-0.228975	0.77966	0.940629	-0.282867	0.788623	0.846615	-0.190506	0.812455	1.02445	-0.12694	0.820838
-0.146638	0.793617	1.02053	-0.142937	0.801868	1.05614	-0.118045	0.783225	0.974779	-0.150332	0.782806	0.957875	-0.337328	0.785292	0.907222	-0.21146	0.767572	0.830309	-0.228405	0.778665	0.932734	-0.135887	0.769165	0.851778	-0.181072	0.77022	0.96989	-0.0729304	0.788435	0.874465	-0.0895185	0.798551	0.880588	-0.148636	0.759381	0.93921	-0.158394	0.795009	0.953681	-0.230218	0.779827	0.941377	-0.283503	0.788974	0.849028	-0.19392	0.812532	1.02675	-0.129678	0.820848
-0.147341	0.794821	1.03287	-0.145557	0.802122	1.05824	-0.118912	0.785213	0.978295	-0.152152	0.783421	0.958821	-0.33736	0.785585	0.921839	-0.212077	0.768516	0.836874	-0.236351	0.779376	0.942926	-0.142032	0.769827	0.856979	-0.184655	0.771226	0.969224	-0.0737376	0.789214	0.873527	-0.0953892	0.798562	0.892101	-0.149488	0.759995	0.949528	-0.165975	0.79617	0.956027	-0.232109	0.780189	0.942721	-0.284118	0.789287	0.852338	-0.196544	0.812599	1.03054	-0.13027	0.820879
-0.148064	0.795594	1.05041	-0.146114	0.802382	1.06139	-0.120365	0.786215	0.981268	-0.154502	0.783512	0.960465	-0.337357	0.785989	0.934333	-0.212666	0.769731	0.841788	-0.240736	0.780135	0.947881	-0.147123	0.76993	0.85813	-0.186389	0.772925	0.969485	-0.0753956	0.789143	0.873353	-0.101721	0.798676	0.912793	-0.15109	0.760514	0.965541	-0.17521	0.796395	0.95879	-0.233748	0.780316	0.943779	-0.284957	0.78951	0.855141	-0.198184	0.812714	1.03396	-0.13124	0.820915
-0.149687	0.795894	1.07134	-0.146989	0.802704	1.06633	-0.121738	0.787344	0.987723	-0.157926	0.783671	0.963897	-0.337308	0.786441	0.943718	-0.213849	0.770443	0.848451	-0.242528	0.781173	0.948889	-0.152896	0.770158	0.859989	-0.188624	0.774888	0.970748	-0.0777005	0.789167	0.874424	-0.106734	0.798936	0.916676	-0.152546	0.761068	0.98066	-0.177893	0.796588	0.962149	-0.234728	0.780532	0.945272	-0.285827	0.789723	0.857001	-0.200712	0.812727	1.04256	-0.132117	0.820936
-0.152705	0.796229	1.11081	-0.147683	0.802928	1.07326	-0.122023	0.788065	0.994137	-0.162522	0.783885	0.969766	-0.337141	0.786989	0.963863	-0.215154	0.77067	0.85836	-0.245154	0.782521	0.951197	-0.163621	0.770495	0.862723	-0.190537	0.777359	0.973323	-0.0783831	0.78927	0.877144	-0.114623	0.79906	0.920144	-0.154051	0.761739	0.998721	-0.179231	0.796725	0.968089	-0.234559	0.780902	0.947563	-0.286469	0.790056	0.858355	-0.203817	0.812753	1.0567	-0.133069	0.82094
-0.154434	0.79657	1.12122	-0.148693	0.803234	1.08277	-0.122586	0.789128	1.00739	-0.166523	0.784219	0.975331	-0.337052	0.787349	0.99402	-0.217034	0.77105	0.874682	-0.245479	0.783157	0.955421	-0.162376	0.770948	0.866622	-0.191404	0.779306	0.979474	-0.07949	0.789409	0.881046	-0.124739	0.799059	0.924977	-0.155567	0.76243	1.01598	-0.180074	0.796801	0.976068	-0.234653	0.781095	0.952315	-0.287923	0.790746	0.861134	-0.208529	0.812778	1.06509	-0.134993	0.820937
-0.155775	0.796999	1.12698	-0.14942	0.803546	1.08628	-0.123955	0.791168	1.01564	-0.166999	0.784563	0.979182	-0.336851	0.787768	1.01304	-0.217851	0.7714	0.882243	-0.245679	0.784339	0.958502	-0.161071	0.771623	0.874064	-0.192125	0.779663	0.984887	-0.0811165	0.78962	0.885344	-0.132671	0.799116	0.929153	-0.157714	0.762823	1.04217	-0.181552	0.796943	0.986767	-0.234999	0.781393	0.955821	-0.289508	0.791773	0.863323	-0.216038	0.81282	1.0719	-0.138813	0.820925
-0.156502	0.797285	1.13251	-0.150922	0.803935	1.09036	-0.126065	0.792887	1.02403	-0.167953	0.78518	0.983808	-0.33648	0.788416	1.03373	-0.218552	0.771747	0.888006	-0.246025	0.785869	0.962801	-0.16088	0.771602	0.878438	-0.193734	0.780103	0.993521	-0.0812814	0.789954	0.888469	-0.142483	0.799257	0.934603	-0.158374	0.763172	1.0481	-0.183206	0.797119	1.01091	-0.23561	0.781639	0.95922	-0.292113	0.792136	0.866424	-0.220372	0.812887	1.08168	-0.141179	0.820907
-0.157419	0.797813	1.14194	-0.152469	0.804742	1.09392	-0.129813	0.794207	1.03543	-0.168617	0.785744	0.991194	-0.335888	0.78964	1.04696	-0.219044	0.771949	0.892678	-0.24629	0.788161	0.966271	-0.161126	0.771719	0.880854	-0.195142	0.780349	1.00024	-0.0821957	0.790451	0.893037	-0.158564	0.799338	0.944216	-0.15949	0.763725	1.0498	-0.184653	0.797389	1.01951	-0.236559	0.782019	0.962808	-0.295553	0.792654	0.872425	-0.225993	0.812936	1.08773	-0.14278	0.820884
-0.159264	0.798132	1.15531	-0.154086	0.805402	1.09404	-0.132581	0.795878	1.04754	-0.16974	0.786167	0.995186	-0.335449	0.790817	1.05355	-0.219953	0.772101	0.895714	-0.246834	0.790841	0.96909	-0.161869	0.771921	0.885846	-0.195565	0.780543	1.00902	-0.0841689	0.791154	0.900399	-0.170573	0.799461	0.959605	-0.161234	0.764502	1.05136	-0.186738	0.797639	1.02751	-0.237514	0.782565	0.96925	-0.299171	0.793329	0.876603	-0.231964	0.813032	1.09105	-0.144708	0.820874
-0.159977	0.798262	1.16827	-0.156709	0.80598	1.09508	-0.137776	0.79635	1.05258	-0.170392	0.786888	0.998399	-0.334658	0.792838	1.05835	-0.221853	0.772382	0.899947	-0.247696	0.795836	0.972182	-0.162741	0.772394	0.889598	-0.196307	0.780686	1.02051	-0.0851115	0.791496	0.913357	-0.16949	0.799542	0.976435	-0.162232	0.765073	1.05324	-0.187372	0.797912	1.03884	-0.238879	0.782965	0.974569	-0.303943	0.793718	0.881971	-0.236059	0.813139	1.09429	-0.147582	0.820883
-0.161727	0.79842	1.18964	-0.157452	0.806632	1.09667	-0.14388	0.79702	1.06085	-0.171518	0.787938	1.00399	-0.334217	0.795373	1.06367	-0.222831	0.772781	0.905769	-0.249139	0.797337	0.973283	-0.16418	0.773256	0.893904	-0.196648	0.781041	1.02979	-0.0864482	0.791844	0.91824	-0.169237	0.799711	0.976536	-0.164826	0.765797	1.05532	-0.188069	0.798209	1.05087	-0.239714	0.783573	0.976528	-0.307838	0.793982	0.892193	-0.240357	0.813334	1.09718	-0.15229	0.820927
-0.164199	0.798562	1.19916	-0.159015	0.80812	1.09951	-0.149441	0.79753	1.07156	-0.173049	0.789661	1.00583	-0.333635	0.797653	1.06872	-0.22404	0.773343	0.9106	-0.250697	0.798612	0.974797	-0.16764	0.774546	0.89861	-0.197231	0.781575	1.03776	-0.0885417	0.791982	0.92434	-0.169502	0.799967	0.977967	-0.168805	0.766676	1.06061	-0.188908	0.798891	1.07116	-0.240756	0.784134	0.98026	-0.312748	0.79425	0.902068	-0.246216	0.813509	1.10102	-0.155866	0.820997
-0.166298	0.79877	1.20684	-0.160208	0.810118	1.1018	-0.155725	0.797952	1.08283	-0.175658	0.791639	1.00909	-0.332923	0.798893	1.07438	-0.224948	0.773554	0.917807	-0.252543	0.798442	0.977672	-0.171034	0.775739	0.906263	-0.197881	0.781836	1.03495	-0.0915916	0.79224	0.934243	-0.170213	0.800219	0.980366	-0.169784	0.768002	1.07224	-0.190621	0.799987	1.08829	-0.241976	0.784739	0.982249	-0.318661	0.794465	0.903113	-0.249239	0.813753	1.10617	-0.157941	0.821145
-0.168239	0.79904	1.21803	-0.161515	0.812216	1.10656	-0.164832	0.798507	1.09685	-0.180717	0.794008	1.01113	-0.332569	0.798644	1.07943	-0.225585	0.773863	0.9255	-0.253626	0.798385	0.979915	-0.174489	0.776902	0.912939	-0.198411	0.782197	1.03283	-0.0958445	0.79251	0.940993	-0.171487	0.800393	0.982246	-0.17127	0.768909	1.07744	-0.192549	0.801779	1.11764	-0.243519	0.784962	0.98403	-0.317334	0.794785	0.904907	-0.25025	0.813836	1.11436	-0.15932	0.821302
-0.16969	0.799366	1.22989	-0.163177	0.813194	1.11113	-0.169814	0.798938	1.10738	-0.185759	0.796392	1.0131	-0.332569	0.798578	1.08854	-0.225955	0.774244	0.931818	-0.254543	0.798391	0.982591	-0.176212	0.777039	0.920404	-0.199018	0.78254	1.03254	-0.1004	0.792777	0.948765	-0.173415	0.800589	0.985812	-0.174031	0.7697	1.08319	-0.193715	0.802727	1.17193	-0.247286	0.785362	0.988057	-0.316962	0.794735	0.909559	-0.25133	0.813979	1.12019	-0.161665	0.821373
-0.171797	0.79985	1.23572	-0.165048	0.813421	1.11723	-0.173377	0.79947	1.11423	-0.18703	0.798451	1.01717	-0.332525	0.798618	1.09376	-0.226465	0.774794	0.944104	-0.25599	0.798472	0.986134	-0.179527	0.777332	0.925614	-0.19958	0.78289	1.03394	-0.103041	0.79338	0.959301	-0.175064	0.800695	0.99161	-0.178263	0.770562	1.09257	-0.195196	0.803375	1.17129	-0.247918	0.786156	0.995631	-0.316342	0.794748	0.910605	-0.253473	0.814272	1.12346	-0.163547	0.821444
-0.17334	0.800743	1.24262	-0.1667	0.813773	1.12107	-0.17475	0.79997	1.11898	-0.187868	0.800885	1.02192	-0.332409	0.79877	1.09662	-0.226601	0.775122	0.962517	-0.257442	0.798593	0.989296	-0.183521	0.777932	0.932512	-0.200104	0.783306	1.0364	-0.106515	0.794137	0.967794	-0.177129	0.800939	1.00081	-0.182337	0.771344	1.10369	-0.197342	0.804213	1.17106	-0.248776	0.78739	0.996655	-0.315675	0.794854	0.913884	-0.25604	0.814558	1.1292	-0.164514	0.821475
-0.176187	0.801077	1.24937	-0.168203	0.814125	1.12343	-0.176559	0.800565	1.12593	-0.18904	0.802537	1.03047	-0.332199	0.79895	1.10043	-0.227092	0.775472	0.983404	-0.258738	0.798774	0.994341	-0.189402	0.778549	0.939569	-0.201038	0.78344	1.04082	-0.109837	0.795367	0.981758	-0.178373	0.801172	1.00996	-0.183258	0.771581	1.11342	-0.200345	0.80558	1.17184	-0.250086	0.788349	0.999087	-0.315115	0.795104	0.917248	-0.259072	0.81479	1.13084	-0.165808	0.821532
-0.17979	0.801037	1.25948	-0.170178	0.814267	1.12707	-0.178379	0.801317	1.13588	-0.188996	0.804645	1.04852	-0.331901	0.79928	1.10347	-0.227692	0.77618	0.995122	-0.259606	0.799087	0.998473	-0.193743	0.779676	0.949744	-0.201784	0.783763	1.04803	-0.110376	0.796355	0.993762	-0.178584	0.801457	1.02061	-0.184207	0.771979	1.1231	-0.201272	0.807718	1.17369	-0.251172	0.788782	1.00146	-0.314951	0.79552	0.921854	-0.261349	0.814768	1.13391	-0.167605	0.821614
-0.183302	0.80112	1.26601	-0.172653	0.814488	1.13043	-0.180202	0.802231	1.14773	-0.189269	0.80495	1.07879	-0.331733	0.799776	1.10534	-0.228134	0.77648	1.00124	-0.261028	0.799557	1.00451	-0.202038	0.780143	0.962102	-0.202588	0.784353	1.05019	-0.111245	0.797653	1.0035	-0.179	0.80163	1.02821	-0.185282	0.772269	1.1335	-0.20341	0.807719	1.17667	-0.252001	0.78882	1.00517	-0.314784	0.7961	0.927556	-0.263168	0.814798	1.13896	-0.170173	0.821736
-0.187063	0.801203	1.27404	-0.172928	0.814563	1.1365	-0.182876	0.803525	1.16336	-0.189754	0.805457	1.11862	-0.33145	0.800381	1.10868	-0.229183	0.776867	1.00827	-0.262409	0.799865	1.00965	-0.207421	0.780437	0.973406	-0.203819	0.784971	1.05309	-0.11236	0.798027	1.01028	-0.179784	0.801877	1.03354	-0.186183	0.772684	1.13573	-0.204432	0.807763	1.17697	-0.252471	0.788952	1.0109	-0.314722	0.796288	0.937004	-0.264771	0.814842	1.14094	-0.173163	0.82185
-0.194471	0.801301	1.28352	-0.173582	0.814682	1.1423	-0.185319	0.805336	1.18164	-0.191047	0.805762	1.1645	-0.33115	0.801281	1.11414	-0.229741	0.777312	1.01859	-0.263806	0.800264	1.01998	-0.211455	0.780611	0.985853	-0.205738	0.78538	1.05979	-0.113952	0.798129	1.02297	-0.180195	0.802367	1.03999	-0.186663	0.77321	1.13896	-0.205062	0.807838	1.17858	-0.252962	0.789124	1.01366	-0.31468	0.796605	0.942802	-0.265854	0.814869	1.14363	-0.174611	0.821922
-0.200398	0.801417	1.30079	-0.174427	0.814748	1.14344	-0.188098	0.808145	1.18837	-0.190809	0.805863	1.24627	-0.330629	0.801831	1.12495	-0.230516	0.77801	1.02713	-0.264546	0.800536	1.02752	-0.21234	0.780813	0.991122	-0.208938	0.785858	1.0641	-0.116961	0.798348	1.03021	-0.181271	0.803044	1.04766	-0.187379	0.773531	1.14368	-0.206318	0.807874	1.18081	-0.253593	0.789348	1.01643	-0.314578	0.796814	0.949344	-0.26607	0.814926	1.14799	-0.176342	0.821935
-0.204438	0.801617	1.31533	-0.175357	0.814877	1.14611	-0.189823	0.811765	1.19353	-0.191137	0.805788	1.24029	-0.329741	0.802347	1.14185	-0.230983	0.778818	1.03339	-0.265364	0.80076	1.03373	-0.213486	0.781098	0.994003	-0.213626	0.786442	1.06804	-0.121499	0.798517	1.04023	-0.183059	0.803236	1.05783	-0.188333	0.773532	1.14819	-0.208507	0.807952	1.18514	-0.253942	0.789492	1.02076	-0.314515	0.797074	0.950913	-0.266189	0.815038	1.15292	-0.177363	0.821943
-0.208635	0.801829	1.31871	-0.176774	0.814947	1.15046	-0.190466	0.814776	1.19604	-0.191484	0.805799	1.23455	-0.328538	0.803398	1.15991	-0.23218	0.778867	1.04475	-0.266874	0.801035	1.03932	-0.21401	0.781466	0.999027	-0.21933	0.786825	1.06989	-0.123744	0.798807	1.04906	-0.185832	0.803453	1.05159	-0.189842	0.773685	1.15509	-0.21155	0.808045	1.19099	-0.254171	0.789714	1.02508	-0.314384	0.797522	0.954356	-0.266305	0.815229	1.15699	-0.177979	0.821963
-0.211051	0.801901	1.32258	-0.178666	0.815099	1.1561	-0.191661	0.817968	1.19936	-0.191981	0.805863	1.23075	-0.326728	0.803944	1.15649	-0.232774	0.779086	1.06351	-0.267378	0.80142	1.04486	-0.21498	0.781878	1.00682	-0.230442	0.787301	1.07178	-0.123991	0.799017	1.06155	-0.187693	0.803599	1.04557	-0.191449	0.774046	1.1616	-0.212951	0.808137	1.19362	-0.254583	0.789881	1.02793	-0.31431	0.798046	0.959409	-0.266509	0.815346	1.1629	-0.178654	0.82198
-0.215458	0.802069	1.3237	-0.179802	0.815334	1.16132	-0.193638	0.821492	1.20364	-0.192518	0.805961	1.2281	-0.324593	0.804663	1.15636	-0.233457	0.77927	1.08442	-0.267964	0.801725	1.04638	-0.215724	0.782334	1.01813	-0.236312	0.788469	1.07257	-0.12482	0.799096	1.08505	-0.189195	0.803779	1.04095	-0.192355	0.774286	1.16648	-0.21492	0.808237	1.19628	-0.254949	0.79021	1.03269	-0.314209	0.798812	0.961431	-0.266889	0.81545	1.16664	-0.179491	0.822025
-0.220605	0.802304	1.32491	-0.181026	0.815647	1.17313	-0.194895	0.822887	1.20641	-0.193079	0.806168	1.22796	-0.321107	0.804877	1.15734	-0.234726	0.779588	1.09596	-0.268653	0.802153	1.04976	-0.216317	0.782615	1.02122	-0.242724	0.789892	1.0751	-0.126214	0.799237	1.10435	-0.191367	0.804022	1.0357	-0.193266	0.774649	1.1737	-0.217968	0.808433	1.19793	-0.255458	0.790519	1.0345	-0.314036	0.799062	0.966545	-0.267136	0.815609	1.17341	-0.179957	0.822118
-0.221026	0.802682	1.32642	-0.183175	0.815958	1.17785	-0.196104	0.823768	1.20922	-0.193504	0.806427	1.22871	-0.315036	0.805068	1.15976	-0.236189	0.77981	1.09818	-0.269524	0.802395	1.05076	-0.217279	0.782964	1.02561	-0.253543	0.791461	1.07904	-0.128011	0.799433	1.13791	-0.194152	0.804244	1.03081	-0.194191	0.775155	1.18026	-0.221896	0.808554	1.19989	-0.256154	0.790761	1.03701	-0.31383	0.799515	0.975767	-0.267374	0.815564	1.18419	-0.180652	0.822141
-0.221692	0.802993	1.32988	-0.184193	0.816255	1.18379	-0.196761	0.82466	1.21231	-0.194407	0.806807	1.23023	-0.311964	0.805308	1.16184	-0.23764	0.780238	1.10077	-0.270597	0.80267	1.05327	-0.218846	0.783744	1.03484	-0.269067	0.792241	1.08146	-0.129681	0.799602	1.17344	-0.197241	0.804384	1.02739	-0.194789	0.775478	1.18421	-0.224341	0.808701	1.20433	-0.256853	0.791129	1.04223	-0.313443	0.800329	0.983579	-0.267736	0.815525	1.19103	-0.181551	0.822172
-0.222348	0.803282	1.33439	-0.186058	0.816518	1.19578	-0.197222	0.824657	1.21397	-0.194998	0.806782	1.23309	-0.308606	0.805628	1.16528	-0.238758	0.781049	1.10631	-0.27197	0.802833	1.05507	-0.220724	0.784484	1.04936	-0.269202	0.793204	1.08554	-0.129518	0.799775	1.22919	-0.199688	0.804602	1.02777	-0.195541	0.776027	1.18891	-0.225954	0.808837	1.2076	-0.257622	0.791894	1.04982	-0.313144	0.800859	0.98932	-0.267859	0.815509	1.19655	-0.182919	0.822187
-0.223196	0.803344	1.33994	-0.188142	0.816684	1.2129	-0.197536	0.824644	1.21586	-0.196099	0.806801	1.23674	-0.306073	0.806028	1.17019	-0.23993	0.781368	1.11291	-0.274294	0.803093	1.05852	-0.222567	0.785132	1.05904	-0.269413	0.793994	1.09039	-0.129847	0.799904	1.20618	-0.202461	0.804736	1.02992	-0.197064	0.776539	1.19468	-0.22806	0.808929	1.21259	-0.25847	0.792754	1.05951	-0.312705	0.801444	0.995593	-0.268036	0.815509	1.20817	-0.183442	0.822203
-0.223371	0.803401	1.34413	-0.191104	0.816764	1.23479	-0.197994	0.824618	1.21571	-0.198372	0.806854	1.24199	-0.304745	0.806515	1.17795	-0.239998	0.781729	1.11777	-0.275407	0.803326	1.06086	-0.223956	0.785608	1.06471	-0.269672	0.794682	1.09428	-0.13073	0.800112	1.19404	-0.204292	0.804823	1.03256	-0.198394	0.777558	1.19645	-0.228393	0.809105	1.21402	-0.25942	0.793188	1.06468	-0.312312	0.801993	1.00393	-0.268399	0.81552	1.22377	-0.184115	0.82222
-0.22355	0.803485	1.34739	-0.195025	0.816803	1.25354	-0.1985	0.824572	1.21618	-0.202179	0.806923	1.24686	-0.303674	0.807074	1.19028	-0.240118	0.782169	1.11996	-0.276233	0.80371	1.06507	-0.225222	0.785909	1.069	-0.269716	0.795669	1.0967	-0.131614	0.800295	1.18908	-0.205628	0.804998	1.03601	-0.200446	0.77807	1.19889	-0.228835	0.8093	1.21457	-0.261525	0.793916	1.07096	-0.312117	0.802252	1.0074	-0.268508	0.815538	1.24535	-0.184823	0.822222
-0.224166	0.803629	1.35103	-0.197887	0.81687	1.27273	-0.199469	0.824522	1.217	-0.205085	0.807013	1.254	-0.303123	0.807591	1.2047	-0.240384	0.782999	1.12178	-0.277381	0.804125	1.06973	-0.226657	0.786372	1.07538	-0.269813	0.796655	1.10006	-0.132223	0.800411	1.18626	-0.206893	0.80511	1.04049	-0.20312	0.778236	1.19982	-0.229781	0.809574	1.21591	-0.26303	0.794661	1.07567	-0.311852	0.802642	1.01298	-0.268605	0.815587	1.24867	-0.184985	0.822217
-0.224932	0.803837	1.35456	-0.199381	0.816957	1.2709	-0.200308	0.824484	1.21832	-0.20589	0.80714	1.25886	-0.302861	0.80783	1.2184	-0.240779	0.784278	1.12548	-0.278152	0.804584	1.07327	-0.228204	0.786976	1.08166	-0.26999	0.797582	1.10207	-0.133064	0.800605	1.1847	-0.207396	0.805204	1.04478	-0.206496	0.778509	1.20124	-0.230444	0.810045	1.21715	-0.265	0.795179	1.07911	-0.311382	0.802874	1.01635	-0.268731	0.815685	1.25305	-0.18554	0.822213
-0.22519	0.804099	1.35903	-0.202638	0.817083	1.27023	-0.202105	0.824445	1.22016	-0.20651	0.807305	1.26026	-0.30269	0.808129	1.23299	-0.24132	0.785189	1.1311	-0.278863	0.804907	1.07522	-0.227744	0.787314	1.08528	-0.270136	0.798946	1.10517	-0.134574	0.800867	1.18389	-0.207997	0.805321	1.04901	-0.207698	0.778663	1.20284	-0.231318	0.810634	1.21855	-0.266497	0.79577	1.08564	-0.311046	0.803208	1.01861	-0.268901	0.81573	1.25716	-0.18628	0.822217
-0.225226	0.804249	1.36501	-0.204234	0.81721	1.26999	-0.205267	0.824426	1.2222	-0.207524	0.807494	1.26199	-0.302497	0.808382	1.24824	-0.241789	0.786335	1.13539	-0.279968	0.805317	1.07664	-0.227684	0.787655	1.08858	-0.270168	0.799603	1.10476	-0.135869	0.801086	1.1837	-0.209073	0.805553	1.04905	-0.209568	0.778911	1.20555	-0.23259	0.81157	1.21997	-0.268537	0.795866	1.08614	-0.310953	0.803439	1.0214	-0.269128	0.815848	1.26585	-0.187441	0.822236
-0.225437	0.804453	1.36819	-0.203721	0.81741	1.27011	-0.206005	0.824409	1.22507	-0.207346	0.807628	1.26399	-0.302125	0.808486	1.26302	-0.241715	0.786951	1.14013	-0.280084	0.805573	1.07821	-0.227816	0.787958	1.09072	-0.270256	0.800362	1.10549	-0.136935	0.801132	1.1841	-0.209769	0.805741	1.05004	-0.211902	0.779223	1.20792	-0.234027	0.812219	1.22163	-0.269938	0.796002	1.08772	-0.310821	0.80364	1.02631	-0.269293	0.815997	1.27408	-0.189517	0.822277
-0.225899	0.804818	1.37261	-0.202981	0.817568	1.27075	-0.207218	0.8244	1.22489	-0.207351	0.807862	1.266	-0.301938	0.808597	1.29178	-0.241741	0.788317	1.14365	-0.28019	0.805815	1.08145	-0.228008	0.788634	1.09171	-0.270302	0.801135	1.10668	-0.138476	0.801244	1.18486	-0.210576	0.806016	1.05145	-0.21512	0.779761	1.20748	-0.234771	0.812891	1.22325	-0.271797	0.796144	1.09086	-0.310674	0.803884	1.03245	-0.269434	0.816277	1.27929	-0.193674	0.8223
-0.226703	0.805111	1.3804	-0.202983	0.817839	1.2721	-0.209315	0.824395	1.22547	-0.207617	0.808247	1.26941	-0.301787	0.808645	1.35039	-0.24191	0.789959	1.14829	-0.280282	0.806112	1.08428	-0.228434	0.789377	1.09318	-0.270404	0.802243	1.10917	-0.140874	0.801502	1.18593	-0.211506	0.806273	1.05312	-0.216795	0.78018	1.20809	-0.236185	0.81349	1.22533	-0.272173	0.796351	1.09357	-0.310507	0.804329	1.03789	-0.269566	0.816707	1.28595	-0.201663	0.822314
-0.227351	0.805689	1.38807	-0.203296	0.818144	1.27366	-0.210205	0.824418	1.22758	-0.208283	0.808951	1.27449	-0.301775	0.808783	1.37593	-0.242278	0.792386	1.14942	-0.280553	0.806322	1.08794	-0.228836	0.789357	1.09647	-0.270552	0.803306	1.11364	-0.144189	0.801747	1.18884	-0.212579	0.806644	1.05718	-0.218168	0.780424	1.21035	-0.23843	0.814087	1.2289	-0.272686	0.796617	1.0995	-0.310378	0.804664	1.04254	-0.26976	0.817136	1.292	-0.211631	0.822362
-0.228184	0.805456	1.39323	-0.203822	0.818602	1.27532	-0.21148	0.824453	1.23179	-0.209623	0.810129	1.27593	-0.301815	0.808958	1.40049	-0.24255	0.794345	1.15086	-0.280825	0.806849	1.09545	-0.229205	0.789486	1.10073	-0.270838	0.804018	1.12098	-0.145754	0.802102	1.19049	-0.213292	0.806982	1.0629	-0.219109	0.7807	1.21339	-0.238761	0.814552	1.22901	-0.273318	0.797055	1.09787	-0.310353	0.805204	1.04898	-0.270118	0.817678	1.2984	-0.213129	0.822447
-0.229215	0.805179	1.39675	-0.204839	0.819308	1.27676	-0.211555	0.824493	1.23225	-0.211276	0.81119	1.27701	-0.301795	0.809009	1.42401	-0.24302	0.795248	1.15139	-0.281103	0.80724	1.10183	-0.230096	0.789677	1.10317	-0.27086	0.805199	1.12428	-0.148441	0.80259	1.19287	-0.214213	0.807409	1.07328	-0.219366	0.781144	1.21584	-0.23919	0.814977	1.23019	-0.273464	0.79718	1.09712	-0.310231	0.806263	1.05529	-0.270157	0.818563	1.30233	-0.213963	0.822599
-0.230849	0.804986	1.3996	-0.20561	0.820511	1.27905	-0.211804	0.824552	1.23335	-0.213326	0.811938	1.27808	-0.301739	0.809097	1.44892	-0.24323	0.79638	1.15269	-0.281444	0.80784	1.10026	-0.230794	0.790096	1.1056	-0.270938	0.806521	1.12661	-0.150444	0.803149	1.19561	-0.215368	0.807527	1.08557	-0.219808	0.782235	1.22081	-0.239863	0.815044	1.23153	-0.273563	0.797288	1.09764	-0.310177	0.807218	1.06537	-0.270256	0.819621	1.30623	-0.214285	0.822805
-0.233556	0.805057	1.40452	-0.206197	0.820417	1.28215	-0.212377	0.82469	1.23488	-0.213954	0.813038	1.2806	-0.30162	0.809213	1.4527	-0.243593	0.796909	1.15443	-0.281846	0.808428	1.09985	-0.231855	0.790567	1.10942	-0.271033	0.808003	1.13204	-0.15211	0.803874	1.19805	-0.215578	0.807568	1.09391	-0.219965	0.783261	1.2274	-0.240505	0.815202	1.23419	-0.273684	0.797408	1.09891	-0.31004	0.808094	1.08079	-0.270401	0.820356	1.31284	-0.214818	0.823295
-0.237873	0.805219	1.41374	-0.206986	0.820348	1.28897	-0.21238	0.824814	1.23858	-0.215089	0.813573	1.28218	-0.301299	0.809324	1.45402	-0.244282	0.797224	1.15683	-0.282366	0.809051	1.10099	-0.232274	0.791554	1.1138	-0.271157	0.808965	1.13733	-0.154017	0.804226	1.20161	-0.215817	0.807685	1.0947	-0.220317	0.783652	1.23498	-0.241433	0.815666	1.23858	-0.273765	0.797603	1.10088	-0.309882	0.809247	1.10185	-0.270454	0.82143	1.31798	-0.215562	0.823876
-0.236391	0.805524	1.41427	-0.208024	0.820325	1.29501	-0.21261	0.824988	1.24309	-0.215657	0.814234	1.28553	-0.301084	0.809542	1.45531	-0.244702	0.797765	1.15971	-0.282798	0.809229	1.10445	-0.232739	0.792419	1.12095	-0.271408	0.810877	1.14349	-0.156124	0.804505	1.20631	-0.216262	0.807851	1.09758	-0.221064	0.783997	1.23506	-0.242624	0.81589	1.2426	-0.273883	0.797904	1.10302	-0.309671	0.810168	1.12841	-0.270543	0.822005	1.32321	-0.216213	0.824656
-0.234693	0.805805	1.41502	-0.208266	0.82036	1.29898	-0.213061	0.82516	1.24622	-0.216234	0.815346	1.28782	-0.300895	0.809862	1.45599	-0.244964	0.797841	1.16238	-0.283564	0.809405	1.10669	-0.233073	0.793911	1.12899	-0.271739	0.811808	1.15193	-0.158093	0.804845	1.21213	-0.216641	0.808012	1.10228	-0.221085	0.784627	1.23613	-0.243813	0.816265	1.24763	-0.274099	0.79821	1.10609	-0.309351	0.811152	1.17151	-0.270598	0.822794	1.33014	-0.21692	0.825272
-0.230879	0.806228	1.41545	-0.208693	0.820431	1.30265	-0.213735	0.825341	1.25135	-0.216462	0.815825	1.29222	-0.300655	0.810221	1.45712	-0.245091	0.798038	1.16964	-0.283743	0.809644	1.11174	-0.2334	0.795433	1.13805	-0.272099	0.812864	1.16	-0.161586	0.805168	1.22067	-0.217165	0.808287	1.11131	-0.22122	0.785136	1.2381	-0.245611	0.816717	1.24878	-0.274093	0.798817	1.112	-0.30935	0.811537	1.20823	-0.270598	0.823867	1.34285	-0.218002	0.825891
-0.227779	0.806665	1.41653	-0.209038	0.82059	1.30507	-0.213662	0.825627	1.25608	-0.216889	0.816684	1.29916	-0.300291	0.810515	1.45867	-0.245259	0.798518	1.16993	-0.283894	0.809967	1.11694	-0.233771	0.796159	1.14727	-0.272189	0.814261	1.16772	-0.164648	0.805636	1.23235	-0.21746	0.808488	1.11626	-0.221551	0.78581	1.24209	-0.246951	0.817199	1.25125	-0.274055	0.800022	1.12197	-0.30921	0.811604	1.23424	-0.270572	0.824566	1.3611	-0.219079	0.826573
-0.227289	0.807064	1.41962	-0.209748	0.820899	1.30687	-0.213821	0.826063	1.26341	-0.217426	0.817973	1.3069	-0.299632	0.810827	1.45948	-0.245495	0.799219	1.17189	-0.283992	0.810228	1.12443	-0.234155	0.796654	1.15428	-0.272162	0.815529	1.1819	-0.16629	0.806597	1.24823	-0.217564	0.808797	1.12294	-0.221877	0.786394	1.24916	-0.249319	0.817707	1.25452	-0.273943	0.800832	1.13219	-0.308959	0.811702	1.24207	-0.270506	0.824703	1.37746	-0.219945	0.826952
-0.226962	0.807737	1.42106	-0.210465	0.82118	1.30711	-0.214048	0.826633	1.27065	-0.218169	0.818624	1.31533	-0.299058	0.811435	1.46075	-0.246028	0.800216	1.17578	-0.283999	0.810619	1.13471	-0.23453	0.797353	1.16372	-0.272125	0.815961	1.19707	-0.168968	0.806155	1.26204	-0.217839	0.808849	1.13042	-0.222372	0.786932	1.25102	-0.250149	0.818154	1.25918	-0.273904	0.801365	1.13683	-0.308731	0.811901	1.25422	-0.270414	0.824751	1.38788	-0.221027	0.827199
-0.226833	0.807808	1.42315	-0.210978	0.821441	1.30847	-0.214409	0.827015	1.27436	-0.21862	0.819198	1.3234	-0.2988	0.811328	1.46191	-0.246578	0.800897	1.18277	-0.283959	0.811069	1.14826	-0.234819	0.797753	1.17715	-0.272066	0.816245	1.20869	-0.17048	0.805536	1.26947	-0.218013	0.808954	1.14064	-0.223281	0.787415	1.25502	-0.250179	0.818847	1.26825	-0.273854	0.801626	1.14191	-0.308489	0.812149	1.27666	-0.270294	0.824827	1.39034	-0.22176	0.827444
-0.226874	0.807913	1.42589	-0.21136	0.821702	1.31193	-0.21502	0.827384	1.2792	-0.219153	0.819801	1.3353	-0.298501	0.811255	1.46347	-0.246896	0.801166	1.18822	-0.283884	0.811828	1.16009	-0.235072	0.798059	1.17885	-0.271975	0.816595	1.2218	-0.171348	0.805311	1.27763	-0.218367	0.80911	1.14647	-0.224407	0.78824	1.2562	-0.250246	0.819698	1.27221	-0.273799	0.801601	1.14698	-0.308281	0.812496	1.2814	-0.27022	0.824894	1.39352	-0.22322	0.827736
-0.22703	0.80808	1.42731	-0.21205	0.821907	1.31624	-0.215909	0.827691	1.28436	-0.21989	0.820464	1.3445	-0.298097	0.811202	1.46459	-0.247287	0.801415	1.19249	-0.283803	0.811762	1.16608	-0.235209	0.798261	1.18139	-0.271861	0.817122	1.23688	-0.172756	0.80502	1.28184	-0.218775	0.809241	1.1557	-0.225889	0.789025	1.2586	-0.250325	0.820155	1.27693	-0.273726	0.801664	1.15199	-0.308	0.812687	1.2869	-0.270182	0.825041	1.39742	-0.225492	0.827903
-0.22734	0.808242	1.42923	-0.212439	0.822113	1.32039	-0.216763	0.827907	1.29044	-0.220691	0.821128	1.34695	-0.297498	0.811204	1.46619	-0.247751	0.801796	1.20089	-0.283705	0.811727	1.17108	-0.235417	0.798572	1.18599	-0.271788	0.817558	1.25071	-0.174308	0.80479	1.28614	-0.219759	0.809388	1.16027	-0.22804	0.78974	1.26025	-0.250446	0.820551	1.28054	-0.27364	0.801765	1.15743	-0.307864	0.812857	1.29515	-0.270171	0.825154	1.40128	-0.228301	0.827961
-0.227727	0.808517	1.43075	-0.213166	0.822248	1.32241	-0.217693	0.828001	1.29739	-0.221606	0.822321	1.34978	-0.297288	0.811248	1.46703	-0.248356	0.802261	1.21021	-0.28363	0.811727	1.17837	-0.235794	0.798928	1.18993	-0.271719	0.81834	1.25438	-0.175517	0.804499	1.29331	-0.220764	0.809587	1.16464	-0.229172	0.790376	1.262	-0.250625	0.821379	1.28221	-0.273495	0.801909	1.16146	-0.307756	0.812973	1.30233	-0.270183	0.825277	1.40683	-0.232052	0.827984
-0.227959	0.808811	1.4333	-0.214187	0.822306	1.32535	-0.217774	0.828075	1.30567	-0.222745	0.822788	1.3543	-0.297133	0.811344	1.46845	-0.249199	0.803236	1.2245	-0.28361	0.811785	1.18836	-0.236308	0.799261	1.19757	-0.271712	0.818963	1.25912	-0.177992	0.804169	1.29629	-0.221308	0.809888	1.16921	-0.230495	0.790989	1.26277	-0.250859	0.822861	1.28645	-0.273344	0.802154	1.16596	-0.307604	0.81305	1.30728	-0.270233	0.825544	1.41576	-0.234381	0.827993
-0.228393	0.809019	1.43621	-0.215824	0.822427	1.33073	-0.217997	0.828104	1.31276	-0.223951	0.823252	1.36197	-0.296859	0.811458	1.46882	-0.249319	0.803569	1.24972	-0.283598	0.811891	1.19992	-0.237205	0.799468	1.20712	-0.271745	0.819395	1.26363	-0.180935	0.803853	1.30108	-0.222005	0.81018	1.17634	-0.232829	0.791662	1.26438	-0.251204	0.823634	1.29121	-0.273222	0.802572	1.17284	-0.307279	0.813233	1.31203	-0.270249	0.825924	1.41883	-0.236596	0.828021
-0.22899	0.809175	1.4385	-0.21717	0.822537	1.33751	-0.218344	0.828119	1.32355	-0.224949	0.823637	1.37119	-0.296775	0.811646	1.46994	-0.249578	0.803832	1.27627	-0.283606	0.812102	1.21957	-0.238526	0.799946	1.21042	-0.271818	0.819543	1.26612	-0.184175	0.803746	1.30288	-0.222472	0.810648	1.18254	-0.237222	0.792168	1.26601	-0.251925	0.824241	1.29638	-0.273207	0.803294	1.18484	-0.306792	0.813513	1.31497	-0.270316	0.826092	1.42258	-0.239513	0.828056
-0.229553	0.809301	1.44317	-0.218383	0.822609	1.34527	-0.219319	0.828137	1.31945	-0.226967	0.823945	1.37286	-0.296707	0.811894	1.47131	-0.249704	0.804001	1.29915	-0.283672	0.812339	1.22754	-0.240596	0.800283	1.21266	-0.272011	0.819678	1.27154	-0.186227	0.803668	1.30338	-0.222806	0.810793	1.18941	-0.240516	0.793268	1.26904	-0.252764	0.824898	1.29885	-0.273282	0.803419	1.21332	-0.306808	0.813851	1.31876	-0.270471	0.826145	1.42485	-0.241796	0.828095
-0.230452	0.809441	1.4485	-0.218787	0.822698	1.35856	-0.22086	0.828137	1.31638	-0.229513	0.824191	1.37486	-0.296679	0.81204	1.47298	-0.249979	0.804137	1.32197	-0.283863	0.812594	1.22993	-0.240822	0.800435	1.21744	-0.272213	0.81972	1.27583	-0.187985	0.803715	1.30481	-0.223379	0.810925	1.19367	-0.24582	0.794105	1.27194	-0.254407	0.825303	1.30329	-0.273475	0.803468	1.22877	-0.306824	0.814296	1.32327	-0.270673	0.826186	1.42821	-0.242219	0.828119
-0.231351	0.809441	1.45872	-0.219305	0.822801	1.3674	-0.222423	0.828128	1.3159	-0.233607	0.824142	1.37592	-0.296699	0.812231	1.47685	-0.250366	0.804249	1.35687	-0.28392	0.812972	1.23311	-0.241216	0.800609	1.22339	-0.272187	0.819777	1.27949	-0.18896	0.803795	1.30747	-0.224567	0.81111	1.19908	-0.246868	0.795117	1.27506	-0.256151	0.825438	1.31068	-0.273771	0.803591	1.22741	-0.306832	0.81488	1.33147	-0.270957	0.826212	1.43184	-0.24271	0.828148
-0.231757	0.809485	1.47034	-0.219706	0.822957	1.37461	-0.223977	0.828101	1.31636	-0.238591	0.824111	1.37835	-0.296707	0.812441	1.47681	-0.250842	0.804342	1.37142	-0.284014	0.813201	1.2354	-0.241485	0.800877	1.22942	-0.272235	0.819825	1.28266	-0.190796	0.803927	1.3126	-0.225602	0.811345	1.20732	-0.24839	0.795412	1.27743	-0.257035	0.825582	1.31919	-0.273925	0.803705	1.22733	-0.306808	0.81546	1.34064	-0.271356	0.826237	1.43616	-0.243157	0.828165
-0.232019	0.809574	1.48495	-0.219748	0.823229	1.38305	-0.224698	0.828061	1.31797	-0.24519	0.824097	1.38024	-0.296722	0.812765	1.47732	-0.251558	0.80462	1.39081	-0.284135	0.813422	1.23876	-0.241635	0.801282	1.23972	-0.272335	0.819862	1.288	-0.192135	0.804178	1.31891	-0.226756	0.811581	1.21265	-0.249307	0.795682	1.28167	-0.257187	0.825791	1.32544	-0.274099	0.803889	1.22864	-0.306754	0.816153	1.34329	-0.271711	0.826258	1.43639	-0.243575	0.828176
-0.232455	0.809631	1.49139	-0.219984	0.823604	1.38997	-0.225339	0.828027	1.31893	-0.247383	0.824097	1.38307	-0.296725	0.813081	1.47839	-0.25241	0.805139	1.39005	-0.284199	0.813718	1.24205	-0.241839	0.801464	1.24013	-0.272467	0.819927	1.29263	-0.19396	0.804462	1.32446	-0.227787	0.811567	1.22047	-0.250312	0.796084	1.28632	-0.257407	0.826045	1.33548	-0.274318	0.803978	1.232	-0.306676	0.816437	1.34833	-0.272074	0.826299	1.43733	-0.244063	0.828191
-0.233112	0.809714	1.49262	-0.22031	0.823942	1.3941	-0.226293	0.827976	1.32123	-0.249361	0.824108	1.38659	-0.296696	0.813473	1.47909	-0.253042	0.805419	1.39057	-0.284247	0.814313	1.24311	-0.242155	0.801646	1.2415	-0.272506	0.819997	1.29794	-0.195029	0.804757	1.33292	-0.229523	0.811609	1.23254	-0.251467	0.796409	1.29468	-0.25782	0.826124	1.33299	-0.274413	0.804066	1.23791	-0.306489	0.816427	1.35034	-0.272544	0.826377	1.43932	-0.244469	0.828193
-0.233688	0.809835	1.49494	-0.221121	0.82429	1.39784	-0.22682	0.827888	1.32448	-0.250189	0.824134	1.39104	-0.29663	0.813623	1.47984	-0.25376	0.805587	1.39179	-0.284282	0.814678	1.24565	-0.24263	0.801778	1.24336	-0.272563	0.820125	1.30196	-0.196586	0.804908	1.33618	-0.231716	0.811688	1.23514	-0.252975	0.796562	1.29994	-0.258142	0.826219	1.33331	-0.274553	0.804161	1.23964	-0.306302	0.816449	1.35288	-0.273117	0.826476	1.4421	-0.245119	0.82819
-0.234327	0.810041	1.49728	-0.222286	0.824681	1.39998	-0.227539	0.827847	1.32686	-0.251465	0.824159	1.39016	-0.296611	0.813768	1.48082	-0.254474	0.805755	1.39262	-0.284324	0.814661	1.24865	-0.24276	0.802041	1.24696	-0.272645	0.820213	1.30565	-0.197851	0.805134	1.34151	-0.233707	0.811719	1.23763	-0.254686	0.796719	1.30304	-0.258313	0.826286	1.33412	-0.274604	0.804289	1.24226	-0.305863	0.816499	1.35608	-0.273584	0.826543	1.44728	-0.245359	0.828179
-0.235146	0.810267	1.49982	-0.22322	0.82483	1.40228	-0.227811	0.827808	1.33195	-0.252794	0.824197	1.39003	-0.296548	0.813837	1.4804	-0.25501	0.805934	1.39336	-0.284358	0.814681	1.25155	-0.242973	0.802033	1.25252	-0.272729	0.820309	1.30825	-0.199407	0.805438	1.34571	-0.235558	0.811767	1.24044	-0.256073	0.796969	1.30567	-0.258657	0.826349	1.33569	-0.274704	0.804478	1.24292	-0.305094	0.816581	1.35982	-0.273484	0.826596	1.44967	-0.245767	0.828164
-0.235905	0.810689	1.50155	-0.224447	0.824936	1.40295	-0.228156	0.827758	1.34054	-0.254901	0.824233	1.39031	-0.296437	0.813984	1.47985	-0.255872	0.806189	1.39461	-0.284359	0.814738	1.25453	-0.243228	0.802098	1.25769	-0.272787	0.820399	1.31029	-0.20163	0.805753	1.34904	-0.235406	0.811808	1.24345	-0.258903	0.797101	1.30801	-0.259188	0.826384	1.33738	-0.274804	0.804611	1.24407	-0.303831	0.816678	1.36561	-0.273421	0.826642	1.44917	-0.246096	0.828145
-0.236896	0.811009	1.50283	-0.225261	0.825124	1.40402	-0.228753	0.827739	1.35234	-0.257521	0.8243	1.39104	-0.296341	0.814089	1.47972	-0.256069	0.806596	1.39632	-0.284377	0.814791	1.2565	-0.243737	0.802252	1.26552	-0.272867	0.820563	1.31197	-0.204384	0.806213	1.35227	-0.23546	0.811893	1.24876	-0.264471	0.797357	1.31154	-0.259659	0.826408	1.33958	-0.274924	0.804883	1.24715	-0.304121	0.816828	1.36719	-0.273383	0.826685	1.44921	-0.246639	0.828136
-0.237369	0.8111	1.50462	-0.225639	0.825173	1.4054	-0.229792	0.827757	1.35727	-0.258271	0.824366	1.39172	-0.296355	0.81424	1.4799	-0.256402	0.807179	1.40013	-0.284473	0.814958	1.25922	-0.244587	0.802584	1.27191	-0.273115	0.820858	1.31347	-0.205465	0.806951	1.35392	-0.235751	0.812072	1.25288	-0.268923	0.797694	1.31358	-0.260694	0.826482	1.34324	-0.275133	0.805706	1.25108	-0.304334	0.817183	1.36851	-0.273461	0.826762	1.44954	-0.247174	0.82816
-0.237863	0.81129	1.50643	-0.226046	0.825268	1.4062	-0.230594	0.827798	1.36314	-0.259185	0.824495	1.3925	-0.296371	0.814541	1.47992	-0.256964	0.80805	1.40319	-0.284645	0.815219	1.26148	-0.245113	0.803084	1.28359	-0.273463	0.821108	1.31338	-0.206929	0.807731	1.35735	-0.236093	0.812226	1.2598	-0.270357	0.798138	1.31506	-0.262528	0.826611	1.34736	-0.275359	0.806319	1.25705	-0.304356	0.817535	1.37053	-0.273601	0.826898	1.45023	-0.2477	0.828239
-0.238579	0.811688	1.50733	-0.226486	0.825449	1.40729	-0.231554	0.827878	1.36483	-0.259433	0.824638	1.39358	-0.296386	0.81481	1.48011	-0.257902	0.809638	1.40528	-0.284858	0.815564	1.26238	-0.245859	0.803697	1.29721	-0.273913	0.821168	1.31403	-0.208292	0.807843	1.36372	-0.236687	0.812412	1.26453	-0.272671	0.798748	1.31749	-0.263608	0.826832	1.35094	-0.275556	0.807492	1.26408	-0.304363	0.817941	1.37255	-0.273822	0.827027	1.45094	-0.248334	0.828348
-0.238571	0.811876	1.50752	-0.227063	0.825673	1.4084	-0.232053	0.828036	1.36547	-0.259702	0.824918	1.39565	-0.296419	0.815072	1.48036	-0.258725	0.81082	1.40822	-0.285126	0.815768	1.26351	-0.246391	0.804154	1.30936	-0.274285	0.821311	1.31518	-0.210052	0.808087	1.37054	-0.237146	0.812674	1.26896	-0.274122	0.799438	1.32252	-0.266224	0.827175	1.35697	-0.275732	0.808672	1.27124	-0.304381	0.818539	1.37619	-0.27416	0.827271	1.452	-0.249077	0.828552
-0.238778	0.812045	1.50796	-0.227882	0.825914	1.40934	-0.232692	0.828227	1.36674	-0.259913	0.825201	1.39784	-0.296515	0.815418	1.48083	-0.259423	0.811861	1.41285	-0.285517	0.815909	1.26491	-0.246962	0.804667	1.32292	-0.274744	0.821479	1.31693	-0.21116	0.808551	1.37161	-0.238067	0.81302	1.26938	-0.27434	0.800542	1.32651	-0.268983	0.827767	1.35685	-0.27599	0.809705	1.27821	-0.304415	0.818668	1.38097	-0.274583	0.827219	1.4534	-0.249973	0.828868
-0.239052	0.812222	1.50841	-0.228749	0.826234	1.41037	-0.233644	0.828612	1.36876	-0.260356	0.825324	1.40157	-0.296624	0.815536	1.48129	-0.260437	0.812294	1.41796	-0.28562	0.816233	1.267	-0.248094	0.805501	1.33054	-0.275088	0.821754	1.31882	-0.212677	0.809497	1.37319	-0.238828	0.813573	1.27062	-0.274678	0.802011	1.33339	-0.272325	0.827884	1.35733	-0.276303	0.810782	1.2838	-0.304452	0.818819	1.38658	-0.27485	0.827223	1.45418	-0.250859	0.829394
-0.239583	0.81247	1.50918	-0.229748	0.826475	1.4118	-0.234858	0.828943	1.37328	-0.260754	0.825408	1.40553	-0.296817	0.815675	1.48211	-0.262501	0.81259	1.42426	-0.285687	0.816745	1.27157	-0.249595	0.806264	1.33576	-0.275518	0.821937	1.32204	-0.213606	0.809941	1.37581	-0.238831	0.81406	1.27243	-0.274911	0.804289	1.34203	-0.27452	0.828084	1.35812	-0.276752	0.812121	1.28955	-0.304554	0.819076	1.38769	-0.275269	0.827306	1.45452	-0.25107	0.830002
-0.240544	0.812955	1.51085	-0.230507	0.826907	1.4132	-0.235952	0.829431	1.37619	-0.26151	0.825664	1.41119	-0.296809	0.81591	1.4839	-0.263613	0.812963	1.43547	-0.285815	0.81725	1.27696	-0.251838	0.807717	1.3428	-0.276079	0.822136	1.32497	-0.214378	0.810407	1.37915	-0.239055	0.814717	1.27469	-0.275379	0.80671	1.35003	-0.275461	0.828312	1.35987	-0.276856	0.813706	1.29831	-0.304717	0.819399	1.38902	-0.275525	0.827582	1.45532	-0.251445	0.830163
-0.241957	0.813357	1.51198	-0.231727	0.826891	1.41544	-0.237076	0.829864	1.37971	-0.262268	0.826209	1.41171	-0.296854	0.816256	1.48592	-0.265445	0.813524	1.44093	-0.286029	0.817555	1.28156	-0.254494	0.80926	1.34207	-0.276352	0.822374	1.32707	-0.215538	0.810751	1.38146	-0.239552	0.815357	1.27716	-0.276425	0.808595	1.3603	-0.276709	0.828415	1.36111	-0.277056	0.815449	1.30964	-0.30499	0.819483	1.39102	-0.275816	0.82782	1.45694	-0.252129	0.830307
-0.243804	0.813841	1.51379	-0.233683	0.826982	1.41748	-0.238515	0.83034	1.38348	-0.263098	0.827058	1.41289	-0.296965	0.816826	1.48838	-0.26694	0.814352	1.44325	-0.286394	0.817837	1.28592	-0.259385	0.811695	1.34212	-0.276859	0.822542	1.3296	-0.216521	0.810854	1.38432	-0.240191	0.816231	1.27849	-0.277361	0.811088	1.36993	-0.277959	0.828541	1.36248	-0.277195	0.816409	1.3223	-0.305526	0.819743	1.39199	-0.276278	0.828032	1.45778	-0.253218	0.83062
-0.244112	0.814511	1.51647	-0.234153	0.827157	1.41954	-0.239606	0.8305	1.38379	-0.264089	0.827812	1.41327	-0.297169	0.817433	1.48765	-0.267909	0.815606	1.44575	-0.286772	0.818215	1.29239	-0.262342	0.813584	1.34308	-0.277411	0.823019	1.33429	-0.218255	0.811011	1.38478	-0.241992	0.816215	1.28091	-0.278308	0.811927	1.37031	-0.278991	0.828725	1.36418	-0.277453	0.817758	1.33241	-0.306096	0.820062	1.39299	-0.276518	0.828281	1.45856	-0.25479	0.830906
-0.244731	0.814671	1.51759	-0.234743	0.82737	1.42238	-0.240894	0.830771	1.3846	-0.264696	0.828614	1.41399	-0.2975	0.817937	1.48743	-0.268967	0.817181	1.44598	-0.287395	0.818623	1.30243	-0.265041	0.815872	1.3447	-0.278472	0.823518	1.3392	-0.219566	0.811251	1.38586	-0.244647	0.816324	1.28227	-0.279997	0.812869	1.37121	-0.280076	0.829071	1.36666	-0.278073	0.818774	1.34651	-0.306832	0.820303	1.39397	-0.277005	0.828605	1.45916	-0.256636	0.831026
-0.245699	0.814992	1.51871	-0.235291	0.827709	1.42655	-0.241416	0.831167	1.3858	-0.265106	0.829236	1.41515	-0.297912	0.818466	1.48749	-0.270377	0.817618	1.44653	-0.288353	0.819017	1.31216	-0.267997	0.81837	1.34813	-0.280507	0.824168	1.34334	-0.221131	0.811682	1.38841	-0.247466	0.816508	1.28438	-0.280545	0.813593	1.37119	-0.280414	0.829445	1.36998	-0.27836	0.819192	1.3548	-0.307698	0.820753	1.39611	-0.277593	0.829023	1.45984	-0.259684	0.831293
-0.246296	0.815199	1.5189	-0.236141	0.827996	1.42806	-0.242312	0.831406	1.3869	-0.265902	0.830419	1.41725	-0.298334	0.819392	1.48784	-0.272564	0.81808	1.44728	-0.28959	0.819303	1.32258	-0.270095	0.819155	1.35122	-0.283996	0.825109	1.34642	-0.223552	0.812371	1.39039	-0.248812	0.816709	1.28646	-0.281299	0.814989	1.37182	-0.280636	0.829876	1.37032	-0.278832	0.819867	1.36052	-0.308422	0.821338	1.39948	-0.278315	0.82942	1.46064	-0.259622	0.831647
-0.247311	0.815628	1.5191	-0.237547	0.828295	1.43047	-0.24329	0.831629	1.38824	-0.266685	0.831469	1.41898	-0.29888	0.820777	1.48818	-0.273927	0.818881	1.44834	-0.290966	0.81962	1.33673	-0.270985	0.821113	1.35371	-0.287748	0.825488	1.34849	-0.226183	0.812511	1.39199	-0.249895	0.816989	1.2901	-0.282012	0.816408	1.37308	-0.281063	0.830363	1.37119	-0.27932	0.82115	1.36778	-0.309016	0.822162	1.4006	-0.279359	0.830027	1.46107	-0.259873	0.831942
-0.248212	0.816178	1.51939	-0.237774	0.828811	1.43228	-0.244386	0.831713	1.38918	-0.267344	0.832676	1.41948	-0.299419	0.821326	1.48903	-0.275574	0.819595	1.45056	-0.292864	0.820173	1.33946	-0.272381	0.822126	1.35703	-0.289857	0.825891	1.3512	-0.228262	0.812774	1.39388	-0.251972	0.817568	1.29485	-0.282745	0.816619	1.37497	-0.281613	0.830693	1.37234	-0.279985	0.821453	1.3715	-0.309888	0.823171	1.40127	-0.28075	0.83092	1.46157	-0.260175	0.832403
-0.249436	0.816491	1.51981	-0.238115	0.82954	1.43519	-0.245783	0.831772	1.38985	-0.267877	0.834222	1.41994	-0.300006	0.822158	1.49077	-0.279104	0.820265	1.4538	-0.292494	0.820837	1.3414	-0.272208	0.82311	1.36246	-0.29158	0.826364	1.35225	-0.23185	0.813054	1.39689	-0.254017	0.817763	1.30042	-0.284134	0.817022	1.37607	-0.281928	0.831082	1.37412	-0.28068	0.82188	1.37181	-0.31095	0.82371	1.40236	-0.283505	0.832473	1.46223	-0.260878	0.832795
-0.250195	0.816927	1.52034	-0.23872	0.830863	1.43767	-0.247812	0.83187	1.39092	-0.268843	0.836055	1.42076	-0.300843	0.822685	1.49142	-0.278331	0.820641	1.4587	-0.292637	0.821326	1.34322	-0.272493	0.823984	1.36889	-0.293479	0.826703	1.35343	-0.237759	0.813436	1.40112	-0.256662	0.818129	1.30349	-0.286008	0.817349	1.37778	-0.282339	0.831391	1.37545	-0.281573	0.822657	1.37261	-0.312165	0.824221	1.40359	-0.284945	0.833956	1.46286	-0.261724	0.833438
-0.250992	0.817183	1.52073	-0.239503	0.830666	1.44133	-0.250256	0.832066	1.39165	-0.270236	0.837382	1.42216	-0.301659	0.823359	1.4921	-0.277905	0.821032	1.46074	-0.293039	0.822203	1.34523	-0.272831	0.824254	1.37604	-0.294769	0.827047	1.35438	-0.245685	0.813783	1.40412	-0.258706	0.818333	1.3075	-0.28784	0.817615	1.37985	-0.282941	0.831756	1.37703	-0.282587	0.82371	1.37377	-0.31347	0.825067	1.40498	-0.285939	0.835495	1.46309	-0.263249	0.834205
-0.251633	0.817478	1.52099	-0.240393	0.830566	1.44086	-0.252298	0.832384	1.39289	-0.271916	0.83806	1.42432	-0.303052	0.823602	1.49302	-0.27757	0.821521	1.46207	-0.29383	0.823231	1.34856	-0.273449	0.824506	1.38377	-0.29666	0.827502	1.35587	-0.252234	0.813867	1.40802	-0.26103	0.818626	1.31228	-0.290635	0.818211	1.38171	-0.283885	0.832042	1.37856	-0.284484	0.825032	1.37519	-0.315908	0.825884	1.40733	-0.286617	0.83822	1.46351	-0.26502	0.83452
-0.252385	0.817992	1.52128	-0.24153	0.830553	1.44105	-0.253732	0.832741	1.39436	-0.27358	0.83855	1.42677	-0.304711	0.824297	1.49369	-0.277448	0.822206	1.463	-0.294522	0.824307	1.35253	-0.273985	0.824923	1.38713	-0.298882	0.828132	1.35687	-0.259077	0.814134	1.41336	-0.2623	0.819262	1.31764	-0.294134	0.818821	1.38328	-0.285128	0.832439	1.3803	-0.287516	0.82607	1.37805	-0.318569	0.826595	1.41029	-0.287914	0.840309	1.46402	-0.265636	0.834819
-0.253055	0.81883	1.52172	-0.242867	0.83067	1.44151	-0.25483	0.833471	1.39509	-0.276574	0.838877	1.42914	-0.305488	0.824853	1.49409	-0.277717	0.823105	1.46461	-0.295681	0.825468	1.35433	-0.274482	0.825343	1.39183	-0.301527	0.828975	1.35906	-0.261476	0.814755	1.41624	-0.263567	0.820357	1.32102	-0.295526	0.819344	1.38596	-0.286552	0.832812	1.38266	-0.292272	0.826932	1.38078	-0.320284	0.827252	1.41353	-0.289843	0.842541	1.4648	-0.266473	0.835284
-0.253914	0.81975	1.52205	-0.244705	0.830879	1.44226	-0.256543	0.834224	1.3959	-0.282349	0.839145	1.43294	-0.306207	0.825586	1.49485	-0.278237	0.823967	1.46695	-0.296265	0.826722	1.35601	-0.275501	0.825874	1.39631	-0.304027	0.829464	1.3615	-0.26354	0.815452	1.41929	-0.264608	0.821826	1.32604	-0.296063	0.819992	1.39119	-0.287923	0.832923	1.38746	-0.293764	0.827483	1.38325	-0.321406	0.828035	1.41963	-0.289445	0.844288	1.46501	-0.267352	0.836165
-0.255055	0.820661	1.52263	-0.245361	0.831167	1.44346	-0.260334	0.835167	1.39758	-0.283303	0.839578	1.43615	-0.307192	0.826002	1.49632	-0.278881	0.824883	1.46959	-0.296802	0.827295	1.35714	-0.277302	0.826336	1.40097	-0.306246	0.830135	1.36561	-0.266456	0.816602	1.42023	-0.26619	0.82306	1.33293	-0.296708	0.82055	1.3928	-0.289844	0.83313	1.39108	-0.296624	0.82761	1.38578	-0.322569	0.828579	1.42776	-0.289149	0.846167	1.46555	-0.267912	0.837077
-0.256666	0.821061	1.52393	-0.246065	0.831631	1.44532	-0.261844	0.836439	1.40107	-0.284999	0.839806	1.43799	-0.308541	0.826706	1.49675	-0.279511	0.825013	1.47404	-0.297429	0.828069	1.35874	-0.279527	0.826947	1.40554	-0.309636	0.830508	1.36665	-0.269689	0.81709	1.42083	-0.26776	0.823255	1.33988	-0.297526	0.82104	1.39489	-0.294813	0.833475	1.3949	-0.29889	0.827832	1.38717	-0.323348	0.828865	1.43285	-0.289143	0.846473	1.4666	-0.268363	0.837982
-0.258395	0.821289	1.52443	-0.246756	0.832215	1.44639	-0.264716	0.838476	1.40038	-0.286499	0.840166	1.43889	-0.309084	0.827427	1.49752	-0.280401	0.825109	1.48009	-0.299205	0.829421	1.36089	-0.282886	0.827562	1.4083	-0.313179	0.830993	1.36914	-0.27252	0.817646	1.42231	-0.269205	0.823555	1.35514	-0.298267	0.821302	1.39692	-0.29565	0.833424	1.40189	-0.301975	0.828077	1.38905	-0.324873	0.828917	1.43805	-0.289429	0.846728	1.46871	-0.268923	0.838866
-0.259596	0.821553	1.52551	-0.246833	0.832615	1.44753	-0.266965	0.840648	1.40035	-0.287582	0.840371	1.44054	-0.309753	0.827737	1.49798	-0.28146	0.825296	1.48569	-0.301732	0.829953	1.36291	-0.28746	0.828326	1.41043	-0.317053	0.831418	1.37312	-0.27456	0.818252	1.42334	-0.26974	0.823774	1.36157	-0.298461	0.821575	1.39777	-0.29618	0.833509	1.40806	-0.303768	0.82841	1.39157	-0.325659	0.829053	1.44393	-0.289767	0.847318	1.47295	-0.270088	0.839667
-0.261375	0.821834	1.52709	-0.247252	0.833258	1.44897	-0.268231	0.842676	1.40098	-0.289149	0.840643	1.44296	-0.310862	0.828058	1.49865	-0.282029	0.825622	1.49347	-0.303291	0.830366	1.3671	-0.291201	0.829409	1.41222	-0.321914	0.831933	1.37696	-0.279518	0.819401	1.4252	-0.270424	0.824212	1.36992	-0.298747	0.821789	1.39899	-0.297058	0.83367	1.415	-0.306917	0.828494	1.39493	-0.326157	0.829225	1.44681	-0.290451	0.848148	1.47459	-0.272373	0.840017
-0.26267	0.822245	1.52742	-0.248256	0.833938	1.45044	-0.269549	0.841921	1.40285	-0.290953	0.841013	1.44589	-0.311538	0.82857	1.49943	-0.282647	0.82601	1.49931	-0.304408	0.83056	1.37433	-0.293147	0.830033	1.41429	-0.329526	0.83259	1.38085	-0.289488	0.820771	1.42767	-0.271099	0.824963	1.37707	-0.299224	0.821961	1.40074	-0.298286	0.833861	1.4208	-0.308933	0.828558	1.39814	-0.326916	0.829587	1.4499	-0.291425	0.849909	1.47597	-0.274512	0.840341
-0.262971	0.822694	1.52802	-0.248954	0.834355	1.4522	-0.27077	0.841617	1.40376	-0.29369	0.841157	1.45019	-0.312558	0.828981	1.50001	-0.283736	0.826345	1.50762	-0.305009	0.830808	1.38414	-0.295826	0.830418	1.41573	-0.336132	0.833528	1.38356	-0.298239	0.821512	1.43053	-0.272405	0.826271	1.38616	-0.300019	0.822317	1.40259	-0.300271	0.83409	1.42874	-0.311155	0.828691	1.40003	-0.327572	0.829781	1.45317	-0.293263	0.85032	1.47694	-0.277901	0.840439
-0.263935	0.822798	1.52894	-0.249788	0.834481	1.4557	-0.271441	0.841487	1.40505	-0.294973	0.84151	1.4536	-0.313953	0.829557	1.50168	-0.285185	0.826757	1.51086	-0.306183	0.831125	1.38879	-0.299089	0.831007	1.41817	-0.33554	0.833751	1.38607	-0.308013	0.82233	1.43215	-0.273694	0.828102	1.38733	-0.301006	0.822696	1.40808	-0.302139	0.834375	1.44016	-0.312235	0.828854	1.40236	-0.328726	0.830025	1.45714	-0.29434	0.851023	1.47772	-0.283032	0.840504
-0.265163	0.823038	1.52958	-0.2509	0.834607	1.46083	-0.272802	0.84137	1.40638	-0.296922	0.841919	1.46009	-0.314805	0.829906	1.50415	-0.287541	0.827318	1.51771	-0.306863	0.831387	1.39103	-0.301006	0.83191	1.42097	-0.334953	0.833906	1.38708	-0.31126	0.823953	1.4366	-0.274819	0.830892	1.38919	-0.302203	0.823168	1.41737	-0.305279	0.834641	1.43933	-0.312905	0.829082	1.40378	-0.329564	0.830262	1.46235	-0.295282	0.851614	1.47892	-0.281198	0.840601
-0.266586	0.823496	1.53019	-0.252545	0.834752	1.46514	-0.274069	0.84142	1.40981	-0.299219	0.842427	1.46377	-0.315122	0.830389	1.5066	-0.287242	0.827603	1.52673	-0.307609	0.831946	1.39424	-0.303981	0.832397	1.42411	-0.334652	0.834121	1.38857	-0.313119	0.825372	1.44237	-0.27603	0.83383	1.39039	-0.302829	0.823846	1.43005	-0.305583	0.835124	1.43864	-0.313047	0.829597	1.40612	-0.330153	0.830618	1.4699	-0.297151	0.852238	1.48061	-0.278513	0.840788
-0.267519	0.824165	1.53124	-0.254003	0.834892	1.46718	-0.275406	0.841493	1.41241	-0.301025	0.842684	1.47011	-0.315478	0.830928	1.50944	-0.287248	0.8281	1.54397	-0.308568	0.832379	1.39703	-0.307621	0.83335	1.42584	-0.334854	0.834351	1.38934	-0.3135	0.825684	1.44575	-0.277714	0.83603	1.39198	-0.303407	0.824751	1.4369	-0.305989	0.835658	1.43818	-0.313237	0.830293	1.40923	-0.331627	0.831073	1.48055	-0.299578	0.853077	1.48285	-0.273887	0.840967
-0.267621	0.824679	1.53249	-0.255919	0.835192	1.46827	-0.277486	0.841665	1.41377	-0.301341	0.843029	1.47596	-0.315538	0.831457	1.51081	-0.287425	0.828362	1.55519	-0.310169	0.832681	1.40118	-0.312717	0.833979	1.42858	-0.334964	0.834814	1.39061	-0.313749	0.826112	1.44866	-0.279489	0.83856	1.39355	-0.303914	0.825494	1.44355	-0.30637	0.835811	1.43846	-0.313565	0.83046	1.41072	-0.331984	0.831647	1.48785	-0.299125	0.853939	1.48596	-0.270524	0.841241
-0.267839	0.824984	1.53372	-0.258675	0.835638	1.46966	-0.279495	0.84177	1.416	-0.301832	0.843417	1.48102	-0.31572	0.832026	1.51224	-0.287754	0.82864	1.57116	-0.311846	0.832916	1.40549	-0.31418	0.835037	1.42951	-0.335108	0.835567	1.39342	-0.314195	0.826646	1.45252	-0.280241	0.841005	1.39497	-0.304966	0.825926	1.45503	-0.306952	0.83616	1.43948	-0.314105	0.830655	1.41286	-0.332312	0.831625	1.49784	-0.298802	0.854317	1.49349	-0.267901	0.841879
-0.268343	0.825287	1.53512	-0.259795	0.836012	1.47196	-0.28058	0.841953	1.42136	-0.302407	0.843715	1.48792	-0.315969	0.832947	1.51426	-0.288195	0.829245	1.59755	-0.311624	0.833387	1.40821	-0.31596	0.835947	1.43129	-0.335261	0.836645	1.39771	-0.314467	0.827555	1.45716	-0.280774	0.843759	1.39788	-0.305731	0.826544	1.47061	-0.307405	0.836788	1.44108	-0.314547	0.83101	1.41632	-0.332351	0.831726	1.50979	-0.298683	0.854781	1.50384	-0.264238	0.842487
-0.269336	0.825684	1.5374	-0.260924	0.836271	1.4746	-0.281863	0.842203	1.42724	-0.303204	0.844121	1.49178	-0.316201	0.834143	1.51637	-0.288675	0.829345	1.62196	-0.311492	0.833612	1.41192	-0.318426	0.83709	1.43336	-0.335292	0.837636	1.40047	-0.314682	0.828907	1.45631	-0.280987	0.842881	1.40226	-0.306538	0.827285	1.47605	-0.307616	0.837747	1.4439	-0.315055	0.831466	1.42248	-0.332345	0.831973	1.51903	-0.298642	0.854925	1.50847	-0.258663	0.843569
-0.269901	0.826209	1.54087	-0.261273	0.836468	1.4755	-0.283192	0.842565	1.43561	-0.303684	0.844825	1.49809	-0.316377	0.836171	1.51846	-0.289413	0.829548	1.63063	-0.311402	0.833894	1.41672	-0.318966	0.838069	1.43431	-0.335263	0.838454	1.404	-0.314774	0.83055	1.45597	-0.28136	0.842384	1.40569	-0.307109	0.828196	1.47606	-0.307655	0.839132	1.44814	-0.315699	0.831933	1.426	-0.332292	0.832382	1.52617	-0.298665	0.855073	1.50864	-0.253291	0.844662
-0.271511	0.827129	1.54362	-0.261329	0.836885	1.4773	-0.284728	0.843229	1.44454	-0.304104	0.845194	1.50364	-0.316339	0.838798	1.52037	-0.289718	0.829963	1.64258	-0.311323	0.834217	1.42102	-0.319327	0.838862	1.43709	-0.335149	0.83931	1.40825	-0.314896	0.833263	1.45632	-0.281598	0.841864	1.41298	-0.307535	0.828957	1.47675	-0.307692	0.840092	1.452	-0.316842	0.832691	1.42912	-0.332145	0.833112	1.5335	-0.298703	0.855345	1.50942	-0.251436	0.845981
-0.273371	0.828765	1.54461	-0.26151	0.837562	1.4797	-0.285254	0.84397	1.45688	-0.304176	0.845488	1.5075	-0.316295	0.841619	1.52258	-0.290258	0.830497	1.65578	-0.311265	0.834659	1.42315	-0.319706	0.839628	1.44277	-0.334979	0.840371	1.41526	-0.314999	0.834827	1.45733	-0.282071	0.841645	1.42238	-0.308211	0.829524	1.47825	-0.307744	0.84137	1.4555	-0.317847	0.833424	1.43528	-0.331916	0.833796	1.53989	-0.29879	0.855718	1.51019	-0.251299	0.847596
-0.274228	0.829838	1.54608	-0.261772	0.838772	1.48215	-0.285875	0.844198	1.46652	-0.304284	0.845807	1.51091	-0.316261	0.843803	1.52696	-0.290753	0.831366	1.66356	-0.311268	0.8351	1.42763	-0.319678	0.840821	1.45152	-0.334935	0.840385	1.41632	-0.315107	0.836961	1.46001	-0.282466	0.841658	1.43386	-0.308395	0.830145	1.48161	-0.307862	0.843104	1.45936	-0.318468	0.834275	1.44218	-0.331781	0.834505	1.55064	-0.298885	0.855964	1.51184	-0.251318	0.849467
-0.27543	0.830319	1.54831	-0.262153	0.83965	1.48347	-0.286614	0.84464	1.47875	-0.304386	0.846402	1.51564	-0.31627	0.8456	1.53386	-0.290607	0.832084	1.67461	-0.311295	0.835654	1.42769	-0.319664	0.842044	1.4539	-0.334893	0.84055	1.41859	-0.315271	0.839589	1.46224	-0.282791	0.841824	1.44453	-0.308491	0.831022	1.48491	-0.307864	0.842729	1.46267	-0.319031	0.835356	1.44777	-0.331598	0.835417	1.5558	-0.298971	0.856329	1.51437	-0.251559	0.850205
-0.276247	0.830905	1.54939	-0.262431	0.840975	1.48683	-0.287429	0.845031	1.48815	-0.304472	0.847266	1.52134	-0.316283	0.847098	1.54116	-0.290523	0.832745	1.67044	-0.311337	0.836461	1.42884	-0.319661	0.843255	1.45637	-0.334804	0.840979	1.42241	-0.315405	0.841645	1.46618	-0.282897	0.84203	1.45374	-0.30865	0.832607	1.48656	-0.307901	0.842295	1.46395	-0.31963	0.836125	1.45863	-0.331431	0.836106	1.55687	-0.299143	0.856796	1.51585	-0.252069	0.850503
-0.27761	0.831521	1.55076	-0.262827	0.843477	1.48869	-0.288246	0.84549	1.50218	-0.304549	0.847824	1.52433	-0.316293	0.848064	1.54726	-0.290515	0.833698	1.67006	-0.3114	0.837344	1.4312	-0.319654	0.843626	1.46085	-0.334645	0.841567	1.426	-0.3156	0.843912	1.47199	-0.283133	0.842465	1.46697	-0.308931	0.83365	1.48846	-0.308017	0.842067	1.46608	-0.320431	0.837123	1.46547	-0.331069	0.836754	1.55742	-0.299432	0.857513	1.51788	-0.252841	0.850921
-0.278642	0.831876	1.55327	-0.263609	0.846384	1.4913	-0.288507	0.845595	1.51391	-0.304703	0.848057	1.52985	-0.316317	0.849073	1.55838	-0.2906	0.835724	1.66986	-0.31154	0.838152	1.43534	-0.319655	0.844223	1.46408	-0.33435	0.842074	1.42984	-0.315659	0.846513	1.4801	-0.283593	0.843193	1.49137	-0.308936	0.834093	1.49144	-0.308149	0.842061	1.46832	-0.321699	0.838302	1.46877	-0.33076	0.837484	1.55862	-0.29964	0.858277	1.52012	-0.253662	0.851256
-0.279462	0.832339	1.55721	-0.264585	0.849312	1.49486	-0.288784	0.845895	1.51431	-0.304969	0.848472	1.53697	-0.316351	0.849707	1.56536	-0.290791	0.83706	1.67016	-0.311784	0.838884	1.44167	-0.319654	0.844427	1.47005	-0.334134	0.842882	1.43846	-0.315718	0.848997	1.49041	-0.284005	0.843883	1.51229	-0.308969	0.834804	1.49648	-0.308347	0.842222	1.47243	-0.321896	0.840216	1.47186	-0.330387	0.838712	1.56039	-0.299782	0.859069	1.522	-0.254844	0.85163
-0.279661	0.832773	1.5657	-0.265828	0.851325	1.49877	-0.289051	0.84654	1.51555	-0.305242	0.849016	1.54555	-0.316375	0.850609	1.57014	-0.29118	0.838885	1.67079	-0.312109	0.839718	1.4491	-0.31965	0.844901	1.47479	-0.333885	0.843828	1.44446	-0.315806	0.851163	1.49568	-0.284508	0.843391	1.52842	-0.309041	0.835515	1.50313	-0.308668	0.842592	1.4754	-0.322091	0.842575	1.47578	-0.329896	0.839324	1.56397	-0.299883	0.859202	1.52407	-0.255555	0.851959
-0.280074	0.833467	1.57142	-0.267603	0.852462	1.50343	-0.289564	0.846532	1.51679	-0.305488	0.849788	1.556	-0.316367	0.851353	1.57905	-0.29177	0.838992	1.67228	-0.312335	0.840143	1.45404	-0.319638	0.845118	1.47792	-0.333504	0.844777	1.45126	-0.31597	0.853038	1.50587	-0.284997	0.843016	1.5463	-0.309157	0.836361	1.50426	-0.308837	0.843058	1.47981	-0.32215	0.845075	1.47491	-0.329765	0.839685	1.56859	-0.300109	0.859457	1.5264	-0.256234	0.852361
-0.2803	0.833953	1.57628	-0.26809	0.854863	1.50241	-0.290289	0.846652	1.51935	-0.305799	0.850461	1.56704	-0.316377	0.852153	1.59063	-0.291933	0.839233	1.67371	-0.312716	0.840497	1.4574	-0.319636	0.845531	1.48402	-0.333154	0.844927	1.4583	-0.316263	0.853461	1.51424	-0.285194	0.842974	1.57153	-0.309234	0.83721	1.50647	-0.308933	0.843678	1.48595	-0.322205	0.848082	1.47515	-0.329693	0.84021	1.57268	-0.300357	0.859758	1.53001	-0.257482	0.852693
-0.280489	0.834807	1.58236	-0.268882	0.857877	1.50197	-0.291384	0.846811	1.5228	-0.306094	0.851387	1.57864	-0.316395	0.852965	1.60996	-0.292203	0.839529	1.67488	-0.312879	0.840936	1.45964	-0.319632	0.845882	1.49465	-0.332841	0.845332	1.46525	-0.316729	0.854091	1.51446	-0.285526	0.843073	1.57464	-0.309414	0.838186	1.50748	-0.309078	0.845171	1.49616	-0.322275	0.850079	1.47653	-0.32965	0.840809	1.57839	-0.300712	0.860014	1.53435	-0.259279	0.852978
-0.280694	0.835852	1.58985	-0.270413	0.859143	1.50237	-0.29288	0.847018	1.5255	-0.306655	0.85251	1.59673	-0.316457	0.854101	1.63299	-0.292538	0.840066	1.67586	-0.313016	0.84117	1.46236	-0.319645	0.846532	1.50287	-0.332449	0.845957	1.47667	-0.317127	0.854828	1.51566	-0.285769	0.843401	1.57863	-0.309617	0.838751	1.509	-0.309172	0.846752	1.50999	-0.322333	0.850904	1.479	-0.329592	0.841428	1.58528	-0.300927	0.860197	1.54182	-0.260092	0.853514
-0.280982	0.837379	1.59541	-0.271352	0.860318	1.50431	-0.294214	0.847352	1.52838	-0.306929	0.852932	1.62085	-0.316507	0.855146	1.65061	-0.293032	0.840526	1.67747	-0.31323	0.841521	1.46686	-0.319685	0.847345	1.51412	-0.332236	0.846799	1.47843	-0.31757	0.855875	1.5183	-0.286188	0.843853	1.58485	-0.309764	0.83995	1.51198	-0.309353	0.848353	1.52574	-0.322384	0.852133	1.48134	-0.329539	0.842407	1.5855	-0.301074	0.860434	1.54798	-0.261124	0.854125
-0.281254	0.838	1.60234	-0.271521	0.861202	1.50839	-0.295362	0.84795	1.53353	-0.307133	0.853151	1.63075	-0.316567	0.855942	1.66737	-0.293709	0.841131	1.67964	-0.313366	0.842152	1.46987	-0.319753	0.84758	1.52609	-0.331939	0.847795	1.48189	-0.317706	0.856547	1.51943	-0.287009	0.84406	1.59015	-0.309983	0.841525	1.51805	-0.309457	0.849528	1.54069	-0.322402	0.852491	1.48628	-0.329433	0.843232	1.58686	-0.301212	0.86099	1.55315	-0.261208	0.854757
-0.281727	0.838842	1.60613	-0.271773	0.861858	1.51392	-0.296622	0.848334	1.53724	-0.307293	0.853597	1.63428	-0.316613	0.856397	1.68744	-0.294424	0.841539	1.68346	-0.313479	0.843049	1.47402	-0.319802	0.847874	1.52917	-0.3318	0.847804	1.48561	-0.317746	0.857092	1.52192	-0.287932	0.844457	1.59231	-0.310321	0.842682	1.52155	-0.309525	0.849787	1.55219	-0.322408	0.852674	1.4895	-0.329263	0.843675	1.58956	-0.301463	0.860798	1.55841	-0.261464	0.855859
-0.282387	0.8397	1.61113	-0.271941	0.862755	1.52221	-0.297909	0.848575	1.53969	-0.3074	0.853938	1.63743	-0.316654	0.85688	1.68377	-0.295403	0.841889	1.68432	-0.313608	0.844492	1.4778	-0.319849	0.848171	1.53134	-0.33165	0.847918	1.49193	-0.317801	0.857157	1.52452	-0.288193	0.845015	1.59463	-0.310624	0.844257	1.52422	-0.309579	0.85006	1.55822	-0.322404	0.852924	1.49336	-0.329098	0.844462	1.59299	-0.301728	0.860618	1.56663	-0.261911	0.858016
-0.282867	0.84006	1.61711	-0.272202	0.863202	1.53632	-0.299258	0.84893	1.54341	-0.307566	0.854175	1.63817	-0.316695	0.857363	1.68314	-0.296838	0.842547	1.68545	-0.313711	0.846884	1.48174	-0.31991	0.848219	1.53442	-0.331419	0.848173	1.49781	-0.317824	0.857333	1.52737	-0.288794	0.846391	1.59881	-0.310866	0.847047	1.52913	-0.309668	0.850557	1.56099	-0.322391	0.853109	1.49882	-0.328953	0.845746	1.59622	-0.302016	0.860476	1.56858	-0.262261	0.861855
-0.283588	0.840366	1.62311	-0.27264	0.863411	1.54703	-0.299764	0.849635	1.54745	-0.307941	0.854504	1.63935	-0.316748	0.857969	1.68269	-0.299031	0.842744	1.68735	-0.3138	0.848251	1.48589	-0.320016	0.848502	1.53995	-0.331172	0.848444	1.50474	-0.317864	0.857819	1.53118	-0.289419	0.847721	1.60213	-0.311224	0.848835	1.53339	-0.309737	0.851084	1.56669	-0.322375	0.853359	1.50228	-0.32873	0.846555	1.59871	-0.302577	0.860494	1.57155	-0.262909	0.865735
-0.284245	0.840666	1.62666	-0.273019	0.863529	1.56873	-0.30025	0.850971	1.54942	-0.308038	0.855391	1.64169	-0.316796	0.858456	1.6829	-0.302346	0.843008	1.69203	-0.313959	0.851114	1.49023	-0.320155	0.849015	1.54465	-0.33104	0.848884	1.50819	-0.317946	0.858602	1.53772	-0.290487	0.848571	1.60485	-0.311151	0.851792	1.5392	-0.30983	0.851573	1.57351	-0.32238	0.853755	1.50704	-0.328577	0.847861	1.60471	-0.303099	0.86062	1.57551	-0.263881	0.871237
-0.28514	0.841243	1.63008	-0.27333	0.863783	1.58582	-0.300992	0.852438	1.55428	-0.308151	0.857095	1.64688	-0.316888	0.859221	1.68383	-0.306904	0.843098	1.69449	-0.314232	0.852511	1.4952	-0.320295	0.849486	1.5486	-0.331009	0.849837	1.51245	-0.318093	0.85901	1.53921	-0.29176	0.84978	1.6058	-0.311154	0.855124	1.54696	-0.310005	0.852152	1.57875	-0.322413	0.854241	1.51311	-0.328548	0.849723	1.6069	-0.303734	0.860972	1.58119	-0.264407	0.878123
-0.286417	0.842236	1.63481	-0.273834	0.864119	1.59873	-0.301782	0.853876	1.56076	-0.308353	0.859558	1.65428	-0.317063	0.860259	1.68451	-0.315387	0.843512	1.69847	-0.314671	0.853043	1.50177	-0.320492	0.849864	1.55315	-0.331029	0.850428	1.51741	-0.318402	0.859643	1.54163	-0.291942	0.851744	1.60795	-0.311245	0.857419	1.55112	-0.310123	0.85248	1.58259	-0.322484	0.854859	1.52657	-0.328562	0.850969	1.60813	-0.304737	0.861764	1.58182	-0.265326	0.886783
-0.288647	0.843302	1.64625	-0.274582	0.864581	1.61169	-0.301787	0.855519	1.57062	-0.308764	0.862192	1.65993	-0.317374	0.861031	1.68607	-0.319535	0.844246	1.70346	-0.314921	0.853496	1.50646	-0.320856	0.850507	1.55643	-0.331131	0.851442	1.52535	-0.318805	0.860631	1.54313	-0.292301	0.854032	1.61178	-0.311492	0.861863	1.55438	-0.310368	0.852773	1.58768	-0.322631	0.855391	1.53974	-0.328656	0.852097	1.61088	-0.305699	0.86228	1.58345	-0.266085	0.886194
-0.29158	0.844904	1.65122	-0.275101	0.865258	1.62742	-0.301932	0.855702	1.57577	-0.309157	0.86624	1.66256	-0.317766	0.861763	1.68818	-0.323304	0.845153	1.7069	-0.314945	0.854341	1.51307	-0.321209	0.850681	1.55976	-0.331244	0.853133	1.53034	-0.319209	0.861447	1.54601	-0.292395	0.855697	1.61543	-0.312028	0.869307	1.55794	-0.310721	0.85324	1.59137	-0.32284	0.856011	1.54503	-0.32874	0.852412	1.61303	-0.306396	0.862597	1.5862	-0.266724	0.885667
-0.293894	0.848266	1.65385	-0.275659	0.865438	1.63571	-0.302308	0.856015	1.58191	-0.309381	0.869379	1.6657	-0.318232	0.862465	1.68889	-0.32712	0.845588	1.71073	-0.31507	0.855047	1.51603	-0.321397	0.851057	1.56511	-0.331292	0.854829	1.53259	-0.319819	0.861779	1.54743	-0.292661	0.857078	1.61647	-0.312127	0.873343	1.56023	-0.311341	0.853806	1.59558	-0.323113	0.856504	1.5488	-0.328906	0.853235	1.61344	-0.30625	0.862985	1.58849	-0.267453	0.885371
-0.293086	0.852502	1.65595	-0.27634	0.865724	1.64258	-0.302705	0.856229	1.58684	-0.309633	0.869483	1.66821	-0.318888	0.862652	1.68892	-0.331204	0.845918	1.71499	-0.315146	0.855391	1.52201	-0.321542	0.851436	1.56673	-0.331404	0.855928	1.53764	-0.320577	0.862155	1.54951	-0.292932	0.858365	1.61764	-0.312359	0.878064	1.56412	-0.312323	0.854236	1.59975	-0.323308	0.857388	1.55161	-0.329048	0.854687	1.61383	-0.306248	0.863249	1.59047	-0.268448	0.885043
-0.292585	0.855424	1.65812	-0.277019	0.866124	1.65544	-0.302798	0.856661	1.59458	-0.310121	0.869677	1.6692	-0.319802	0.862951	1.68909	-0.33328	0.846342	1.72112	-0.3153	0.856058	1.52987	-0.321663	0.851686	1.56844	-0.331572	0.857093	1.54351	-0.321689	0.862816	1.55278	-0.293397	0.859201	1.61926	-0.31275	0.878636	1.56784	-0.313555	0.854976	1.60261	-0.323332	0.857968	1.5548	-0.329274	0.856637	1.61424	-0.306357	0.86352	1.59255	-0.268875	0.884812
-0.292686	0.858052	1.66022	-0.277383	0.866815	1.66486	-0.302991	0.856992	1.60149	-0.31083	0.870072	1.66966	-0.320333	0.863248	1.68963	-0.335423	0.847263	1.72281	-0.315451	0.857429	1.53546	-0.321747	0.852069	1.57156	-0.331743	0.857877	1.54701	-0.32294	0.863532	1.55621	-0.294225	0.859933	1.62125	-0.313143	0.879442	1.57485	-0.314269	0.855685	1.60566	-0.323407	0.85838	1.55645	-0.329342	0.85718	1.61478	-0.306596	0.864011	1.59318	-0.269641	0.884542
-0.292919	0.859248	1.66204	-0.277551	0.867701	1.67593	-0.303298	0.857347	1.60721	-0.311829	0.870177	1.6702	-0.320957	0.863873	1.69045	-0.337545	0.847458	1.72381	-0.315817	0.859949	1.54111	-0.321888	0.852349	1.57508	-0.331971	0.859032	1.55312	-0.323889	0.863945	1.55971	-0.295399	0.860237	1.62476	-0.31321	0.880597	1.58009	-0.315313	0.856348	1.60706	-0.323534	0.858725	1.55801	-0.329392	0.858207	1.61599	-0.306917	0.864704	1.59477	-0.270464	0.884526
-0.293299	0.860332	1.66563	-0.278077	0.868798	1.68275	-0.303649	0.857491	1.61438	-0.312248	0.870399	1.6714	-0.321692	0.864377	1.69116	-0.34124	0.847738	1.72529	-0.316174	0.861077	1.54301	-0.32217	0.852656	1.58248	-0.332392	0.860036	1.55516	-0.325324	0.864115	1.56424	-0.296622	0.860416	1.62731	-0.313329	0.880926	1.58321	-0.3164	0.856585	1.60887	-0.323638	0.859174	1.56013	-0.32947	0.858749	1.61736	-0.307332	0.865052	1.59561	-0.271115	0.884577
-0.293758	0.860886	1.67004	-0.278454	0.870482	1.69136	-0.304002	0.857718	1.6224	-0.313099	0.870544	1.67295	-0.32346	0.864784	1.69173	-0.341098	0.848461	1.72797	-0.316764	0.861662	1.54617	-0.322447	0.853389	1.58958	-0.332716	0.861631	1.55784	-0.327145	0.864217	1.56513	-0.297645	0.860608	1.62963	-0.313477	0.881161	1.58733	-0.316672	0.856939	1.61085	-0.323816	0.859483	1.56279	-0.329587	0.858894	1.61824	-0.307571	0.865369	1.59734	-0.271483	0.884624
-0.294189	0.861302	1.67324	-0.27891	0.871288	1.69221	-0.304318	0.858073	1.63448	-0.313976	0.870754	1.67574	-0.323928	0.865304	1.69272	-0.341102	0.849175	1.7309	-0.31747	0.862189	1.54893	-0.322736	0.853945	1.5925	-0.333137	0.863282	1.55952	-0.329831	0.864386	1.56689	-0.298429	0.860772	1.63086	-0.313735	0.881361	1.59347	-0.317103	0.857615	1.61443	-0.324112	0.859657	1.56644	-0.329684	0.85919	1.61942	-0.307768	0.865744	1.59993	-0.272029	0.884659
-0.295113	0.861959	1.67679	-0.279267	0.872691	1.69277	-0.304884	0.858441	1.63338	-0.31464	0.871098	1.67739	-0.324598	0.865892	1.69476	-0.341118	0.850035	1.73252	-0.31812	0.862719	1.55347	-0.323086	0.854079	1.59399	-0.333354	0.865778	1.56217	-0.33062	0.864518	1.56942	-0.298735	0.861111	1.63241	-0.314147	0.881538	1.59501	-0.317326	0.858499	1.61648	-0.324423	0.859857	1.56902	-0.329796	0.859358	1.62181	-0.308181	0.866158	1.60135	-0.272949	0.884755
-0.295199	0.862446	1.68222	-0.279933	0.873942	1.6935	-0.305449	0.858701	1.63249	-0.31466	0.871276	1.67917	-0.325386	0.866305	1.69518	-0.341124	0.850968	1.73339	-0.318309	0.863505	1.5584	-0.323345	0.854348	1.59573	-0.333482	0.86773	1.56691	-0.331496	0.864749	1.5718	-0.299292	0.861765	1.63403	-0.314801	0.88184	1.59615	-0.317446	0.859691	1.62145	-0.324592	0.86016	1.5719	-0.329951	0.859607	1.62445	-0.308625	0.866672	1.60365	-0.273998	0.884894
-0.295466	0.863277	1.68904	-0.280623	0.875222	1.69467	-0.306001	0.859078	1.63257	-0.314744	0.871615	1.68123	-0.325926	0.866763	1.69584	-0.341127	0.851933	1.73422	-0.318557	0.864592	1.56372	-0.32376	0.854584	1.59822	-0.33374	0.870788	1.56741	-0.332096	0.865164	1.57514	-0.299506	0.862643	1.6346	-0.315214	0.882158	1.59759	-0.317586	0.860372	1.62672	-0.324721	0.860185	1.57654	-0.33029	0.859887	1.6268	-0.308816	0.867816	1.60657	-0.275631	0.88515
-0.295871	0.864051	1.69419	-0.28171	0.8753	1.6956	-0.306059	0.859543	1.63303	-0.314861	0.871939	1.68419	-0.326213	0.867234	1.69679	-0.341134	0.852909	1.73464	-0.318925	0.865593	1.56961	-0.324796	0.854962	1.60133	-0.333947	0.875109	1.56835	-0.332693	0.865732	1.5794	-0.299956	0.863764	1.63587	-0.315539	0.88278	1.59856	-0.317916	0.861279	1.63089	-0.324818	0.860364	1.58068	-0.330686	0.860109	1.62925	-0.308969	0.868871	1.60922	-0.277543	0.885644
-0.295965	0.865512	1.70059	-0.283527	0.875477	1.69744	-0.306213	0.86038	1.63347	-0.315029	0.87237	1.68687	-0.326549	0.867442	1.69806	-0.341171	0.854766	1.73539	-0.319314	0.865807	1.57338	-0.32528	0.855264	1.60605	-0.334362	0.879134	1.56998	-0.333071	0.866013	1.5828	-0.300228	0.865148	1.63733	-0.315561	0.883439	1.59931	-0.3184	0.862238	1.63458	-0.325007	0.860637	1.58635	-0.331432	0.860488	1.63214	-0.309291	0.87058	1.61263	-0.277409	0.886342
-0.296132	0.8664	1.70492	-0.285915	0.875672	1.70088	-0.306355	0.861702	1.63401	-0.315356	0.872714	1.69024	-0.32669	0.867742	1.70013	-0.341211	0.857016	1.73642	-0.319522	0.866206	1.57425	-0.325575	0.855921	1.61246	-0.334823	0.880327	1.57325	-0.333564	0.866519	1.58377	-0.300399	0.866542	1.63937	-0.315625	0.883761	1.60042	-0.318879	0.862687	1.63834	-0.325172	0.861012	1.59907	-0.331849	0.861259	1.63395	-0.309593	0.870934	1.61613	-0.277462	0.887621
-0.296427	0.867251	1.70808	-0.28988	0.875968	1.70524	-0.306518	0.863772	1.6349	-0.315773	0.87296	1.69505	-0.327015	0.868214	1.7013	-0.341218	0.860795	1.73673	-0.319768	0.866364	1.57563	-0.325898	0.856741	1.61749	-0.33495	0.881922	1.57802	-0.334594	0.867251	1.58514	-0.300669	0.868202	1.64086	-0.315779	0.884444	1.60242	-0.319307	0.863056	1.64138	-0.325195	0.861534	1.61271	-0.33224	0.861893	1.63579	-0.309906	0.871547	1.6178	-0.277707	0.889548
-0.296373	0.86894	1.70893	-0.297403	0.876557	1.71043	-0.306708	0.865849	1.63644	-0.316336	0.873136	1.69852	-0.327448	0.869089	1.70231	-0.341254	0.866589	1.73692	-0.320165	0.866723	1.57566	-0.326462	0.857995	1.6181	-0.335053	0.882593	1.58584	-0.335029	0.868136	1.58744	-0.301053	0.8688	1.64383	-0.315911	0.884973	1.60253	-0.319269	0.863461	1.64247	-0.325287	0.862033	1.61236	-0.33244	0.863139	1.63714	-0.31039	0.871376	1.6206	-0.278149	0.891253
-0.296504	0.869881	1.71012	-0.30579	0.876967	1.71276	-0.307133	0.868071	1.63795	-0.316775	0.873375	1.70027	-0.327584	0.86974	1.7033	-0.341372	0.875844	1.73726	-0.320383	0.867182	1.57635	-0.327191	0.859782	1.61921	-0.335182	0.88329	1.58958	-0.335498	0.868662	1.5888	-0.301454	0.869559	1.64629	-0.31619	0.885661	1.60314	-0.319368	0.863996	1.64415	-0.325472	0.862601	1.61278	-0.332765	0.864865	1.64016	-0.310944	0.87149	1.62281	-0.279027	0.892674
-0.296865	0.871583	1.71107	-0.313262	0.877361	1.71407	-0.307621	0.870554	1.63875	-0.317322	0.873777	1.70203	-0.327954	0.870804	1.70482	-0.341557	0.880906	1.7376	-0.3207	0.867457	1.57731	-0.328672	0.860934	1.62116	-0.335515	0.884589	1.5944	-0.336055	0.869092	1.59101	-0.301911	0.870268	1.64881	-0.316616	0.886385	1.60406	-0.31963	0.864984	1.64573	-0.325779	0.863594	1.61342	-0.333133	0.866542	1.64434	-0.311506	0.871749	1.6235	-0.280078	0.894911
-0.297593	0.872054	1.71305	-0.315721	0.877574	1.71552	-0.308393	0.872845	1.64004	-0.317474	0.874714	1.70325	-0.328373	0.872734	1.70606	-0.341903	0.888031	1.73789	-0.321382	0.867843	1.57863	-0.329595	0.862015	1.62219	-0.33607	0.885685	1.60226	-0.336787	0.870066	1.59248	-0.302495	0.870982	1.65062	-0.316984	0.886836	1.6049	-0.319936	0.865704	1.64933	-0.326286	0.863905	1.61417	-0.333614	0.867025	1.65102	-0.312478	0.872223	1.62458	-0.281564	0.897604
-0.298519	0.872739	1.7162	-0.319023	0.877876	1.71809	-0.309735	0.875282	1.64119	-0.317786	0.875239	1.70356	-0.329039	0.872678	1.70675	-0.342261	0.889832	1.73821	-0.322322	0.868394	1.58071	-0.33083	0.862152	1.62342	-0.33674	0.886291	1.60905	-0.337039	0.871181	1.59432	-0.302997	0.871924	1.65294	-0.317335	0.887552	1.60648	-0.320378	0.866853	1.65454	-0.32686	0.864126	1.61509	-0.333991	0.867965	1.65947	-0.313213	0.873172	1.62689	-0.283264	0.901222
-0.29942	0.874017	1.72056	-0.321472	0.878511	1.71907	-0.31142	0.878663	1.64268	-0.318136	0.875554	1.70409	-0.330083	0.872759	1.70782	-0.342605	0.892226	1.73847	-0.323049	0.869375	1.58444	-0.331375	0.862491	1.62616	-0.337575	0.887236	1.6164	-0.337501	0.872389	1.59706	-0.303294	0.872343	1.65583	-0.317507	0.888516	1.6071	-0.321115	0.867982	1.65831	-0.327383	0.864728	1.61573	-0.334815	0.868523	1.66176	-0.313915	0.873921	1.62936	-0.285096	0.904751
-0.300741	0.875558	1.72436	-0.323258	0.879688	1.72034	-0.313716	0.881503	1.6434	-0.31841	0.875778	1.70466	-0.331498	0.873094	1.7099	-0.342799	0.893733	1.7389	-0.323912	0.870368	1.5872	-0.331929	0.863082	1.6275	-0.3383	0.888141	1.62089	-0.338171	0.873238	1.59984	-0.303807	0.872807	1.65963	-0.317961	0.889453	1.60818	-0.321698	0.869356	1.66408	-0.327644	0.865584	1.61717	-0.33533	0.868972	1.66447	-0.314743	0.875093	1.63404	-0.285087	0.909164
-0.301149	0.877683	1.72866	-0.325053	0.879574	1.72093	-0.315408	0.882405	1.64458	-0.318768	0.876253	1.70533	-0.332878	0.873731	1.71214	-0.343068	0.895056	1.73932	-0.324827	0.871615	1.59061	-0.332355	0.864019	1.62866	-0.338798	0.889325	1.62904	-0.339399	0.874104	1.60264	-0.304234	0.873963	1.66349	-0.318482	0.890709	1.60921	-0.322269	0.870583	1.67159	-0.327986	0.866354	1.61858	-0.335631	0.869595	1.6659	-0.315512	0.875961	1.63913	-0.285336	0.914119
-0.30175	0.880103	1.73252	-0.325958	0.879738	1.7213	-0.317979	0.883534	1.64652	-0.318987	0.876885	1.70576	-0.334403	0.874339	1.71283	-0.343173	0.895953	1.7401	-0.32583	0.872848	1.59408	-0.332937	0.864815	1.63052	-0.339185	0.89066	1.64099	-0.340316	0.874561	1.60649	-0.304833	0.875028	1.66484	-0.318713	0.89267	1.61086	-0.32276	0.873277	1.68536	-0.328452	0.867155	1.62035	-0.336109	0.870394	1.66751	-0.316926	0.877998	1.64298	-0.285834	0.914136
-0.302259	0.882578	1.73674	-0.326929	0.880119	1.72184	-0.319559	0.884677	1.64822	-0.319402	0.876992	1.70669	-0.335613	0.87485	1.71353	-0.343281	0.89724	1.74082	-0.32632	0.875428	1.59502	-0.333385	0.865828	1.63232	-0.339822	0.891445	1.65046	-0.341239	0.87498	1.61009	-0.305312	0.876264	1.6661	-0.318885	0.894172	1.61321	-0.32284	0.877404	1.6993	-0.329215	0.86809	1.62206	-0.336407	0.871464	1.66821	-0.317457	0.881583	1.64897	-0.286721	0.914255
-0.303028	0.885136	1.74377	-0.328105	0.880705	1.72292	-0.318855	0.884749	1.64948	-0.319651	0.877354	1.70751	-0.337559	0.875749	1.71448	-0.343433	0.898817	1.74183	-0.326907	0.877453	1.59643	-0.333779	0.866944	1.63378	-0.340598	0.892284	1.65972	-0.341902	0.875774	1.61118	-0.305928	0.8778	1.66849	-0.319087	0.895891	1.61662	-0.323073	0.883465	1.71871	-0.329896	0.869525	1.62515	-0.336819	0.87249	1.67001	-0.318484	0.886464	1.65279	-0.288232	0.91454
-0.303966	0.887323	1.753	-0.330263	0.881306	1.72615	-0.318085	0.885135	1.65156	-0.31974	0.877798	1.70876	-0.340285	0.877036	1.71647	-0.34354	0.899927	1.74214	-0.327496	0.877304	1.59869	-0.334485	0.868188	1.63607	-0.34074	0.892919	1.66287	-0.342608	0.876901	1.61341	-0.306853	0.879682	1.67068	-0.31938	0.897644	1.62054	-0.323575	0.885087	1.73444	-0.330777	0.871724	1.62666	-0.337597	0.873374	1.67111	-0.319407	0.893602	1.65521	-0.290125	0.914766
-0.305419	0.890019	1.76369	-0.329713	0.882251	1.72903	-0.318117	0.885629	1.65453	-0.320009	0.878289	1.71076	-0.342656	0.879041	1.72	-0.343708	0.901157	1.74295	-0.328265	0.877378	1.6026	-0.334713	0.869875	1.6369	-0.340959	0.893325	1.66454	-0.343415	0.878306	1.61436	-0.307382	0.882847	1.67494	-0.319602	0.899827	1.62511	-0.324667	0.887189	1.74936	-0.331638	0.87513	1.62851	-0.338378	0.874675	1.67242	-0.319574	0.898272	1.65639	-0.291969	0.915167
-0.307522	0.891881	1.77601	-0.329457	0.883704	1.73364	-0.318274	0.88615	1.65595	-0.320405	0.878807	1.71139	-0.344141	0.881321	1.72317	-0.343931	0.903383	1.744	-0.328323	0.877743	1.60567	-0.334961	0.872487	1.63755	-0.341243	0.894127	1.66779	-0.34488	0.881379	1.61653	-0.30765	0.884972	1.67631	-0.319935	0.902544	1.6294	-0.326284	0.888281	1.74816	-0.332123	0.876005	1.6317	-0.339401	0.876997	1.67416	-0.319831	0.8973	1.65833	-0.292994	0.915565
-0.309913	0.894113	1.7842	-0.329523	0.886869	1.73799	-0.31869	0.886648	1.65764	-0.320883	0.879439	1.71265	-0.346083	0.887276	1.72748	-0.344221	0.904882	1.74577	-0.328512	0.87846	1.61292	-0.33529	0.875481	1.6387	-0.341502	0.894974	1.67248	-0.346938	0.885079	1.62024	-0.308206	0.88872	1.67874	-0.32051	0.906277	1.63304	-0.327528	0.889415	1.74718	-0.332837	0.877303	1.63533	-0.339436	0.877322	1.67734	-0.32028	0.896344	1.65996	-0.294342	0.916178
-0.313531	0.897972	1.78982	-0.329681	0.886909	1.74226	-0.319324	0.887487	1.65888	-0.322197	0.880861	1.71419	-0.345825	0.893538	1.73129	-0.344606	0.905797	1.74873	-0.328811	0.879176	1.61772	-0.335859	0.878415	1.64116	-0.341915	0.896431	1.67728	-0.349645	0.88699	1.62526	-0.309369	0.895752	1.68036	-0.320925	0.908079	1.63651	-0.328051	0.89012	1.74681	-0.333252	0.878568	1.63843	-0.339523	0.878316	1.68303	-0.32072	0.89608	1.66267	-0.296538	0.917044
-0.317333	0.900616	1.79299	-0.329896	0.887335	1.74789	-0.320508	0.888974	1.65981	-0.323961	0.882584	1.7164	-0.345853	0.900935	1.7351	-0.344946	0.906899	1.75434	-0.329066	0.880036	1.62462	-0.33646	0.880656	1.64481	-0.342494	0.898708	1.68525	-0.348931	0.888953	1.63035	-0.311184	0.900595	1.68254	-0.321465	0.910844	1.63756	-0.328579	0.891418	1.74726	-0.333903	0.880649	1.64042	-0.339728	0.879765	1.68872	-0.321444	0.896315	1.6668	-0.298694	0.917804
-0.319657	0.902373	1.79971	-0.330224	0.88825	1.75013	-0.321704	0.891332	1.66163	-0.324999	0.884976	1.71798	-0.346007	0.909758	1.73779	-0.345123	0.907618	1.76003	-0.329384	0.881534	1.63335	-0.337012	0.88412	1.64683	-0.343055	0.902685	1.69925	-0.348609	0.891306	1.63564	-0.311856	0.90381	1.68556	-0.32225	0.911977	1.63955	-0.328978	0.893124	1.74839	-0.334154	0.884416	1.64212	-0.340256	0.882071	1.69899	-0.322272	0.896909	1.6721	-0.301072	0.918763
-0.320996	0.904815	1.80539	-0.330461	0.889892	1.75211	-0.323046	0.892899	1.66602	-0.326321	0.888696	1.72036	-0.346257	0.925913	1.74193	-0.345249	0.908728	1.76613	-0.329746	0.881884	1.62797	-0.337558	0.887431	1.64889	-0.343603	0.907021	1.70229	-0.348479	0.894025	1.63822	-0.312492	0.905224	1.69086	-0.322412	0.912901	1.6429	-0.329226	0.895834	1.74917	-0.334432	0.889372	1.64532	-0.340652	0.882287	1.71302	-0.322723	0.897929	1.6748	-0.302578	0.918512
-0.322539	0.906448	1.8106	-0.330727	0.891893	1.75408	-0.325447	0.895373	1.67043	-0.328572	0.894278	1.72303	-0.346274	0.943903	1.7463	-0.345429	0.909408	1.77261	-0.330367	0.882796	1.62073	-0.338046	0.889737	1.65187	-0.344025	0.910011	1.70616	-0.348375	0.896033	1.64112	-0.313321	0.906873	1.6991	-0.322729	0.913571	1.64555	-0.329592	0.900566	1.75021	-0.334634	0.890867	1.64844	-0.341032	0.883048	1.71969	-0.323981	0.898672	1.67705	-0.30361	0.918796
-0.322827	0.90865	1.81699	-0.331128	0.895655	1.75553	-0.326381	0.897889	1.67148	-0.330281	0.90333	1.72633	-0.34639	0.965397	1.75246	-0.345686	0.910003	1.77602	-0.330889	0.884476	1.61232	-0.338736	0.894266	1.65777	-0.344724	0.91551	1.71108	-0.34831	0.898449	1.64644	-0.313309	0.909626	1.70743	-0.323112	0.914494	1.64917	-0.330267	0.91037	1.75146	-0.334757	0.892782	1.65436	-0.341406	0.884066	1.72441	-0.325	0.89986	1.68219	-0.303858	0.919619
-0.323078	0.911437	1.81697	-0.331633	0.897392	1.75736	-0.327096	0.902938	1.67278	-0.332267	0.913335	1.72941	-0.346545	0.993866	1.74971	-0.34596	0.910725	1.77858	-0.331541	0.885724	1.60236	-0.339594	0.896796	1.66742	-0.34561	0.922948	1.71402	-0.348315	0.901085	1.65397	-0.313464	0.911671	1.70954	-0.323847	0.91608	1.65158	-0.331269	0.917965	1.75334	-0.334962	0.895051	1.65785	-0.341588	0.885453	1.72876	-0.326107	0.902559	1.68666	-0.303933	0.921018
-0.323499	0.916096	1.81721	-0.332291	0.900079	1.75917	-0.328833	0.912231	1.67406	-0.333581	0.925755	1.73461	-0.346715	0.996264	1.74847	-0.346399	0.912241	1.78099	-0.331881	0.887473	1.59773	-0.340495	0.901636	1.6784	-0.345978	0.92727	1.71592	-0.348395	0.904628	1.65757	-0.313842	0.913182	1.71301	-0.324654	0.917554	1.65428	-0.332322	0.919835	1.75519	-0.335265	0.898184	1.66039	-0.34188	0.887848	1.7289	-0.326816	0.906482	1.69257	-0.304233	0.923126
-0.324041	0.921973	1.81768	-0.332153	0.903115	1.76091	-0.330701	0.918255	1.67582	-0.334166	0.930593	1.74304	-0.346978	0.996761	1.74845	-0.347003	0.913943	1.78412	-0.332274	0.888145	1.59446	-0.341139	0.905447	1.68738	-0.346717	0.930725	1.71882	-0.348565	0.909465	1.66116	-0.314326	0.914355	1.71649	-0.325557	0.91973	1.65576	-0.333097	0.922151	1.75809	-0.335555	0.902808	1.66357	-0.342212	0.892558	1.72924	-0.327863	0.909935	1.70194	-0.304583	0.923633
-0.325076	0.930331	1.81833	-0.332132	0.904808	1.76326	-0.331691	0.923201	1.67765	-0.33474	0.937619	1.74869	-0.347191	0.997216	1.7489	-0.347455	0.915483	1.78698	-0.333021	0.889274	1.59376	-0.342262	0.910082	1.6975	-0.347405	0.935268	1.72202	-0.348853	0.910683	1.66455	-0.315	0.914886	1.72058	-0.325956	0.922946	1.65835	-0.334357	0.924709	1.76274	-0.335983	0.913773	1.66878	-0.342416	0.892307	1.73014	-0.328453	0.915397	1.71086	-0.305183	0.924875
-0.326062	0.934797	1.8188	-0.332277	0.905195	1.76497	-0.332968	0.926423	1.67948	-0.335133	0.944121	1.75414	-0.347425	0.998059	1.74969	-0.347944	0.917363	1.79221	-0.332774	0.891268	1.59438	-0.343269	0.915866	1.71657	-0.347932	0.93973	1.72634	-0.349251	0.912349	1.66737	-0.315764	0.915936	1.72568	-0.32681	0.924497	1.66198	-0.335792	0.928321	1.76714	-0.336595	0.929397	1.67365	-0.342595	0.892802	1.73166	-0.329714	0.914887	1.71527	-0.306397	0.927845
-0.327632	0.940709	1.81986	-0.332627	0.906178	1.76554	-0.334921	0.926313	1.68257	-0.335595	0.94639	1.76214	-0.347518	0.999475	1.75089	-0.348802	0.919077	1.7958	-0.332658	0.894766	1.59584	-0.344675	0.920211	1.74756	-0.348388	0.944771	1.72787	-0.349643	0.915495	1.67191	-0.316993	0.916879	1.72953	-0.328026	0.925354	1.66566	-0.336301	0.931553	1.76621	-0.337232	0.955606	1.67866	-0.342986	0.894193	1.73391	-0.331243	0.91497	1.71777	-0.307032	0.931135
-0.329806	0.939844	1.8215	-0.333201	0.907243	1.76675	-0.335233	0.92696	1.68696	-0.336091	0.948135	1.77453	-0.347671	1.00127	1.75315	-0.350118	0.922894	1.80051	-0.332782	0.898238	1.59885	-0.346451	0.9224	1.77301	-0.349134	0.950003	1.72958	-0.350336	0.918275	1.68088	-0.318609	0.918291	1.73157	-0.329515	0.926156	1.67239	-0.33679	0.935411	1.76603	-0.337859	0.972462	1.68846	-0.343093	0.896492	1.73553	-0.333349	0.915864	1.72145	-0.307596	0.936071
-0.330758	0.939528	1.8235	-0.334032	0.908537	1.76855	-0.335547	0.927626	1.69233	-0.336402	0.949727	1.78904	-0.347941	1.00258	1.75557	-0.350464	0.92807	1.80661	-0.333118	0.902311	1.60434	-0.347083	0.923939	1.79088	-0.350176	0.952184	1.7323	-0.351001	0.92227	1.69395	-0.320327	0.920839	1.73451	-0.329975	0.927149	1.67805	-0.337022	0.941299	1.76681	-0.338351	0.984196	1.70522	-0.343316	0.898368	1.73828	-0.334116	0.917229	1.72751	-0.308389	0.934928
-0.331456	0.939965	1.82629	-0.334282	0.909889	1.77182	-0.335981	0.929253	1.70041	-0.336753	0.951735	1.79706	-0.348338	1.00373	1.75975	-0.351108	0.93143	1.8158	-0.333579	0.908412	1.61127	-0.347465	0.925212	1.8019	-0.350828	0.955615	1.73564	-0.351809	0.926821	1.70865	-0.322385	0.925126	1.73736	-0.330753	0.929014	1.68645	-0.337084	0.944195	1.76894	-0.338566	0.98876	1.72694	-0.343447	0.901432	1.74277	-0.335053	0.919492	1.73949	-0.309206	0.934219
-0.332392	0.941046	1.82817	-0.334717	0.911264	1.77604	-0.33648	0.931998	1.70961	-0.337023	0.952125	1.80951	-0.348597	1.00491	1.76402	-0.351591	0.93336	1.82021	-0.333933	0.913044	1.61946	-0.348007	0.926425	1.80916	-0.351535	0.956952	1.73913	-0.35281	0.93089	1.73028	-0.326287	0.931236	1.73967	-0.33151	0.929041	1.69406	-0.337209	0.944908	1.77398	-0.338955	0.993075	1.73796	-0.343708	0.907004	1.74971	-0.335776	0.922007	1.74437	-0.309683	0.934879
-0.333838	0.941824	1.83021	-0.335397	0.914629	1.78101	-0.336958	0.932332	1.71949	-0.33734	0.953057	1.82183	-0.349085	1.00663	1.76968	-0.35193	0.936884	1.82427	-0.334871	0.918514	1.63149	-0.348639	0.928122	1.81897	-0.352192	0.958309	1.74515	-0.353174	0.938156	1.75597	-0.332243	0.942729	1.74492	-0.332233	0.929604	1.70384	-0.337403	0.945942	1.77814	-0.339563	0.991979	1.74341	-0.343991	0.914699	1.7693	-0.336882	0.925214	1.75401	-0.310527	0.935588
-0.336085	0.942987	1.83363	-0.335993	0.917695	1.7825	-0.337541	0.933165	1.73003	-0.337481	0.95513	1.82518	-0.349737	1.0079	1.77719	-0.352301	0.938261	1.82827	-0.335693	0.927746	1.63793	-0.34922	0.930655	1.83112	-0.352989	0.959839	1.75092	-0.353744	0.945489	1.76567	-0.337614	0.954659	1.74976	-0.332659	0.930544	1.7152	-0.33774	0.946781	1.78032	-0.339856	0.991055	1.74822	-0.344464	0.917235	1.78051	-0.337687	0.925393	1.76005	-0.311025	0.936766
-0.340515	0.943869	1.83956	-0.336912	0.923393	1.78379	-0.337512	0.934269	1.73378	-0.337776	0.957311	1.83177	-0.350193	1.00943	1.77815	-0.35291	0.940042	1.83064	-0.337087	0.934099	1.6421	-0.349996	0.933569	1.83265	-0.354041	0.961504	1.75608	-0.354413	0.950596	1.77518	-0.346725	0.970576	1.75559	-0.332912	0.932762	1.72016	-0.338147	0.948024	1.78215	-0.340132	0.990995	1.74798	-0.345053	0.922582	1.79189	-0.339226	0.926188	1.76336	-0.311678	0.938881
-0.341555	0.945219	1.84601	-0.338053	0.924716	1.78542	-0.337742	0.936139	1.73559	-0.338594	0.959417	1.84203	-0.350925	1.01173	1.78062	-0.353098	0.941913	1.83272	-0.338724	0.9435	1.64742	-0.351355	0.940492	1.83614	-0.356016	0.963153	1.75657	-0.354553	0.954717	1.7794	-0.350317	0.979702	1.76322	-0.333463	0.934196	1.72416	-0.338655	0.949721	1.78408	-0.340559	0.991449	1.74877	-0.345972	0.931757	1.79273	-0.34016	0.927258	1.76855	-0.312095	0.942014
-0.342993	0.94729	1.84492	-0.339299	0.926551	1.78846	-0.338219	0.937741	1.73695	-0.339232	0.96004	1.85521	-0.352026	1.01443	1.78359	-0.353447	0.943428	1.83197	-0.339712	0.957047	1.65354	-0.352444	0.947692	1.83573	-0.357534	0.964688	1.75807	-0.354791	0.962283	1.78485	-0.35366	0.988752	1.76834	-0.334046	0.935372	1.72861	-0.338866	0.952667	1.78518	-0.34108	0.992394	1.74971	-0.346412	0.936497	1.79457	-0.340958	0.928901	1.77587	-0.312389	0.94472
-0.344621	0.951212	1.84526	-0.339723	0.929636	1.79255	-0.338951	0.940324	1.73825	-0.339504	0.961244	1.86133	-0.354121	1.01883	1.78541	-0.353631	0.945498	1.83162	-0.339739	0.977435	1.65786	-0.35321	0.95553	1.83577	-0.358874	0.966869	1.75973	-0.354961	0.973927	1.78677	-0.356253	0.991545	1.77076	-0.335133	0.936117	1.72995	-0.338967	0.955849	1.78692	-0.341991	0.994251	1.75089	-0.346657	0.941337	1.79675	-0.34197	0.931785	1.78296	-0.312968	0.947161
-0.346581	0.953779	1.84558	-0.340375	0.932732	1.79516	-0.33979	0.941075	1.73931	-0.339882	0.962588	1.8639	-0.355635	1.02177	1.78783	-0.353857	0.947883	1.83165	-0.339956	1.00912	1.65835	-0.354054	0.954516	1.83607	-0.360817	0.968886	1.76249	-0.355305	0.991744	1.79001	-0.357373	0.994385	1.77291	-0.33558	0.937562	1.73217	-0.339115	0.960186	1.78905	-0.342879	0.996755	1.75248	-0.346986	0.946548	1.7978	-0.343073	0.934183	1.78163	-0.313165	0.949354
-0.348833	0.957028	1.84588	-0.341203	0.934839	1.79761	-0.340218	0.942895	1.74148	-0.340131	0.963655	1.86505	-0.357253	1.02323	1.79081	-0.354164	0.950178	1.83187	-0.340054	1.03672	1.65928	-0.354409	0.954947	1.83651	-0.363254	0.971079	1.76499	-0.355456	1.01625	1.79232	-0.359829	0.998209	1.77379	-0.336066	0.939938	1.73481	-0.339341	0.960028	1.78994	-0.343593	1.00021	1.75567	-0.347515	0.950871	1.79933	-0.345328	0.939233	1.7812	-0.313673	0.951354
-0.348886	0.960084	1.84616	-0.342287	0.937259	1.79996	-0.340587	0.944278	1.74395	-0.340423	0.965388	1.86568	-0.358958	1.02426	1.79136	-0.354643	0.954907	1.83229	-0.340301	1.03997	1.66015	-0.354933	0.956275	1.8375	-0.365854	0.973771	1.76834	-0.35575	1.0335	1.79349	-0.362813	1.00234	1.77554	-0.336912	0.94035	1.73758	-0.339723	0.960964	1.79016	-0.34413	1.00552	1.76213	-0.348275	0.953648	1.80114	-0.347773	0.943719	1.781	-0.314529	0.953632
-0.349114	0.959586	1.84657	-0.343639	0.939074	1.80053	-0.340903	0.946307	1.74606	-0.340875	0.968431	1.86655	-0.36047	1.02525	1.79222	-0.355402	0.959816	1.83263	-0.340515	1.04831	1.66129	-0.35603	0.959431	1.83915	-0.369211	0.975111	1.77077	-0.356027	1.04422	1.79564	-0.365058	1.00431	1.77668	-0.338434	0.941594	1.73938	-0.340352	0.962313	1.79093	-0.344376	1.01131	1.77192	-0.348779	0.956747	1.80303	-0.351001	0.949701	1.78125	-0.316108	0.955962
-0.349402	0.959456	1.847	-0.343919	0.940561	1.8012	-0.341464	0.948961	1.74965	-0.341479	0.970952	1.86731	-0.360992	1.02659	1.79352	-0.356885	0.962973	1.83321	-0.340993	1.05744	1.66327	-0.356583	0.962809	1.84163	-0.370519	0.976936	1.77068	-0.35663	1.04034	1.79863	-0.367813	1.00608	1.77831	-0.341115	0.944314	1.74063	-0.341257	0.962129	1.79257	-0.344574	1.0133	1.7811	-0.349552	0.959144	1.80513	-0.354336	0.957914	1.78174	-0.318447	0.960318
-0.349895	0.96	1.84761	-0.344345	0.942546	1.80203	-0.342117	0.952313	1.75323	-0.342244	0.973143	1.86894	-0.361767	1.02839	1.79656	-0.358632	0.967272	1.83449	-0.341195	1.05954	1.66674	-0.356728	0.965294	1.84304	-0.372356	0.979188	1.77096	-0.357738	1.03649	1.79867	-0.369394	1.00792	1.78055	-0.342908	0.948459	1.74281	-0.341612	0.962744	1.79359	-0.344808	1.01725	1.78395	-0.349924	0.962041	1.80813	-0.357795	0.959662	1.7825	-0.32161	0.963511
-0.350625	0.960951	1.84813	-0.34498	0.946047	1.80302	-0.343639	0.953273	1.75623	-0.343128	0.973709	1.87135	-0.362496	1.03025	1.8004	-0.360955	0.970449	1.8351	-0.341473	1.06332	1.6694	-0.357097	0.967024	1.84473	-0.373809	0.979809	1.77151	-0.35845	1.03075	1.79903	-0.369669	1.00895	1.78418	-0.345174	0.950599	1.74518	-0.342599	0.963673	1.79494	-0.345104	1.01923	1.79025	-0.350463	0.965055	1.81168	-0.36493	0.962184	1.78335	-0.325762	0.962506
-0.351753	0.962716	1.84893	-0.346091	0.954137	1.80471	-0.343656	0.95442	1.75922	-0.345165	0.974619	1.87324	-0.363109	1.03098	1.80619	-0.363443	0.974721	1.83591	-0.341988	1.06684	1.67126	-0.357489	0.967151	1.84669	-0.376242	0.980739	1.77171	-0.359562	1.02445	1.79974	-0.370352	1.01099	1.79172	-0.346074	0.952947	1.74674	-0.343982	0.965503	1.79589	-0.346049	1.02193	1.79656	-0.351356	0.968276	1.8148	-0.367918	0.967041	1.78404	-0.329964	0.961745
-0.352621	0.964481	1.84961	-0.348021	0.96281	1.8067	-0.344018	0.955367	1.7615	-0.34813	0.975579	1.8727	-0.363934	1.03227	1.80849	-0.366102	0.979422	1.83713	-0.342623	1.07106	1.67375	-0.358185	0.967749	1.8493	-0.379063	0.98175	1.77256	-0.360001	1.02034	1.80042	-0.371012	1.01553	1.80195	-0.347072	0.953843	1.74754	-0.344872	0.967769	1.79831	-0.347199	1.02365	1.80459	-0.352859	0.970319	1.8193	-0.371217	0.968335	1.78517	-0.336016	0.961848
-0.354065	0.968184	1.85097	-0.351319	0.976267	1.80933	-0.344569	0.957385	1.76426	-0.351666	0.977457	1.87258	-0.365076	1.03368	1.81081	-0.370141	0.985911	1.83852	-0.343489	1.07803	1.67709	-0.359144	0.968766	1.85349	-0.379632	0.983736	1.77316	-0.360901	1.01897	1.80139	-0.371775	1.01517	1.81032	-0.348107	0.955226	1.74868	-0.34642	0.972608	1.80014	-0.347396	1.02503	1.80604	-0.354621	0.972476	1.82084	-0.373611	0.970219	1.7859	-0.34279	0.962618
-0.35431	0.971206	1.85271	-0.354163	0.997136	1.81306	-0.345974	0.95804	1.76844	-0.356012	0.980434	1.87265	-0.366647	1.03607	1.81306	-0.372557	0.992363	1.83942	-0.344612	1.08219	1.678	-0.360317	0.970108	1.85697	-0.380504	0.98581	1.77421	-0.361264	1.01824	1.80259	-0.373175	1.01556	1.81489	-0.350579	0.958298	1.75053	-0.347732	0.97753	1.80313	-0.34807	1.02615	1.80831	-0.356491	0.974312	1.82265	-0.37517	0.971982	1.78663	-0.345229	0.963652
-0.354985	0.976947	1.85283	-0.356712	1.00182	1.81688	-0.346561	0.959376	1.76992	-0.359202	0.986181	1.87288	-0.367639	1.04021	1.81525	-0.374047	0.997999	1.8405	-0.34672	1.08567	1.67869	-0.361355	0.971642	1.85995	-0.381365	0.989335	1.776	-0.362179	1.01819	1.80396	-0.374573	1.01657	1.82205	-0.353418	0.963152	1.75292	-0.349088	0.980276	1.80624	-0.349636	1.0276	1.81307	-0.357946	0.977295	1.82266	-0.37602	0.972891	1.78791	-0.346692	0.965278
-0.355886	0.983621	1.85307	-0.358799	1.00645	1.8218	-0.347216	0.960628	1.77146	-0.361879	0.993136	1.87298	-0.36929	1.03978	1.81761	-0.373863	1.00235	1.84142	-0.348357	1.0868	1.68003	-0.362562	0.973128	1.86424	-0.381975	0.994133	1.77676	-0.363127	1.01872	1.80577	-0.376298	1.01817	1.82704	-0.355756	0.967383	1.75749	-0.350833	0.982616	1.8072	-0.351768	1.03019	1.81786	-0.358869	0.980904	1.823	-0.377369	0.973775	1.78921	-0.348332	0.967393
-0.356245	0.988719	1.8534	-0.361707	1.00867	1.82724	-0.347666	0.963234	1.77223	-0.362196	0.995574	1.87329	-0.371164	1.03959	1.82126	-0.374007	1.00586	1.84246	-0.352182	1.08746	1.68287	-0.364578	0.974062	1.86658	-0.383252	0.995628	1.77818	-0.364504	1.01942	1.80868	-0.377811	1.02061	1.83235	-0.358336	0.968298	1.75833	-0.352623	0.985684	1.80812	-0.354401	1.03347	1.82231	-0.359368	0.985647	1.82349	-0.378026	0.975281	1.7911	-0.35091	0.970766
-0.356895	0.996301	1.85403	-0.366111	1.01187	1.83141	-0.348512	0.964357	1.77394	-0.362505	0.998063	1.87372	-0.373097	1.03984	1.8243	-0.374429	1.01116	1.84344	-0.358788	1.08831	1.687	-0.365679	0.975338	1.87033	-0.383802	0.996195	1.7793	-0.366286	1.02001	1.81063	-0.37991	1.02363	1.83648	-0.360069	0.97035	1.75907	-0.353521	0.986218	1.80903	-0.355688	1.03605	1.82491	-0.359812	0.989044	1.82416	-0.379319	0.976502	1.79308	-0.355715	0.976277
-0.357648	1.00808	1.85488	-0.369578	1.01486	1.83409	-0.349513	0.965542	1.77501	-0.363012	1.00039	1.87433	-0.374094	1.04035	1.82705	-0.375185	1.01679	1.84397	-0.361107	1.08869	1.69192	-0.367283	0.976961	1.87463	-0.384281	0.997045	1.78044	-0.368	1.02094	1.81251	-0.380925	1.0271	1.84192	-0.361877	0.974002	1.7598	-0.354351	0.987071	1.81037	-0.356555	1.03876	1.82752	-0.360456	0.99261	1.82544	-0.380158	0.977618	1.79552	-0.356089	0.984955
-0.3581	1.02685	1.85569	-0.371267	1.01695	1.83929	-0.350066	0.967313	1.77665	-0.363716	1.00369	1.87493	-0.374685	1.04092	1.83077	-0.376608	1.0208	1.84517	-0.363834	1.08927	1.69947	-0.369289	0.97832	1.87805	-0.384842	0.999057	1.78177	-0.368921	1.02226	1.81376	-0.381459	1.03239	1.8496	-0.362732	0.979239	1.76048	-0.354881	0.988385	1.81129	-0.356793	1.04157	1.82961	-0.361285	1.00029	1.82835	-0.38067	0.9792	1.79849	-0.356579	0.992239
-0.358898	1.04191	1.85703	-0.37286	1.01727	1.84311	-0.350476	0.969435	1.77804	-0.363673	1.00739	1.87573	-0.375465	1.04221	1.8314	-0.378101	1.0265	1.84756	-0.366286	1.09	1.7065	-0.371518	0.980557	1.88319	-0.385633	1.00068	1.78337	-0.370221	1.02434	1.81482	-0.382	1.03983	1.85644	-0.363435	0.990879	1.76115	-0.355536	0.989697	1.81233	-0.357285	1.04494	1.83143	-0.361737	1.00158	1.83141	-0.381258	0.981434	1.79944	-0.357213	0.999097
-0.359509	1.0613	1.85888	-0.373472	1.01847	1.84899	-0.350816	0.973828	1.7807	-0.363823	1.01504	1.87687	-0.375714	1.04335	1.83231	-0.378817	1.02686	1.84849	-0.367029	1.09097	1.7137	-0.372702	0.984462	1.88554	-0.38659	1.00317	1.78459	-0.371071	1.02717	1.81688	-0.382378	1.04402	1.8694	-0.363939	1.00769	1.76196	-0.356166	0.991888	1.81344	-0.358219	1.0477	1.83579	-0.362411	1.00412	1.83263	-0.381551	0.983634	1.80097	-0.357724	1.0076
-0.360215	1.08431	1.8618	-0.374038	1.0208	1.8538	-0.351482	0.978859	1.78482	-0.363974	1.02045	1.87795	-0.376057	1.04519	1.83326	-0.379385	1.02814	1.84997	-0.367522	1.09273	1.71764	-0.373749	0.990883	1.88734	-0.387313	1.00745	1.786	-0.372362	1.03151	1.81867	-0.382944	1.04857	1.8706	-0.36484	1.02391	1.76355	-0.356473	0.994845	1.81502	-0.360297	1.05123	1.8429	-0.363392	1.00795	1.83407	-0.382033	0.986845	1.8041	-0.358615	1.02384
-0.361018	1.09443	1.86505	-0.374536	1.02479	1.86015	-0.352544	0.983555	1.78859	-0.364183	1.02275	1.87942	-0.376447	1.04722	1.83487	-0.379954	1.03049	1.85333	-0.367833	1.09514	1.72316	-0.373808	0.992665	1.88896	-0.388046	1.01486	1.78777	-0.373199	1.03892	1.81995	-0.384096	1.05547	1.87232	-0.366381	1.03035	1.76428	-0.35683	0.997999	1.81728	-0.362278	1.05278	1.84993	-0.365083	1.01359	1.83509	-0.382219	0.992184	1.80808	-0.359355	1.03863
-0.362436	1.0966	1.8669	-0.375199	1.02745	1.86947	-0.35467	0.990674	1.79124	-0.364685	1.02628	1.88042	-0.376961	1.05177	1.83764	-0.38079	1.03275	1.85586	-0.367855	1.09862	1.73085	-0.374026	0.995742	1.88958	-0.38883	1.01675	1.7887	-0.373953	1.04359	1.82179	-0.384041	1.07218	1.87456	-0.36832	1.04006	1.76586	-0.357362	1.00528	1.81875	-0.363438	1.05557	1.85347	-0.366776	1.02135	1.83646	-0.382483	0.994221	1.80874	-0.360281	1.04405
-0.362719	1.09766	1.86866	-0.375719	1.03056	1.88216	-0.357919	0.997329	1.79681	-0.365623	1.02979	1.88196	-0.377336	1.05568	1.83814	-0.381529	1.03475	1.85703	-0.368068	1.09807	1.7371	-0.374493	1.0016	1.89067	-0.389542	1.01982	1.78965	-0.374764	1.04915	1.82524	-0.384156	1.09232	1.87662	-0.370832	1.05593	1.76796	-0.358028	1.01044	1.82059	-0.365305	1.0569	1.8594	-0.368787	1.02772	1.83788	-0.382697	0.998389	1.8099	-0.362054	1.04739
-0.362977	1.10005	1.87118	-0.376174	1.0358	1.89155	-0.358746	1.0097	1.80018	-0.366718	1.03677	1.88276	-0.378141	1.06234	1.83938	-0.382214	1.03814	1.85846	-0.368394	1.09926	1.74249	-0.375499	1.00601	1.89121	-0.389981	1.02344	1.7909	-0.375996	1.05215	1.83026	-0.384528	1.10601	1.87776	-0.37454	1.07495	1.77074	-0.358666	1.01032	1.82332	-0.367325	1.05961	1.86902	-0.371949	1.03624	1.83934	-0.383214	1.00523	1.81075	-0.363022	1.05365
-0.363516	1.10258	1.87369	-0.376471	1.04096	1.89334	-0.360105	1.02776	1.80261	-0.367727	1.04528	1.88432	-0.37941	1.06628	1.84064	-0.382479	1.04316	1.85979	-0.368766	1.10166	1.75117	-0.376917	1.00879	1.89203	-0.390214	1.02998	1.79202	-0.378057	1.0563	1.83189	-0.385224	1.13354	1.87914	-0.378071	1.08692	1.77183	-0.359597	1.01158	1.82486	-0.369878	1.06457	1.88254	-0.373359	1.04072	1.84149	-0.38379	1.01315	1.81152	-0.363976	1.06242
-0.363913	1.10596	1.87528	-0.376596	1.04532	1.89454	-0.3623	1.05147	1.80542	-0.368845	1.05237	1.88571	-0.381095	1.07117	1.84231	-0.38293	1.04678	1.86232	-0.369074	1.10338	1.75504	-0.378181	1.0148	1.89357	-0.390666	1.03728	1.79342	-0.381446	1.05972	1.83433	-0.385648	1.17016	1.87997	-0.380638	1.0984	1.77343	-0.36057	1.01427	1.8271	-0.372007	1.072	1.89316	-0.374249	1.04864	1.84332	-0.384919	1.01998	1.81226	-0.364697	1.06551
-0.364494	1.10598	1.87786	-0.376886	1.05046	1.89597	-0.365159	1.06083	1.80974	-0.368906	1.05427	1.88671	-0.382488	1.07474	1.84395	-0.383529	1.05352	1.86404	-0.369775	1.10584	1.75898	-0.37875	1.01728	1.89504	-0.39091	1.04853	1.79384	-0.384723	1.0647	1.83565	-0.385951	1.20255	1.88082	-0.384515	1.10765	1.77419	-0.36256	1.01852	1.8298	-0.373798	1.07683	1.90029	-0.375128	1.05494	1.84526	-0.38515	1.03211	1.81365	-0.365706	1.06857
-0.365797	1.10726	1.88037	-0.377264	1.05422	1.89767	-0.366885	1.06797	1.81461	-0.369191	1.05663	1.88802	-0.383605	1.08077	1.84625	-0.384387	1.0653	1.8648	-0.370338	1.11201	1.764	-0.379215	1.01979	1.89482	-0.391369	1.05181	1.79473	-0.388556	1.07589	1.83788	-0.386204	1.23994	1.88192	-0.390391	1.11032	1.77577	-0.364653	1.02407	1.83401	-0.375611	1.08134	1.90384	-0.375726	1.05917	1.84746	-0.385638	1.05523	1.81624	-0.366691	1.07391
-0.368519	1.11015	1.88215	-0.37792	1.05735	1.89987	-0.36929	1.07355	1.82242	-0.369697	1.06023	1.89043	-0.385314	1.08928	1.84858	-0.385018	1.07178	1.86549	-0.371475	1.12183	1.76788	-0.379922	1.02411	1.89503	-0.39184	1.05777	1.79524	-0.392921	1.08058	1.83951	-0.386523	1.26698	1.88244	-0.396091	1.1159	1.77734	-0.366455	1.03084	1.83746	-0.377123	1.08736	1.90515	-0.376268	1.0632	1.85168	-0.386008	1.05916	1.81717	-0.368067	1.08055
-0.370277	1.11604	1.88427	-0.379149	1.0624	1.90267	-0.371592	1.08204	1.8355	-0.369874	1.06832	1.89273	-0.387254	1.09195	1.85079	-0.386315	1.07684	1.86667	-0.372565	1.12445	1.77255	-0.381036	1.03018	1.8954	-0.392751	1.06683	1.79601	-0.396498	1.08356	1.84134	-0.387045	1.29347	1.88342	-0.393156	1.12299	1.77827	-0.366586	1.038	1.84059	-0.378768	1.09418	1.90719	-0.377376	1.07031	1.85582	-0.386565	1.06433	1.81872	-0.368669	1.08484
-0.37206	1.1228	1.88636	-0.379969	1.06749	1.90493	-0.374443	1.08023	1.84131	-0.370367	1.08216	1.89615	-0.388613	1.09595	1.85325	-0.387099	1.07882	1.86843	-0.373901	1.12727	1.77888	-0.38262	1.03672	1.89633	-0.394013	1.07106	1.79703	-0.401166	1.08989	1.84349	-0.387566	1.31675	1.88414	-0.392533	1.13353	1.77857	-0.366884	1.04916	1.84307	-0.38095	1.10336	1.91029	-0.377576	1.08074	1.85898	-0.387636	1.07157	1.82088	-0.36935	1.09167
-0.37359	1.13042	1.88774	-0.38099	1.07385	1.90638	-0.3772	1.07896	1.84481	-0.371023	1.0925	1.89915	-0.390866	1.10454	1.85638	-0.387767	1.08295	1.87146	-0.374895	1.1323	1.78389	-0.38305	1.04541	1.89773	-0.396365	1.0735	1.79872	-0.402257	1.09442	1.8466	-0.388301	1.3576	1.88511	-0.392492	1.13709	1.77938	-0.36744	1.06377	1.8453	-0.381743	1.10421	1.91291	-0.377991	1.09209	1.86199	-0.388501	1.07814	1.82216	-0.371069	1.09699
-0.37518	1.1388	1.8891	-0.382331	1.08134	1.90818	-0.379961	1.07953	1.85022	-0.371943	1.09776	1.90254	-0.392335	1.10827	1.86054	-0.388557	1.08654	1.87478	-0.375886	1.14007	1.79074	-0.383761	1.05197	1.89991	-0.396941	1.07864	1.8005	-0.402923	1.09756	1.85142	-0.389104	1.36838	1.88685	-0.39265	1.13942	1.78002	-0.367836	1.07694	1.84901	-0.382499	1.10614	1.9154	-0.378576	1.09911	1.86477	-0.390135	1.08344	1.82301	-0.374476	1.10532
-0.377956	1.14824	1.89049	-0.38356	1.08928	1.91082	-0.384754	1.08083	1.85397	-0.37286	1.10221	1.90562	-0.393747	1.11463	1.86383	-0.389806	1.09046	1.87797	-0.377186	1.14812	1.79347	-0.384557	1.05628	1.90333	-0.397696	1.08902	1.8025	-0.403772	1.10427	1.85483	-0.389532	1.37049	1.88806	-0.39289	1.14249	1.78176	-0.368085	1.09103	1.85652	-0.383925	1.10822	1.91828	-0.37883	1.11038	1.86642	-0.39273	1.0906	1.82479	-0.375306	1.1117
-0.378761	1.15648	1.89293	-0.385421	1.09342	1.91305	-0.3859	1.08265	1.85802	-0.374052	1.10937	1.90868	-0.394398	1.12442	1.86492	-0.391824	1.09257	1.8821	-0.379341	1.16174	1.79457	-0.385392	1.06544	1.9065	-0.397997	1.10852	1.80328	-0.404653	1.11731	1.86023	-0.389883	1.37441	1.89047	-0.393336	1.146	1.78372	-0.368571	1.09905	1.86195	-0.385589	1.11106	1.92036	-0.379265	1.13046	1.86759	-0.396612	1.09347	1.82614	-0.375951	1.12474
-0.379764	1.16811	1.89359	-0.388136	1.09426	1.91484	-0.387775	1.08473	1.86362	-0.37528	1.11105	1.91132	-0.39544	1.13879	1.8652	-0.394115	1.09655	1.88557	-0.379709	1.163	1.79519	-0.386265	1.06713	1.91202	-0.398189	1.1135	1.80484	-0.405546	1.11737	1.8637	-0.390305	1.37736	1.89378	-0.393806	1.15212	1.7869	-0.369172	1.10698	1.86351	-0.387577	1.11599	1.9244	-0.379852	1.14211	1.86964	-0.403241	1.09734	1.8287	-0.376966	1.13371
-0.381096	1.18198	1.89525	-0.39033	1.09602	1.91641	-0.388839	1.08851	1.86497	-0.375983	1.11244	1.91355	-0.395926	1.1589	1.86586	-0.398943	1.09959	1.88888	-0.380433	1.16458	1.79697	-0.387708	1.06978	1.91885	-0.39863	1.11546	1.80689	-0.406612	1.11854	1.86795	-0.391012	1.37956	1.89934	-0.394361	1.16572	1.79102	-0.370135	1.10999	1.86423	-0.387575	1.12172	1.92553	-0.38102	1.14466	1.87159	-0.404865	1.10308	1.83128	-0.377489	1.13745
-0.383937	1.20464	1.89659	-0.392511	1.09842	1.91822	-0.389735	1.09288	1.86705	-0.377375	1.11514	1.91393	-0.396186	1.17561	1.86681	-0.403691	1.10282	1.88977	-0.38087	1.16624	1.79912	-0.38819	1.07302	1.927	-0.39935	1.11983	1.81099	-0.407635	1.12046	1.86763	-0.391824	1.38216	1.90627	-0.394752	1.18957	1.79504	-0.371432	1.11103	1.86522	-0.387791	1.13055	1.92638	-0.383116	1.14735	1.87501	-0.407099	1.10683	1.83545	-0.378266	1.14128
-0.386031	1.20825	1.89842	-0.395173	1.10387	1.92042	-0.390651	1.09758	1.87081	-0.378758	1.1195	1.9148	-0.396631	1.19218	1.86763	-0.410225	1.10912	1.89097	-0.381699	1.16889	1.80184	-0.389193	1.07873	1.9378	-0.400239	1.12874	1.81537	-0.409849	1.12341	1.86773	-0.392185	1.38436	1.91548	-0.39527	1.21985	1.79944	-0.373366	1.11405	1.866	-0.388222	1.13507	1.92697	-0.386053	1.15128	1.87762	-0.409563	1.11188	1.84027	-0.379863	1.14448
-0.387806	1.21354	1.90057	-0.398471	1.11026	1.92422	-0.391857	1.10496	1.87371	-0.379578	1.12515	1.91587	-0.397506	1.19177	1.86803	-0.412417	1.11607	1.89379	-0.382471	1.17207	1.80344	-0.390802	1.08497	1.95125	-0.400822	1.13597	1.81944	-0.411918	1.12887	1.86849	-0.392322	1.38662	1.9192	-0.396119	1.26029	1.80468	-0.375672	1.11838	1.86777	-0.389151	1.14018	1.92734	-0.389273	1.15329	1.8799	-0.411815	1.11882	1.84376	-0.381326	1.14759
-0.389142	1.22031	1.9024	-0.401885	1.11562	1.92814	-0.39424	1.11329	1.87392	-0.380978	1.12838	1.91807	-0.398738	1.19274	1.86882	-0.415518	1.12194	1.89894	-0.383179	1.17625	1.80641	-0.392056	1.09496	1.9747	-0.401039	1.13465	1.82396	-0.414403	1.13619	1.86956	-0.392769	1.38628	1.92512	-0.397288	1.27122	1.80749	-0.378464	1.12309	1.87082	-0.390452	1.1452	1.92848	-0.392102	1.15843	1.88385	-0.413289	1.1234	1.84993	-0.382918	1.15367
-0.389748	1.22769	1.90341	-0.405003	1.11728	1.9273	-0.395908	1.12158	1.87467	-0.382662	1.13163	1.91815	-0.399738	1.19461	1.87012	-0.41687	1.13082	1.90675	-0.384002	1.1837	1.80762	-0.39242	1.09492	1.99689	-0.40144	1.13476	1.83168	-0.416106	1.14179	1.87093	-0.393471	1.38643	1.92938	-0.398296	1.27669	1.80983	-0.383275	1.12153	1.87471	-0.39094	1.15582	1.9295	-0.39317	1.1603	1.88529	-0.41314	1.13022	1.85838	-0.384455	1.16618
-0.390581	1.23854	1.90422	-0.405918	1.11899	1.92754	-0.397733	1.12612	1.8757	-0.38422	1.13575	1.91882	-0.400284	1.19628	1.87095	-0.419025	1.1388	1.91798	-0.385143	1.19063	1.80903	-0.392632	1.09611	2.01901	-0.402346	1.136	1.83116	-0.418408	1.14713	1.87253	-0.394344	1.38683	1.93642	-0.398662	1.2859	1.81241	-0.386528	1.12142	1.87818	-0.391838	1.17074	1.93062	-0.394151	1.16467	1.88677	-0.41333	1.13428	1.86405	-0.385481	1.17025
-0.391374	1.24859	1.90551	-0.406761	1.12214	1.92817	-0.399411	1.13059	1.87802	-0.3863	1.13975	1.91974	-0.401153	1.19712	1.87214	-0.422315	1.14505	1.91991	-0.38756	1.20202	1.81033	-0.392983	1.09779	2.02945	-0.403188	1.13859	1.8318	-0.4216	1.15358	1.87629	-0.395296	1.38766	1.94064	-0.398965	1.29312	1.81347	-0.389986	1.12247	1.88076	-0.392931	1.1783	1.93182	-0.39496	1.16906	1.8883	-0.413823	1.1398	1.86551	-0.387115	1.17852
-0.392158	1.25308	1.9065	-0.407586	1.12659	1.92901	-0.401408	1.13557	1.88159	-0.387906	1.14357	1.92106	-0.402619	1.19936	1.87296	-0.429372	1.15098	1.92076	-0.387528	1.20801	1.81223	-0.393412	1.10238	2.04356	-0.403947	1.14117	1.83295	-0.423922	1.16142	1.87783	-0.396047	1.38835	1.94445	-0.399543	1.29181	1.81552	-0.393648	1.12512	1.88514	-0.394775	1.19246	1.93393	-0.396086	1.17199	1.89022	-0.414597	1.14711	1.86694	-0.387919	1.18787
-0.394048	1.25927	1.90768	-0.409074	1.131	1.9304	-0.404528	1.1378	1.88385	-0.389985	1.15021	1.92353	-0.404447	1.20331	1.87454	-0.437809	1.15159	1.92219	-0.387824	1.21304	1.81571	-0.394247	1.10963	2.06844	-0.405238	1.14533	1.83351	-0.427976	1.17319	1.87951	-0.396371	1.38884	1.94611	-0.399965	1.2908	1.81907	-0.398109	1.12928	1.88936	-0.397638	1.21038	1.93492	-0.397052	1.17547	1.89266	-0.415157	1.14884	1.86849	-0.388481	1.19525
-0.395886	1.26029	1.90993	-0.410804	1.13842	1.93336	-0.409114	1.14278	1.88736	-0.392664	1.15511	1.92494	-0.406745	1.20258	1.87697	-0.445082	1.15304	1.92322	-0.388647	1.21831	1.81801	-0.395132	1.12333	2.07563	-0.406317	1.15164	1.83517	-0.432973	1.18179	1.88241	-0.397144	1.38948	1.9465	-0.400803	1.29025	1.82379	-0.401747	1.135	1.89434	-0.400693	1.21914	1.93623	-0.397942	1.17592	1.89463	-0.415773	1.14956	1.87109	-0.38932	1.20597
-0.39707	1.26201	1.91146	-0.412974	1.14572	1.93469	-0.413331	1.14867	1.89049	-0.3963	1.16091	1.92543	-0.409554	1.20235	1.88054	-0.44799	1.1571	1.9243	-0.389315	1.2206	1.82103	-0.395787	1.12704	2.0785	-0.406167	1.15899	1.83773	-0.433377	1.18574	1.88459	-0.397961	1.39024	1.94742	-0.401684	1.29012	1.82487	-0.405127	1.1472	1.89756	-0.404232	1.22308	1.9373	-0.399305	1.17749	1.89662	-0.416924	1.15105	1.874	-0.391657	1.2271
-0.39774	1.26436	1.91423	-0.412488	1.15466	1.93768	-0.414766	1.15321	1.89504	-0.400661	1.16911	1.92602	-0.412158	1.20293	1.88283	-0.449641	1.16081	1.92503	-0.390002	1.2247	1.82449	-0.396873	1.13185	2.08119	-0.40647	1.16285	1.83854	-0.434315	1.19115	1.88638	-0.399449	1.39085	1.94838	-0.402934	1.29077	1.82791	-0.407874	1.15739	1.89745	-0.403986	1.22853	1.93935	-0.39992	1.18051	1.89812	-0.418257	1.1546	1.87585	-0.392798	1.24653
-0.398804	1.26807	1.91823	-0.412145	1.1708	1.94083	-0.417517	1.16257	1.8996	-0.402405	1.17472	1.92694	-0.41491	1.20428	1.88626	-0.452125	1.16439	1.92693	-0.390618	1.2268	1.83015	-0.396922	1.13813	2.08245	-0.407066	1.1678	1.84003	-0.435434	1.20007	1.89019	-0.400691	1.39178	1.94887	-0.40495	1.29246	1.83123	-0.410037	1.16404	1.89788	-0.404244	1.23988	1.93904	-0.400984	1.18165	1.90001	-0.419632	1.1626	1.87813	-0.394128	1.25794
-0.399993	1.27024	1.92333	-0.412326	1.18052	1.9452	-0.421389	1.16922	1.90168	-0.404303	1.18276	1.92911	-0.41757	1.20553	1.89057	-0.453823	1.16986	1.92843	-0.39137	1.22975	1.84086	-0.397296	1.14656	2.08307	-0.407933	1.17509	1.84115	-0.437241	1.20807	1.89348	-0.401454	1.39405	1.94945	-0.407927	1.29414	1.8358	-0.412332	1.17131	1.89884	-0.404918	1.25208	1.93896	-0.402099	1.18365	1.90295	-0.421098	1.1735	1.88055	-0.396173	1.26832
-0.402177	1.2747	1.92505	-0.4129	1.19403	1.94689	-0.422008	1.18047	1.90342	-0.405531	1.19194	1.93046	-0.421167	1.20952	1.8934	-0.453958	1.17458	1.92985	-0.392585	1.23381	1.84888	-0.398336	1.15288	2.08373	-0.40902	1.18656	1.84258	-0.439923	1.2121	1.89636	-0.402574	1.39363	1.95056	-0.410691	1.29515	1.83896	-0.417145	1.17969	1.90037	-0.406408	1.26055	1.93941	-0.403996	1.18639	1.9045	-0.423418	1.17876	1.8823	-0.398043	1.27805
-0.402862	1.28217	1.92625	-0.413939	1.2047	1.94752	-0.423146	1.19604	1.90478	-0.407082	1.19801	1.93241	-0.42469	1.21519	1.8966	-0.454265	1.17905	1.93164	-0.393167	1.24051	1.8452	-0.400906	1.15291	2.08397	-0.40998	1.1967	1.84501	-0.442399	1.21769	1.89812	-0.404443	1.39402	1.95271	-0.412355	1.2963	1.84513	-0.423746	1.19214	1.90234	-0.40769	1.27307	1.93979	-0.406878	1.18883	1.90533	-0.426801	1.1852	1.88254	-0.400076	1.28695
-0.403863	1.28528	1.92805	-0.414837	1.21701	1.94848	-0.42322	1.21895	1.9065	-0.408228	1.20525	1.93497	-0.426182	1.22469	1.89832	-0.454925	1.18226	1.93222	-0.394349	1.25079	1.84441	-0.402883	1.15439	2.08393	-0.410943	1.2136	1.84791	-0.444577	1.22763	1.89959	-0.405276	1.39525	1.95441	-0.413936	1.29797	1.84531	-0.430756	1.20026	1.9049	-0.407783	1.28386	1.94055	-0.409776	1.19124	1.90603	-0.429576	1.18942	1.88341	-0.400978	1.29875
-0.405122	1.28786	1.93021	-0.417079	1.23496	1.95059	-0.423545	1.22163	1.90859	-0.409906	1.2155	1.93808	-0.427922	1.23333	1.90006	-0.456088	1.18462	1.93286	-0.395961	1.26186	1.84499	-0.404744	1.15777	2.08367	-0.411276	1.23282	1.84797	-0.448114	1.22479	1.90028	-0.405999	1.39708	1.95656	-0.41693	1.30136	1.84594	-0.436543	1.20486	1.90973	-0.408171	1.28772	1.94084	-0.411716	1.19385	1.90656	-0.433356	1.19656	1.88443	-0.402368	1.29566
-0.406982	1.29054	1.93232	-0.420199	1.24801	1.95295	-0.424311	1.22322	1.9111	-0.413153	1.22586	1.94225	-0.429438	1.24977	1.90213	-0.457312	1.18655	1.93365	-0.399136	1.2701	1.84559	-0.407338	1.16262	2.0833	-0.412106	1.24818	1.84859	-0.453142	1.22445	1.90088	-0.406184	1.39916	1.9605	-0.421217	1.30619	1.84736	-0.444334	1.21386	1.91724	-0.408937	1.28898	1.94135	-0.413565	1.19665	1.90715	-0.439998	1.20699	1.88597	-0.403611	1.29661
-0.408955	1.29509	1.93289	-0.42429	1.26173	1.95476	-0.425974	1.22537	1.91341	-0.416908	1.23403	1.94402	-0.430547	1.27342	1.90324	-0.457827	1.19	1.93441	-0.403442	1.28317	1.84659	-0.413401	1.16538	2.08286	-0.4135	1.27183	1.84978	-0.457429	1.22547	1.90223	-0.407096	1.40107	1.96579	-0.424631	1.31046	1.8505	-0.449339	1.21695	1.92758	-0.410404	1.29135	1.94197	-0.41501	1.20077	1.90766	-0.445053	1.21086	1.88749	-0.404404	1.29845
-0.409621	1.29938	1.9337	-0.430234	1.26942	1.95769	-0.428858	1.22872	1.91499	-0.418279	1.23616	1.94418	-0.432066	1.28556	1.9042	-0.458592	1.19705	1.93561	-0.408412	1.29202	1.84752	-0.421313	1.16978	2.08196	-0.415471	1.28711	1.85097	-0.463443	1.22755	1.90337	-0.408302	1.40384	1.96716	-0.425076	1.31727	1.85361	-0.450531	1.22051	1.94444	-0.412897	1.29505	1.94301	-0.417468	1.20458	1.90834	-0.449593	1.21557	1.88875	-0.406285	1.3018
-0.411327	1.30406	1.93474	-0.433289	1.28256	1.95937	-0.429507	1.23238	1.91589	-0.42084	1.23932	1.94459	-0.432933	1.28642	1.90493	-0.45968	1.20197	1.93727	-0.416062	1.30126	1.84912	-0.430571	1.17975	2.08133	-0.416415	1.28799	1.85223	-0.471854	1.23008	1.90459	-0.409973	1.40663	1.96835	-0.426262	1.31912	1.85697	-0.450669	1.22227	1.94545	-0.416276	1.29922	1.94428	-0.417382	1.20689	1.90983	-0.453854	1.21985	1.89135	-0.408278	1.30883
-0.413869	1.30961	1.93464	-0.435127	1.30584	1.96053	-0.430276	1.23571	1.91649	-0.424468	1.24421	1.94554	-0.433402	1.28755	1.90558	-0.461328	1.20781	1.93939	-0.416921	1.31036	1.85072	-0.441381	1.18372	2.08032	-0.417405	1.28962	1.85337	-0.483472	1.23238	1.90652	-0.41037	1.41112	1.96968	-0.428814	1.32225	1.85899	-0.451315	1.22412	1.94711	-0.419067	1.30509	1.94567	-0.417843	1.20993	1.91164	-0.459212	1.22531	1.89432	-0.411295	1.31512
-0.415237	1.31628	1.93479	-0.437634	1.31843	1.96082	-0.431411	1.24075	1.91736	-0.428633	1.24902	1.94637	-0.434277	1.29082	1.9066	-0.462913	1.21522	1.94112	-0.418743	1.32018	1.85192	-0.44525	1.18704	2.07897	-0.418863	1.29237	1.85533	-0.483939	1.23441	1.90882	-0.411066	1.41814	1.971	-0.43086	1.32627	1.86044	-0.451822	1.22599	1.94774	-0.42344	1.31304	1.94808	-0.418488	1.21422	1.91359	-0.465904	1.23164	1.89884	-0.414909	1.3208
-0.417503	1.31784	1.93516	-0.438629	1.3277	1.9609	-0.433346	1.25193	1.91834	-0.433497	1.25063	1.94732	-0.436255	1.29546	1.90826	-0.466665	1.2288	1.94301	-0.421266	1.3326	1.85385	-0.449993	1.1937	2.07687	-0.421075	1.29709	1.85726	-0.484383	1.23881	1.91146	-0.412474	1.43158	1.97167	-0.431937	1.32949	1.86305	-0.45212	1.22865	1.94894	-0.428529	1.31871	1.9501	-0.419216	1.22325	1.91661	-0.471459	1.23748	1.90363	-0.417464	1.32886
-0.420876	1.31996	1.93574	-0.440001	1.33174	1.96121	-0.436998	1.26616	1.91947	-0.442088	1.25335	1.94898	-0.436014	1.30077	1.91064	-0.467097	1.24267	1.94423	-0.422955	1.34886	1.85436	-0.456524	1.20407	2.07501	-0.422702	1.30471	1.85991	-0.484874	1.24212	1.91493	-0.41423	1.4383	1.97201	-0.433594	1.33468	1.86644	-0.452933	1.23264	1.95035	-0.432097	1.3259	1.95206	-0.42052	1.23099	1.92006	-0.477362	1.24424	1.90696	-0.419847	1.33539
-0.424484	1.32314	1.93654	-0.440402	1.33716	1.9619	-0.442008	1.27717	1.92002	-0.445581	1.25796	1.95092	-0.436237	1.30729	1.91336	-0.467856	1.24409	1.94566	-0.425472	1.365	1.85492	-0.454332	1.2095	2.07449	-0.423741	1.32224	1.86256	-0.485488	1.24868	1.91901	-0.416131	1.44534	1.9724	-0.435128	1.33921	1.86855	-0.454342	1.23893	1.9517	-0.433998	1.33243	1.9549	-0.421729	1.23458	1.92171	-0.484459	1.24815	1.91216	-0.423424	1.33907
-0.427991	1.32833	1.93717	-0.440894	1.33932	1.96255	-0.447018	1.28203	1.92071	-0.447343	1.26582	1.95165	-0.436584	1.3068	1.91731	-0.468699	1.24727	1.9467	-0.429413	1.36736	1.8559	-0.451378	1.21649	2.07371	-0.424573	1.33968	1.86424	-0.486702	1.2532	1.91767	-0.419326	1.44583	1.9729	-0.437018	1.33918	1.87095	-0.45568	1.24268	1.95338	-0.43628	1.33979	1.95474	-0.422808	1.23939	1.92383	-0.490564	1.25293	1.91909	-0.425509	1.34277
-0.430158	1.33168	1.93787	-0.441839	1.34162	1.96313	-0.449727	1.28922	1.92085	-0.450875	1.26748	1.95236	-0.437097	1.30704	1.92381	-0.469248	1.25214	1.948	-0.432078	1.36939	1.85728	-0.449397	1.22439	2.07267	-0.42506	1.352	1.8648	-0.4884	1.25692	1.91598	-0.423427	1.44668	1.97331	-0.437764	1.34002	1.87358	-0.455859	1.24911	1.95517	-0.44016	1.35485	1.95472	-0.423962	1.24859	1.92629	-0.498239	1.25755	1.92104	-0.427	1.34973
-0.432325	1.33617	1.93895	-0.443668	1.34383	1.96435	-0.454746	1.29292	1.92116	-0.454635	1.27052	1.95325	-0.438084	1.30833	1.93205	-0.469766	1.25971	1.94852	-0.434496	1.3725	1.85801	-0.447391	1.23344	2.07085	-0.425876	1.35743	1.86584	-0.491903	1.26051	1.91373	-0.42896	1.44806	1.9737	-0.438527	1.34155	1.87732	-0.456257	1.25315	1.95698	-0.444083	1.35981	1.95487	-0.425411	1.25489	1.92785	-0.504737	1.26282	1.92316	-0.428202	1.35534
-0.434809	1.34053	1.94035	-0.44512	1.34739	1.96508	-0.462754	1.29798	1.92154	-0.456104	1.27136	1.95367	-0.439559	1.31156	1.93995	-0.470497	1.26778	1.949	-0.437386	1.37367	1.85934	-0.446811	1.24449	2.06868	-0.427486	1.36206	1.86772	-0.495563	1.26257	1.91196	-0.428908	1.44971	1.97415	-0.439148	1.34392	1.88206	-0.457231	1.25391	1.95844	-0.446233	1.36731	1.95508	-0.42648	1.26277	1.92907	-0.51004	1.26416	1.92586	-0.429177	1.36461
-0.437645	1.34516	1.94075	-0.446729	1.3522	1.9659	-0.469556	1.30563	1.92219	-0.45774	1.27376	1.95374	-0.441474	1.31375	1.94405	-0.470859	1.27773	1.9498	-0.439362	1.37411	1.86118	-0.446666	1.25924	2.0677	-0.429838	1.36744	1.86784	-0.497602	1.26465	1.91123	-0.429307	1.45017	1.97433	-0.440059	1.34775	1.88426	-0.457991	1.25589	1.95915	-0.448732	1.37489	1.95529	-0.427651	1.2728	1.93029	-0.518661	1.26676	1.92843	-0.430627	1.37408
-0.440303	1.35024	1.94138	-0.448597	1.35669	1.96673	-0.474547	1.31373	1.92288	-0.458837	1.27811	1.95388	-0.445419	1.31692	1.9494	-0.471907	1.28071	1.95015	-0.442526	1.37499	1.86314	-0.446965	1.27038	2.06699	-0.432705	1.37298	1.86823	-0.497608	1.26843	1.91043	-0.430134	1.45104	1.97452	-0.441165	1.35126	1.88603	-0.458178	1.2585	1.96011	-0.450846	1.38196	1.9556	-0.429368	1.27955	1.93178	-0.52364	1.26728	1.93089	-0.433061	1.38001
-0.441375	1.35519	1.94196	-0.451665	1.3599	1.96817	-0.479141	1.32646	1.92371	-0.459399	1.28308	1.95406	-0.448393	1.31701	1.9603	-0.473464	1.28564	1.95042	-0.447522	1.37647	1.86413	-0.44772	1.27554	2.06643	-0.434254	1.37839	1.86902	-0.497842	1.27324	1.90952	-0.431116	1.45237	1.97474	-0.442105	1.35674	1.88836	-0.458711	1.26141	1.96119	-0.455372	1.39199	1.95603	-0.43077	1.28631	1.93361	-0.525828	1.26801	1.93516	-0.43684	1.38855
-0.442131	1.35897	1.9429	-0.45452	1.36318	1.96963	-0.482908	1.35588	1.92435	-0.460251	1.28945	1.95447	-0.451414	1.31804	1.96786	-0.474527	1.29401	1.95103	-0.453985	1.37774	1.86523	-0.449493	1.27799	2.06554	-0.435076	1.38462	1.86998	-0.498323	1.28197	1.90917	-0.431569	1.45327	1.97507	-0.44301	1.36357	1.89026	-0.459415	1.26468	1.96255	-0.462678	1.39399	1.95685	-0.432039	1.29279	1.93572	-0.527372	1.26966	1.93891	-0.438897	1.39625
-0.442441	1.36643	1.94353	-0.458733	1.36589	1.97111	-0.481875	1.35519	1.92543	-0.461064	1.29776	1.95563	-0.45349	1.32027	1.97433	-0.475613	1.30621	1.95267	-0.457321	1.38026	1.86714	-0.453044	1.28066	2.0641	-0.436196	1.39125	1.87161	-0.498794	1.291	1.9093	-0.432411	1.45483	1.97549	-0.444482	1.36836	1.89162	-0.459494	1.26843	1.96455	-0.469636	1.39774	1.95661	-0.433544	1.29663	1.93846	-0.528054	1.2733	1.94241	-0.442487	1.40791
-0.443046	1.37465	1.94417	-0.461452	1.36882	1.97271	-0.481113	1.35559	1.92546	-0.462078	1.3112	1.95753	-0.454071	1.32221	1.97489	-0.477395	1.31901	1.95332	-0.462364	1.38522	1.86935	-0.456808	1.28361	2.06269	-0.437242	1.39609	1.8734	-0.499577	1.30415	1.90985	-0.433028	1.45676	1.97609	-0.44667	1.3738	1.89238	-0.459914	1.26994	1.96379	-0.473387	1.40011	1.95669	-0.43461	1.29806	1.93937	-0.528443	1.27816	1.94717	-0.445208	1.40947
-0.443727	1.37776	1.94502	-0.463551	1.37206	1.9743	-0.480352	1.35653	1.92576	-0.464022	1.31953	1.95907	-0.454917	1.32391	1.97548	-0.478601	1.31229	1.95402	-0.46665	1.39358	1.87051	-0.461391	1.28705	2.06007	-0.438636	1.39675	1.87544	-0.500522	1.32056	1.91105	-0.434282	1.45906	1.97676	-0.448666	1.38411	1.89377	-0.460281	1.274	1.96268	-0.47606	1.40295	1.95698	-0.43653	1.2999	1.94021	-0.528912	1.28637	1.94978	-0.447118	1.41218
-0.444192	1.38137	1.94583	-0.466059	1.37315	1.9764	-0.479521	1.35855	1.9262	-0.466199	1.32288	1.95962	-0.455857	1.32502	1.97583	-0.480182	1.30865	1.95447	-0.472259	1.40607	1.87262	-0.463995	1.28936	2.05584	-0.440839	1.39845	1.8771	-0.501032	1.34517	1.9122	-0.435927	1.46167	1.97717	-0.449327	1.39039	1.89556	-0.460711	1.28087	1.96233	-0.477045	1.40782	1.95711	-0.439228	1.30305	1.94062	-0.529412	1.29637	1.9495	-0.449966	1.41255
-0.445046	1.38772	1.94671	-0.468747	1.3751	1.97974	-0.479348	1.36036	1.92674	-0.467516	1.32657	1.96014	-0.45702	1.32739	1.97633	-0.481678	1.30647	1.95506	-0.473941	1.4247	1.87503	-0.46569	1.29168	2.05217	-0.443298	1.39904	1.87753	-0.501584	1.37132	1.91309	-0.437393	1.46628	1.9777	-0.450395	1.39105	1.8979	-0.461732	1.2784	1.96214	-0.478094	1.41499	1.95734	-0.440451	1.30661	1.94135	-0.530023	1.30855	1.94942	-0.451368	1.41367
-0.445836	1.39851	1.94713	-0.469673	1.37672	1.98424	-0.479424	1.36256	1.92761	-0.468766	1.33053	1.96085	-0.458208	1.33038	1.97706	-0.481711	1.30519	1.95601	-0.474883	1.42886	1.87794	-0.46562	1.29449	2.04857	-0.44758	1.40048	1.87847	-0.501894	1.3804	1.91395	-0.439211	1.47279	1.97835	-0.452402	1.3923	1.89857	-0.462757	1.27799	1.9622	-0.478853	1.42331	1.95769	-0.44155	1.31061	1.94195	-0.531074	1.32965	1.94945	-0.453426	1.41487
-0.447335	1.41381	1.94739	-0.470315	1.37826	1.98797	-0.479744	1.36841	1.92842	-0.471244	1.33314	1.96128	-0.458659	1.3336	1.97785	-0.481974	1.30527	1.95765	-0.476687	1.43233	1.88071	-0.465819	1.29245	2.04444	-0.44816	1.40233	1.87951	-0.502155	1.38255	1.91542	-0.442127	1.47951	1.97837	-0.454626	1.39439	1.89985	-0.46369	1.27861	1.96238	-0.479349	1.43313	1.95801	-0.442455	1.31794	1.94255	-0.532201	1.35271	1.94962	-0.453258	1.41755
-0.448657	1.42878	1.94776	-0.470976	1.38035	1.99349	-0.480124	1.3693	1.92915	-0.473837	1.33651	1.96188	-0.459193	1.33556	1.9789	-0.48261	1.30655	1.95903	-0.479275	1.4349	1.88263	-0.466319	1.29281	2.0456	-0.448494	1.40445	1.87993	-0.502343	1.38388	1.91722	-0.444852	1.4876	1.97848	-0.456945	1.39714	1.9021	-0.464971	1.28062	1.9627	-0.480135	1.44307	1.95842	-0.442817	1.32438	1.94269	-0.532674	1.3717	1.94983	-0.453416	1.42039
-0.449868	1.43631	1.94859	-0.471827	1.38138	2.00115	-0.480806	1.37086	1.92965	-0.475554	1.34122	1.96285	-0.460103	1.33869	1.97898	-0.483698	1.30901	1.95974	-0.481411	1.43793	1.88271	-0.467017	1.29443	2.04706	-0.449133	1.40737	1.88068	-0.502606	1.38653	1.91891	-0.445364	1.49322	1.9787	-0.458298	1.40003	1.90222	-0.466763	1.28496	1.96292	-0.481084	1.44896	1.9588	-0.443588	1.32722	1.94304	-0.533047	1.39113	1.95037	-0.453832	1.426
-0.451612	1.44571	1.94968	-0.472784	1.38256	2.00858	-0.481803	1.373	1.93011	-0.478038	1.34172	1.96401	-0.461503	1.343	1.97909	-0.485214	1.31189	1.96033	-0.483413	1.44156	1.88314	-0.468347	1.29674	2.04745	-0.44988	1.40893	1.88136	-0.502623	1.39126	1.92159	-0.446181	1.49251	1.97907	-0.459067	1.40383	1.90276	-0.469885	1.28912	1.96334	-0.481277	1.45631	1.95949	-0.444849	1.32951	1.94333	-0.533483	1.3904	1.95072	-0.454487	1.42623
-0.452415	1.45255	1.95145	-0.473782	1.38424	2.01187	-0.483125	1.37557	1.93096	-0.478684	1.34288	1.96566	-0.462314	1.34607	1.97929	-0.486406	1.31377	1.96089	-0.485161	1.44358	1.88406	-0.471374	1.30122	2.04789	-0.450797	1.41128	1.88257	-0.502774	1.3914	1.92586	-0.447001	1.49259	1.9796	-0.460057	1.40586	1.90347	-0.472679	1.29527	1.96371	-0.481699	1.46053	1.9604	-0.44622	1.33102	1.94392	-0.534225	1.39037	1.95113	-0.455585	1.4269
-0.453521	1.45979	1.95301	-0.474274	1.38557	2.01354	-0.485584	1.37846	1.9322	-0.479183	1.34588	1.96667	-0.462907	1.35166	1.97951	-0.487734	1.31612	1.96179	-0.485944	1.44644	1.88547	-0.470883	1.30722	2.04815	-0.452298	1.4129	1.88439	-0.503084	1.39211	1.93119	-0.447722	1.49295	1.97986	-0.46181	1.40709	1.90425	-0.473646	1.29947	1.9641	-0.482641	1.46235	1.96052	-0.44813	1.33268	1.94478	-0.534243	1.39097	1.9515	-0.456952	1.42747
-0.455081	1.46505	1.95477	-0.474689	1.38681	2.0144	-0.488974	1.3814	1.9336	-0.479803	1.35127	1.96821	-0.463558	1.36129	1.97979	-0.488042	1.31917	1.96329	-0.486494	1.45193	1.88766	-0.470706	1.31749	2.04846	-0.455255	1.41477	1.8865	-0.503419	1.39372	1.93799	-0.447718	1.49351	1.97995	-0.46366	1.40853	1.90525	-0.475319	1.30344	1.96464	-0.483121	1.46292	1.96074	-0.450033	1.33445	1.94471	-0.534243	1.39225	1.9519	-0.459161	1.42842
-0.455779	1.47482	1.95643	-0.47548	1.38842	2.01586	-0.489845	1.38357	1.93566	-0.480812	1.35771	1.97231	-0.464551	1.36966	1.98012	-0.488625	1.32348	1.96469	-0.48709	1.45734	1.89011	-0.470796	1.33343	2.0489	-0.458944	1.41766	1.88771	-0.50364	1.3985	1.94569	-0.448012	1.49398	1.98018	-0.465832	1.40996	1.9066	-0.477257	1.30893	1.96521	-0.483881	1.46409	1.96124	-0.451824	1.33778	1.94495	-0.534282	1.39259	1.95252	-0.462272	1.42975
-0.45697	1.47222	1.95685	-0.475396	1.39075	2.01677	-0.490702	1.38627	1.93855	-0.481388	1.36639	1.97762	-0.46534	1.38222	1.9806	-0.48959	1.33003	1.96512	-0.488188	1.46414	1.89242	-0.471051	1.33809	2.04953	-0.464488	1.41997	1.88905	-0.504022	1.40239	1.95399	-0.448565	1.49489	1.98063	-0.470263	1.41273	1.90848	-0.476404	1.3083	1.96623	-0.484413	1.46663	1.96167	-0.453335	1.34154	1.94558	-0.5344	1.39364	1.95341	-0.463744	1.43129
-0.458059	1.47245	1.95756	-0.475552	1.39298	2.01698	-0.491421	1.3901	1.94193	-0.482161	1.37774	1.98289	-0.465417	1.39312	1.98125	-0.490434	1.33992	1.96554	-0.489729	1.47406	1.89541	-0.471425	1.34283	2.05002	-0.472806	1.42184	1.89094	-0.504096	1.40511	1.9662	-0.449909	1.49622	1.98129	-0.473121	1.41737	1.91081	-0.476526	1.30904	1.96706	-0.485129	1.46868	1.96227	-0.454673	1.34671	1.9462	-0.534483	1.39519	1.95429	-0.465166	1.43285
-0.459016	1.47331	1.9586	-0.475817	1.39749	2.01728	-0.49194	1.39516	1.94192	-0.483499	1.38912	1.98587	-0.465684	1.38971	1.98223	-0.490981	1.34759	1.96635	-0.492628	1.47967	1.89534	-0.472176	1.34563	2.05027	-0.478917	1.42409	1.89257	-0.504343	1.40687	1.97529	-0.451675	1.49762	1.98227	-0.474066	1.42333	1.91346	-0.476881	1.31066	1.96787	-0.485646	1.47223	1.96363	-0.457511	1.34948	1.94714	-0.534664	1.39812	1.95552	-0.466476	1.43468
-0.460739	1.47491	1.96076	-0.476332	1.40077	2.01763	-0.492374	1.39958	1.94225	-0.483649	1.40576	1.98922	-0.466153	1.38679	1.98345	-0.491403	1.35746	1.96722	-0.495478	1.48383	1.89576	-0.473112	1.34948	2.05047	-0.481767	1.42642	1.89429	-0.504819	1.40825	1.98882	-0.454281	1.49922	1.98288	-0.473991	1.4297	1.91663	-0.477196	1.31295	1.96875	-0.486438	1.47484	1.96548	-0.461652	1.35401	1.94727	-0.534968	1.40145	1.9566	-0.468213	1.43749
-0.46335	1.47665	1.96245	-0.477614	1.4073	2.01809	-0.492735	1.4033	1.94295	-0.483912	1.42669	1.99313	-0.466619	1.38439	1.98522	-0.491889	1.36743	1.96819	-0.499386	1.48891	1.89684	-0.474456	1.35502	2.05078	-0.483823	1.42847	1.89575	-0.505201	1.40927	2.00629	-0.454317	1.50037	1.98371	-0.474121	1.43836	1.91809	-0.477911	1.31503	1.97027	-0.487688	1.47814	1.96777	-0.465243	1.36025	1.94782	-0.535302	1.40597	1.95754	-0.470421	1.43802
-0.467341	1.47779	1.96354	-0.478987	1.41493	2.0184	-0.493171	1.40672	1.94426	-0.4845	1.43448	1.99547	-0.467388	1.38371	1.98772	-0.492978	1.37208	1.96914	-0.501282	1.49526	1.89758	-0.474979	1.36339	2.05136	-0.487031	1.43194	1.89752	-0.505614	1.41057	2.02242	-0.454675	1.50168	1.98518	-0.474564	1.44245	1.91949	-0.478945	1.31838	1.97132	-0.489371	1.47951	1.97216	-0.468332	1.36913	1.94838	-0.535243	1.41034	1.95918	-0.474265	1.43878
-0.473202	1.47981	1.9651	-0.480836	1.41904	2.01895	-0.493709	1.41415	1.94542	-0.485204	1.43604	1.99727	-0.468406	1.38375	1.99238	-0.493556	1.37687	1.96993	-0.503808	1.50347	1.89898	-0.475386	1.37574	2.05162	-0.489492	1.4316	1.89918	-0.506008	1.4131	2.03368	-0.455286	1.5034	1.98666	-0.475035	1.44843	1.92212	-0.479901	1.32009	1.97227	-0.489639	1.48121	1.97426	-0.472225	1.36777	1.9489	-0.535262	1.41677	1.96165	-0.476746	1.44064
-0.478471	1.48208	1.96729	-0.482069	1.42309	2.01976	-0.494283	1.41916	1.94677	-0.485783	1.43698	1.99857	-0.469544	1.38458	1.99597	-0.494045	1.37932	1.97056	-0.504948	1.51345	1.90079	-0.476021	1.37549	2.05189	-0.493606	1.43199	1.90312	-0.506351	1.415	2.05276	-0.457093	1.50481	1.98745	-0.4758	1.45368	1.92408	-0.480974	1.32215	1.97347	-0.490152	1.48294	1.97639	-0.475369	1.36661	1.94947	-0.535391	1.42135	1.96384	-0.479352	1.44295
-0.48821	1.48316	1.96779	-0.483215	1.42434	2.02112	-0.494539	1.42343	1.94813	-0.486764	1.43852	1.99973	-0.470087	1.38589	1.99875	-0.494551	1.38393	1.97164	-0.505839	1.52126	1.90296	-0.476658	1.37592	2.05199	-0.496932	1.43299	1.90509	-0.506549	1.41642	2.07049	-0.459863	1.50594	1.98828	-0.47771	1.46025	1.92667	-0.482436	1.32626	1.9744	-0.490784	1.48369	1.97863	-0.477885	1.36564	1.94974	-0.535638	1.42439	1.96666	-0.481808	1.44928
-0.490463	1.48511	1.9686	-0.484175	1.42588	2.02311	-0.495047	1.42733	1.95025	-0.487669	1.43975	2.00045	-0.471281	1.38708	2.00171	-0.495452	1.38881	1.97264	-0.50612	1.53077	1.90459	-0.477495	1.3771	2.0523	-0.498424	1.43401	1.90706	-0.507016	1.41848	2.08279	-0.461574	1.50726	1.98962	-0.479601	1.47193	1.9282	-0.484095	1.33075	1.97535	-0.491615	1.48518	1.9811	-0.479846	1.36568	1.9504	-0.535963	1.42653	1.97058	-0.484583	1.45248
-0.49452	1.48747	1.96996	-0.48552	1.42721	2.02269	-0.495493	1.42991	1.95305	-0.488817	1.44151	2.00206	-0.472031	1.38889	2.00379	-0.496018	1.3881	1.97369	-0.506456	1.54274	1.90762	-0.478412	1.37763	2.05292	-0.500388	1.43586	1.90932	-0.507394	1.41965	2.09463	-0.463184	1.50895	1.99132	-0.480738	1.48072	1.93012	-0.485093	1.33386	1.97704	-0.491993	1.48663	1.98379	-0.48258	1.36657	1.95085	-0.536466	1.42943	1.97583	-0.485614	1.45424
-0.495106	1.48876	1.97083	-0.486841	1.4288	2.0225	-0.496065	1.43358	1.95623	-0.490981	1.44272	2.00361	-0.47251	1.39243	2.00524	-0.496697	1.38824	1.9754	-0.506768	1.5496	1.91047	-0.479603	1.37844	2.05375	-0.502675	1.43861	1.91316	-0.507621	1.42229	2.10777	-0.463716	1.51268	1.99255	-0.481765	1.49838	1.93327	-0.486402	1.33696	1.97993	-0.492841	1.48721	1.98523	-0.48513	1.36795	1.95151	-0.536833	1.43385	1.97698	-0.486197	1.45549
-0.49586	1.48963	1.9723	-0.48863	1.4326	2.02264	-0.496611	1.43589	1.96058	-0.493749	1.44434	2.00624	-0.472965	1.39655	2.00801	-0.497429	1.38916	1.97607	-0.50738	1.55673	1.91627	-0.480931	1.38031	2.05544	-0.502022	1.44162	1.91529	-0.508057	1.42498	2.11837	-0.464291	1.51437	1.99381	-0.483669	1.49785	1.93587	-0.487527	1.34165	1.98431	-0.493952	1.48806	1.98604	-0.487678	1.36932	1.95326	-0.53719	1.43953	1.97859	-0.48652	1.45712
-0.49708	1.49076	1.97466	-0.491239	1.43714	2.02314	-0.497271	1.4372	1.96317	-0.495094	1.44445	2.00872	-0.473138	1.4006	2.00945	-0.497809	1.39084	1.9775	-0.507977	1.56579	1.92281	-0.482802	1.38112	2.05777	-0.501889	1.4432	1.9171	-0.50888	1.42922	2.12451	-0.464494	1.51442	1.99653	-0.484099	1.4978	1.93905	-0.48866	1.34886	1.99171	-0.494202	1.48947	1.98679	-0.488728	1.371	1.95688	-0.537315	1.4443	1.98066	-0.486941	1.46065
-0.498742	1.4923	1.97777	-0.492735	1.44647	2.02384	-0.497838	1.43878	1.96696	-0.495411	1.4452	2.01165	-0.473565	1.40325	2.01008	-0.498407	1.39211	1.97984	-0.508353	1.56679	1.92562	-0.484504	1.38285	2.06062	-0.501992	1.44612	1.91726	-0.509901	1.43179	2.13084	-0.464744	1.51495	1.9993	-0.484841	1.49832	1.94346	-0.489294	1.35341	2.00224	-0.494538	1.49087	1.98767	-0.489601	1.37126	1.95889	-0.537534	1.45086	1.9825	-0.487491	1.46089
-0.501413	1.49449	1.98258	-0.495771	1.4525	2.02538	-0.498692	1.44192	1.96775	-0.496185	1.44624	2.01815	-0.47414	1.4074	2.01126	-0.499472	1.39364	1.98077	-0.508738	1.56776	1.92823	-0.486566	1.38415	2.06342	-0.50219	1.45096	1.91811	-0.510847	1.43273	2.13461	-0.465172	1.51588	2.00368	-0.484674	1.49914	1.95396	-0.490015	1.35712	2.01059	-0.49492	1.49305	1.98927	-0.490549	1.37252	1.96079	-0.537853	1.45647	1.98489	-0.488259	1.46177
-0.505128	1.49835	1.9898	-0.499658	1.45886	2.02652	-0.50016	1.44527	1.96871	-0.496942	1.44687	2.0177	-0.47504	1.40882	2.01354	-0.500403	1.39513	1.98202	-0.508812	1.56894	1.93114	-0.487283	1.38623	2.06558	-0.502661	1.45727	1.92029	-0.511804	1.43478	2.13661	-0.465906	1.5173	2.0075	-0.48495	1.50008	1.96404	-0.491075	1.36055	2.02613	-0.495282	1.49398	1.99121	-0.491607	1.37547	1.96414	-0.538403	1.4571	1.9861	-0.489241	1.46328
-0.510169	1.50079	1.99612	-0.502577	1.45919	2.02724	-0.502204	1.44911	1.97044	-0.497686	1.44839	2.01748	-0.476419	1.41059	2.01637	-0.500644	1.3975	1.98402	-0.509129	1.56947	1.93372	-0.488168	1.38965	2.0689	-0.503406	1.46214	1.92394	-0.513091	1.43808	2.13851	-0.467045	1.51888	2.0082	-0.485211	1.50155	1.97556	-0.492615	1.36335	2.04177	-0.495841	1.49573	1.99219	-0.492747	1.3765	1.97042	-0.539129	1.45775	1.98628	-0.489196	1.46406
-0.520096	1.50348	2.00586	-0.504074	1.45992	2.02883	-0.502164	1.45383	1.97297	-0.498801	1.44958	2.01788	-0.478014	1.4133	2.01916	-0.50119	1.40091	1.98635	-0.509629	1.56971	1.93974	-0.489506	1.39551	2.07375	-0.504981	1.46714	1.92839	-0.514971	1.4403	2.14059	-0.469109	1.51901	2.00881	-0.485837	1.50361	1.97725	-0.493717	1.36567	2.05517	-0.496891	1.49829	1.99424	-0.493841	1.37846	1.98113	-0.539593	1.45859	1.98716	-0.489457	1.46576
-0.527021	1.50622	2.01977	-0.505215	1.46024	2.03191	-0.502475	1.45781	1.97494	-0.500389	1.45086	2.01919	-0.480614	1.41628	2.02237	-0.501741	1.40346	1.98835	-0.51072	1.56998	1.9453	-0.491812	1.39743	2.07853	-0.504726	1.47415	1.93321	-0.517691	1.4419	2.14397	-0.470147	1.51942	2.01008	-0.487029	1.50619	1.97932	-0.494925	1.36875	2.07049	-0.498757	1.50259	1.9966	-0.494554	1.38116	1.98645	-0.540125	1.46006	1.98823	-0.49011	1.46677
-0.533317	1.50626	2.03978	-0.507529	1.46085	2.03193	-0.503128	1.45789	1.97439	-0.503345	1.45237	2.02159	-0.484462	1.42044	2.02551	-0.502397	1.404	1.9904	-0.511624	1.57028	1.94851	-0.495008	1.39884	2.08191	-0.504871	1.47738	1.93934	-0.521429	1.44335	2.14833	-0.47249	1.52007	2.01244	-0.487915	1.51219	1.98329	-0.497271	1.37507	2.09453	-0.500004	1.50814	1.99947	-0.495057	1.38575	1.99147	-0.540924	1.46195	1.98964	-0.490971	1.4685
-0.537074	1.50661	2.05961	-0.511499	1.4622	2.03279	-0.503861	1.45846	1.97518	-0.506058	1.45373	2.02245	-0.489466	1.42279	2.02973	-0.503486	1.40509	1.99347	-0.51198	1.57054	1.95259	-0.497269	1.39938	2.08413	-0.505401	1.47948	1.94287	-0.52719	1.44509	2.15259	-0.476214	1.52081	2.01645	-0.489704	1.51757	1.98966	-0.502237	1.38046	2.08892	-0.500971	1.51056	2.00437	-0.495728	1.38751	1.99765	-0.542185	1.4645	1.99178	-0.492104	1.47131
-0.540894	1.5073	2.08482	-0.515741	1.46256	2.03414	-0.504889	1.45916	1.97638	-0.509104	1.45519	2.02424	-0.495523	1.42519	2.03185	-0.504656	1.40599	1.9976	-0.513207	1.57083	1.95695	-0.500932	1.40026	2.08702	-0.506386	1.48102	1.94473	-0.532274	1.44696	2.15604	-0.479458	1.52203	2.02072	-0.492604	1.5233	1.9849	-0.504561	1.38989	2.0864	-0.5029	1.51231	2.00753	-0.496995	1.39019	1.99888	-0.544044	1.46643	1.99438	-0.493581	1.47404
-0.543891	1.50816	2.11883	-0.516512	1.46316	2.03595	-0.506755	1.4599	1.97899	-0.515894	1.45731	2.02681	-0.506892	1.42539	2.03313	-0.505426	1.40761	1.99876	-0.514676	1.5715	1.96191	-0.504037	1.40122	2.09191	-0.508384	1.48229	1.94744	-0.538876	1.44823	2.15651	-0.481769	1.52234	2.02463	-0.496051	1.52643	1.97862	-0.506219	1.40353	2.08434	-0.506125	1.51354	2.01024	-0.498535	1.39203	2.00097	-0.545855	1.46914	1.99617	-0.49526	1.47644
-0.545566	1.50886	2.13658	-0.518083	1.46373	2.03762	-0.508222	1.46104	1.98348	-0.524049	1.46139	2.02892	-0.511811	1.42602	2.03438	-0.50689	1.40844	2.00157	-0.516771	1.57158	1.96833	-0.506709	1.40361	2.0964	-0.511442	1.48408	1.94744	-0.551097	1.45106	2.15736	-0.482972	1.52277	2.03183	-0.49968	1.52648	1.97729	-0.508895	1.41128	2.08247	-0.510114	1.51441	2.01176	-0.500136	1.39397	2.00408	-0.547428	1.47104	1.99763	-0.497765	1.47763
-0.548176	1.50952	2.14666	-0.520422	1.46385	2.04006	-0.510192	1.46293	1.99119	-0.531673	1.46493	2.03223	-0.523047	1.42723	2.03536	-0.507884	1.40994	2.00364	-0.518782	1.57162	1.97288	-0.509536	1.4069	2.09937	-0.517827	1.48641	1.94833	-0.559723	1.4546	2.15796	-0.484846	1.52323	2.03525	-0.500871	1.52665	1.97659	-0.512511	1.42297	2.07992	-0.515299	1.51523	2.01404	-0.501761	1.39595	2.00538	-0.548709	1.47303	1.99989	-0.500441	1.47852
-0.552497	1.51027	2.15772	-0.523055	1.46452	2.0426	-0.510671	1.46393	1.99323	-0.539536	1.46803	2.03838	-0.542386	1.42967	2.03755	-0.508853	1.41028	2.00743	-0.519892	1.5717	1.97477	-0.510819	1.4054	2.10356	-0.524657	1.48672	1.95011	-0.568611	1.45473	2.15884	-0.486751	1.52387	2.03791	-0.502179	1.52691	1.97732	-0.517166	1.44118	2.07758	-0.520151	1.51588	2.01917	-0.502442	1.4	2.00773	-0.550959	1.47463	2.00368	-0.503174	1.47995
-0.558538	1.51085	2.16313	-0.52553	1.46543	2.04362	-0.511774	1.46566	1.99779	-0.546424	1.46867	2.04388	-0.550113	1.43464	2.03939	-0.510235	1.41127	2.01128	-0.521646	1.57182	1.9762	-0.513156	1.40399	2.10423	-0.532327	1.4872	1.95247	-0.581187	1.45523	2.15927	-0.489477	1.52419	2.04089	-0.504302	1.52748	1.97898	-0.524198	1.44512	2.07476	-0.520176	1.51638	2.02762	-0.504169	1.40502	2.00752	-0.553379	1.47597	2.00921	-0.507899	1.48084
-0.57013	1.51202	2.16735	-0.528533	1.46677	2.04552	-0.513559	1.4672	2.00295	-0.554212	1.46898	2.05161	-0.558698	1.44048	2.04216	-0.51146	1.41282	2.01516	-0.523708	1.57187	1.9776	-0.515506	1.40398	2.1052	-0.539046	1.4881	1.95487	-0.591	1.45594	2.15986	-0.491406	1.52452	2.04353	-0.507121	1.52821	1.98139	-0.536332	1.44732	2.07332	-0.521012	1.51643	2.03357	-0.505954	1.40778	2.00814	-0.556194	1.47776	2.01904	-0.514638	1.48139
-0.582487	1.51314	2.16999	-0.529272	1.46844	2.04631	-0.515043	1.46888	2.00968	-0.566016	1.46926	2.06288	-0.562136	1.4478	2.04541	-0.513656	1.41473	2.0194	-0.5268	1.57184	1.9808	-0.518549	1.40442	2.10608	-0.546973	1.4894	1.95748	-0.613553	1.45619	2.16092	-0.493129	1.5248	2.04769	-0.508393	1.52905	1.98423	-0.55323	1.44981	2.07187	-0.522947	1.51659	2.03848	-0.50783	1.41148	2.00935	-0.558598	1.47925	2.02985	-0.523591	1.48213
-0.571202	1.5142	2.17146	-0.530932	1.46937	2.04809	-0.517544	1.46982	2.01536	-0.576946	1.46987	2.08485	-0.56909	1.45313	2.05139	-0.516087	1.4161	2.0195	-0.531909	1.57181	1.9863	-0.522495	1.40571	2.10696	-0.557028	1.49097	1.96065	-0.635291	1.45679	2.16137	-0.496572	1.52514	2.05467	-0.51036	1.53011	1.98691	-0.570306	1.45238	2.07186	-0.526706	1.51686	2.03987	-0.511015	1.4157	2.01249	-0.560615	1.48137	2.02832	-0.527595	1.48305
-0.566135	1.51457	2.17333	-0.533323	1.47017	2.04956	-0.52194	1.47117	2.02227	-0.58875	1.47081	2.11269	-0.579116	1.45809	2.0554	-0.519544	1.41673	2.02032	-0.535138	1.5718	1.99214	-0.525493	1.40679	2.10785	-0.560382	1.49279	1.96108	-0.643054	1.45785	2.16203	-0.502375	1.52556	2.06314	-0.510918	1.53107	1.99079	-0.59374	1.45449	2.07249	-0.530645	1.51725	2.04148	-0.515573	1.41822	2.01576	-0.562803	1.48423	2.0289	-0.533233	1.48456
-0.560357	1.51499	2.1751	-0.534976	1.47117	2.05231	-0.524666	1.47245	2.02118	-0.598604	1.4719	2.1111	-0.587701	1.46626	2.05734	-0.522218	1.41775	2.02153	-0.538919	1.57178	2.00348	-0.530919	1.40826	2.10856	-0.565001	1.49391	1.96237	-0.654406	1.45856	2.16318	-0.506936	1.52606	2.06873	-0.512622	1.53224	1.99276	-0.606637	1.45482	2.07382	-0.53756	1.5181	2.04403	-0.523905	1.42042	2.01813	-0.56713	1.48885	2.0299	-0.541113	1.48513
-0.555558	1.51534	2.1769	-0.536741	1.47272	2.05495	-0.52828	1.47456	2.02053	-0.606982	1.47286	2.11002	-0.598589	1.47644	2.06177	-0.524988	1.41873	2.0234	-0.544255	1.57178	2.01462	-0.53457	1.41062	2.10943	-0.568545	1.49443	1.96452	-0.665373	1.45931	2.16465	-0.509311	1.52632	2.07671	-0.515417	1.53313	1.99624	-0.624275	1.45549	2.07518	-0.550821	1.51923	2.04768	-0.532681	1.42362	2.02175	-0.566951	1.49294	2.03127	-0.544441	1.48559
-0.550234	1.51587	2.17834	-0.540103	1.47391	2.05953	-0.53251	1.47797	2.02124	-0.623362	1.47394	2.1094	-0.606575	1.48473	2.06661	-0.529922	1.42004	2.02594	-0.549506	1.57184	2.01653	-0.538266	1.41548	2.11092	-0.572913	1.49559	1.96922	-0.671442	1.46018	2.16584	-0.513586	1.52684	2.09059	-0.518971	1.53414	2.00099	-0.638786	1.45627	2.07661	-0.564451	1.5202	2.05031	-0.544154	1.42688	2.02372	-0.568016	1.49692	2.033	-0.547149	1.48661
-0.546739	1.51704	2.17992	-0.544006	1.47504	2.06287	-0.540317	1.48552	2.02208	-0.625095	1.47404	2.1089	-0.61553	1.48944	2.06728	-0.533414	1.42307	2.03059	-0.553286	1.572	2.01877	-0.542106	1.42189	2.11276	-0.577679	1.49632	1.97175	-0.677716	1.46177	2.16755	-0.519553	1.52776	2.09816	-0.528114	1.53526	2.00214	-0.655394	1.45733	2.07813	-0.580361	1.52073	2.05184	-0.561061	1.43211	2.02642	-0.570811	1.49965	2.03515	-0.549736	1.48759
-0.545599	1.51758	2.18135	-0.549246	1.47664	2.06753	-0.542327	1.48795	2.0235	-0.629382	1.4745	2.10858	-0.618634	1.49562	2.06817	-0.536926	1.42566	2.03759	-0.556995	1.57212	2.02064	-0.548525	1.42604	2.11341	-0.58609	1.49748	1.97583	-0.682883	1.4642	2.16878	-0.528111	1.52935	2.10759	-0.529707	1.53668	2.00438	-0.671853	1.45912	2.07966	-0.601908	1.52143	2.05458	-0.566102	1.44141	2.02974	-0.575347	1.50132	2.03734	-0.550135	1.48903
-0.54616	1.5176	2.18302	-0.556933	1.47881	2.07221	-0.544076	1.49156	2.02451	-0.630827	1.47533	2.10853	-0.622507	1.50356	2.06947	-0.540143	1.42916	2.03866	-0.56245	1.57249	2.02201	-0.556116	1.43055	2.11501	-0.590966	1.49926	1.98183	-0.685711	1.46544	2.17015	-0.535268	1.53089	2.10581	-0.531056	1.53809	2.00781	-0.676424	1.46191	2.08114	-0.619031	1.52207	2.05841	-0.570508	1.45137	2.03282	-0.577766	1.5032	2.04101	-0.551956	1.49028
-0.548057	1.51802	2.18458	-0.567052	1.48223	2.08065	-0.546946	1.49264	2.02634	-0.631343	1.47663	2.10877	-0.630225	1.51262	2.0711	-0.543471	1.43458	2.03977	-0.568569	1.57298	2.02527	-0.556388	1.43304	2.11512	-0.591779	1.50153	1.99009	-0.690369	1.46733	2.17154	-0.54402	1.53397	2.10523	-0.532848	1.53878	2.0095	-0.684192	1.46405	2.0827	-0.632655	1.52242	2.06321	-0.574024	1.45906	2.03784	-0.582475	1.50467	2.04497	-0.553322	1.49277
-0.550112	1.51887	2.18548	-0.571759	1.48335	2.09086	-0.548671	1.49428	2.02981	-0.63195	1.47899	2.10942	-0.635677	1.52848	2.07167	-0.548624	1.44538	2.04144	-0.575671	1.57364	2.03042	-0.557618	1.43454	2.11551	-0.592958	1.50443	1.99529	-0.695845	1.46919	2.17319	-0.550034	1.53759	2.10458	-0.535315	1.53966	2.01227	-0.686059	1.46528	2.08431	-0.643347	1.52351	2.0654	-0.579098	1.46156	2.04338	-0.587502	1.50602	2.04714	-0.554959	1.4956
-0.552396	1.51967	2.18701	-0.577491	1.48501	2.09359	-0.551855	1.49528	2.03011	-0.633041	1.4825	2.11046	-0.638152	1.5316	2.07278	-0.55215	1.44673	2.0434	-0.588444	1.57453	2.0359	-0.55976	1.43759	2.11664	-0.595032	1.50643	1.99851	-0.693494	1.47184	2.1741	-0.552721	1.53982	2.1046	-0.538348	1.54092	2.01735	-0.687092	1.46768	2.08728	-0.644893	1.52502	2.06592	-0.579573	1.46402	2.05193	-0.591334	1.50777	2.04882	-0.558163	1.50106
-0.556185	1.52043	2.1885	-0.583229	1.48789	2.0956	-0.554967	1.49652	2.03102	-0.633518	1.48744	2.11215	-0.639308	1.53238	2.07469	-0.553939	1.44832	2.04513	-0.599031	1.57594	2.04138	-0.562396	1.43863	2.11857	-0.596627	1.50753	2.00141	-0.691672	1.47528	2.17507	-0.554213	1.54234	2.10502	-0.544586	1.54234	2.01826	-0.687537	1.47191	2.09048	-0.64619	1.52635	2.06653	-0.580199	1.46794	2.06121	-0.595224	1.50983	2.05228	-0.562092	1.50393
-0.558888	1.52138	2.18998	-0.58819	1.49088	2.0969	-0.557873	1.49794	2.0324	-0.634745	1.48861	2.11419	-0.640675	1.53298	2.07552	-0.554699	1.45105	2.04716	-0.603668	1.5781	2.04526	-0.562546	1.43931	2.12085	-0.59929	1.50853	2.00591	-0.689346	1.47718	2.176	-0.55507	1.54595	2.10576	-0.549807	1.54424	2.02039	-0.688082	1.47763	2.09376	-0.648221	1.52782	2.06841	-0.581119	1.47394	2.0675	-0.599973	1.51215	2.05722	-0.567857	1.50625
-0.561401	1.52247	2.19271	-0.591628	1.49653	2.09903	-0.558552	1.49901	2.03425	-0.636894	1.49035	2.11595	-0.641641	1.53347	2.07731	-0.555685	1.45269	2.0504	-0.608625	1.58055	2.04807	-0.563336	1.43993	2.1229	-0.601776	1.50978	2.00841	-0.687053	1.47884	2.17677	-0.556783	1.55141	2.10703	-0.557261	1.54553	2.0217	-0.688383	1.47757	2.09572	-0.648164	1.52991	2.07041	-0.582254	1.48478	2.07345	-0.602669	1.51642	2.06207	-0.57192	1.508
-0.565541	1.52392	2.1961	-0.593201	1.50032	2.1014	-0.559808	1.50045	2.03649	-0.63962	1.49303	2.11766	-0.643529	1.53404	2.08088	-0.557341	1.45515	2.05182	-0.611908	1.58365	2.05097	-0.564449	1.44097	2.12532	-0.606235	1.51081	2.01089	-0.685604	1.48025	2.17722	-0.559305	1.56076	2.10799	-0.561385	1.54753	2.02305	-0.688658	1.47808	2.0971	-0.648321	1.53243	2.07146	-0.582761	1.49608	2.07819	-0.607413	1.51848	2.06836	-0.57861	1.50866
-0.56759	1.52586	2.20099	-0.596147	1.50255	2.1032	-0.561545	1.50176	2.03988	-0.644524	1.49643	2.11853	-0.645342	1.53514	2.08282	-0.56038	1.45649	2.05368	-0.614085	1.58644	2.05446	-0.565876	1.44187	2.12791	-0.614768	1.51147	2.01467	-0.68481	1.48227	2.17783	-0.564034	1.5693	2.10912	-0.566483	1.54942	2.02405	-0.689071	1.47917	2.099	-0.648707	1.53375	2.07301	-0.583879	1.51161	2.08311	-0.60876	1.52009	2.07678	-0.592643	1.50937
-0.571536	1.52797	2.20658	-0.596856	1.50252	2.10704	-0.563609	1.50318	2.04431	-0.64781	1.5014	2.12041	-0.646443	1.53604	2.08593	-0.564985	1.45841	2.05733	-0.615679	1.58959	2.05914	-0.567432	1.44373	2.13147	-0.624411	1.5124	2.02091	-0.684944	1.48691	2.17873	-0.569299	1.56761	2.11058	-0.569529	1.5518	2.02563	-0.690243	1.48065	2.09989	-0.649258	1.53575	2.07493	-0.585125	1.53936	2.08575	-0.610053	1.52242	2.07848	-0.60943	1.51078
-0.576271	1.53079	2.21233	-0.598188	1.50315	2.11656	-0.564799	1.50464	2.05192	-0.652284	1.50818	2.12328	-0.648601	1.53602	2.09004	-0.567315	1.46005	2.0594	-0.617093	1.59384	2.06635	-0.568827	1.44747	2.13168	-0.63561	1.51354	2.02916	-0.685553	1.49012	2.17971	-0.574135	1.56634	2.11271	-0.574257	1.55403	2.02857	-0.692256	1.48411	2.10124	-0.649833	1.53776	2.07748	-0.5863	1.55536	2.0868	-0.611336	1.52608	2.07843	-0.619598	1.51296
-0.580535	1.53377	2.21772	-0.60019	1.50434	2.12901	-0.565318	1.50715	2.05854	-0.659387	1.51195	2.12454	-0.651096	1.53648	2.09559	-0.572002	1.46191	2.06033	-0.619891	1.59817	2.07505	-0.57151	1.45288	2.13272	-0.639251	1.51496	2.03368	-0.68661	1.49363	2.18059	-0.578135	1.56551	2.11396	-0.580223	1.55422	2.03089	-0.693879	1.48757	2.10229	-0.651203	1.53946	2.07916	-0.587565	1.56697	2.08983	-0.61275	1.53022	2.07927	-0.632158	1.51488
-0.584875	1.53582	2.22477	-0.601709	1.50574	2.13829	-0.566164	1.50908	2.06407	-0.665315	1.51298	2.12641	-0.654235	1.53769	2.1012	-0.57875	1.46384	2.06195	-0.62003	1.59962	2.08724	-0.573541	1.46251	2.13367	-0.641159	1.51588	2.03651	-0.688565	1.49536	2.18216	-0.57833	1.56465	2.11476	-0.58613	1.55474	2.03509	-0.694876	1.49191	2.10321	-0.654284	1.54057	2.08167	-0.589462	1.57717	2.09143	-0.614401	1.53549	2.08008	-0.635469	1.51713
-0.588438	1.53888	2.22343	-0.603355	1.50676	2.14334	-0.567168	1.51199	2.06895	-0.670602	1.51427	2.12751	-0.654086	1.53816	2.10347	-0.587763	1.4673	2.06494	-0.620593	1.60029	2.10171	-0.576209	1.46951	2.13487	-0.641648	1.51736	2.04102	-0.690068	1.49708	2.18266	-0.579095	1.56408	2.11527	-0.591287	1.55522	2.03868	-0.695706	1.49592	2.10398	-0.657877	1.54118	2.08357	-0.591445	1.59206	2.09379	-0.614128	1.54196	2.08111	-0.63874	1.5202
-0.59074	1.54213	2.22397	-0.604581	1.50768	2.15167	-0.568311	1.51371	2.0729	-0.679799	1.5153	2.12859	-0.654398	1.53898	2.10679	-0.598298	1.47115	2.0676	-0.621388	1.60145	2.11461	-0.582292	1.47558	2.13636	-0.642441	1.51886	2.04474	-0.690509	1.49928	2.1835	-0.580722	1.56375	2.11607	-0.592131	1.55656	2.03842	-0.69669	1.50429	2.10551	-0.660449	1.542	2.08727	-0.594202	1.60556	2.09593	-0.614337	1.54334	2.08261	-0.640428	1.52449
-0.594433	1.54418	2.22432	-0.605394	1.50907	2.1566	-0.570211	1.51592	2.07624	-0.68462	1.51627	2.13002	-0.655111	1.54017	2.11157	-0.615406	1.47227	2.06925	-0.622429	1.60222	2.11531	-0.59044	1.48014	2.1387	-0.644311	1.5206	2.04835	-0.691606	1.5035	2.18434	-0.582578	1.56383	2.11707	-0.593349	1.55873	2.03898	-0.698042	1.51256	2.10854	-0.663255	1.54292	2.09023	-0.596747	1.61425	2.09846	-0.615182	1.54486	2.08529	-0.643371	1.53047
-0.597454	1.5446	2.22459	-0.606249	1.50971	2.16111	-0.572599	1.51716	2.0779	-0.690705	1.51864	2.13374	-0.656361	1.5429	2.11588	-0.625681	1.47453	2.07197	-0.623904	1.60255	2.11622	-0.594643	1.48303	2.14085	-0.646161	1.52317	2.05084	-0.692437	1.50985	2.18465	-0.584401	1.56428	2.11901	-0.595848	1.56259	2.04034	-0.699003	1.51505	2.1114	-0.665235	1.54358	2.09419	-0.601104	1.6221	2.10056	-0.616245	1.54698	2.08811	-0.644554	1.53918
-0.599362	1.5454	2.22489	-0.608216	1.51063	2.17109	-0.576465	1.51951	2.07978	-0.693613	1.51886	2.13237	-0.657799	1.5456	2.11998	-0.632125	1.47743	2.07425	-0.626903	1.60312	2.1173	-0.595885	1.48519	2.14284	-0.648173	1.52555	2.05299	-0.693278	1.51907	2.18514	-0.586624	1.56463	2.11995	-0.597292	1.56684	2.04252	-0.700426	1.51487	2.11573	-0.667938	1.54465	2.09708	-0.606062	1.62621	2.10322	-0.618168	1.54931	2.09119	-0.64512	1.54564
-0.599186	1.54727	2.22521	-0.61123	1.51207	2.17971	-0.582183	1.52082	2.08132	-0.694375	1.51945	2.13111	-0.658931	1.54787	2.12093	-0.642999	1.47898	2.07691	-0.631615	1.60407	2.11851	-0.596612	1.48781	2.14563	-0.64966	1.52614	2.05534	-0.694532	1.51986	2.18601	-0.591087	1.56541	2.12104	-0.599581	1.57282	2.04656	-0.701061	1.51524	2.12269	-0.670947	1.54625	2.09812	-0.608032	1.63037	2.1059	-0.619713	1.55283	2.09394	-0.646235	1.55047
-0.599714	1.54804	2.2257	-0.615716	1.51174	2.18943	-0.589075	1.52341	2.08376	-0.695414	1.52035	2.12942	-0.659935	1.54909	2.12232	-0.65394	1.48209	2.07937	-0.631401	1.60499	2.11935	-0.59778	1.49137	2.14934	-0.651434	1.52746	2.05882	-0.69591	1.52072	2.18664	-0.595348	1.56612	2.12316	-0.600688	1.57606	2.05187	-0.702227	1.51571	2.12281	-0.676241	1.54852	2.09997	-0.610461	1.63523	2.1077	-0.621769	1.55478	2.09335	-0.647583	1.55077
-0.600903	1.54892	2.22561	-0.62106	1.51191	2.19687	-0.595623	1.52617	2.08657	-0.6975	1.52165	2.12954	-0.661439	1.5499	2.12345	-0.674253	1.48308	2.08104	-0.63199	1.60549	2.12071	-0.599597	1.49627	2.15023	-0.652761	1.52851	2.06041	-0.696751	1.52121	2.18743	-0.600054	1.56721	2.12496	-0.601647	1.57904	2.05468	-0.703715	1.51668	2.12322	-0.682992	1.54999	2.10314	-0.614611	1.64128	2.10986	-0.626181	1.55714	2.0927	-0.648298	1.55135
-0.603203	1.55021	2.22558	-0.624112	1.5126	2.20256	-0.599458	1.5316	2.09021	-0.699904	1.52255	2.12995	-0.662124	1.55004	2.12396	-0.688938	1.48376	2.08414	-0.633378	1.606	2.12249	-0.600886	1.50208	2.15122	-0.654788	1.53014	2.0619	-0.698405	1.5217	2.18839	-0.604553	1.56852	2.12707	-0.603523	1.57986	2.06012	-0.705138	1.51809	2.12366	-0.686885	1.55167	2.10726	-0.616519	1.6478	2.11318	-0.631407	1.55815	2.09232	-0.649308	1.5521
-0.604768	1.55081	2.2256	-0.627647	1.51327	2.20492	-0.603517	1.54143	2.09496	-0.700893	1.5239	2.1307	-0.6634	1.55055	2.12448	-0.694114	1.4852	2.08897	-0.635072	1.60628	2.12556	-0.603794	1.50888	2.15216	-0.658082	1.53149	2.06487	-0.700377	1.52268	2.18845	-0.607051	1.57007	2.12956	-0.60635	1.58096	2.06419	-0.706902	1.51869	2.12449	-0.692959	1.55369	2.11028	-0.618361	1.64908	2.11624	-0.637302	1.55878	2.09223	-0.652167	1.5534
-0.607303	1.55133	2.22567	-0.632935	1.51436	2.20693	-0.608552	1.54981	2.10165	-0.702054	1.52591	2.13123	-0.665611	1.55128	2.12531	-0.705011	1.48668	2.09463	-0.636179	1.60637	2.1281	-0.609596	1.51734	2.15313	-0.661972	1.53284	2.06713	-0.700055	1.52432	2.18867	-0.60866	1.57296	2.13298	-0.611178	1.58236	2.06697	-0.708438	1.51993	2.12596	-0.701209	1.55573	2.11347	-0.620262	1.64991	2.11953	-0.637075	1.56014	2.0926	-0.654737	1.55621
-0.609531	1.5522	2.22577	-0.637365	1.51613	2.20859	-0.613124	1.56164	2.10664	-0.703852	1.52817	2.13231	-0.666629	1.55265	2.12597	-0.719636	1.48772	2.10004	-0.638606	1.60668	2.1295	-0.619741	1.51383	2.15312	-0.667928	1.53394	2.06968	-0.700355	1.52647	2.18895	-0.611192	1.57332	2.13268	-0.617201	1.58328	2.07144	-0.710726	1.52108	2.12739	-0.711653	1.55725	2.11348	-0.621929	1.65009	2.12305	-0.637564	1.56137	2.09357	-0.657783	1.55789
-0.615976	1.55211	2.2259	-0.640288	1.51852	2.20941	-0.61595	1.57907	2.1132	-0.706344	1.52977	2.13262	-0.667585	1.55505	2.12646	-0.734396	1.48998	2.10319	-0.641742	1.60698	2.13193	-0.634236	1.50953	2.15333	-0.6722	1.53444	2.06986	-0.701373	1.52973	2.18922	-0.612525	1.57396	2.13234	-0.622548	1.58412	2.07658	-0.712877	1.52154	2.12876	-0.721824	1.55829	2.11383	-0.624497	1.65019	2.12748	-0.63904	1.56335	2.09495	-0.660737	1.55959
-0.626928	1.5524	2.226	-0.644331	1.52089	2.20997	-0.622355	1.59278	2.11281	-0.708911	1.53062	2.13332	-0.669461	1.55796	2.12659	-0.766914	1.49088	2.10757	-0.646313	1.60734	2.1339	-0.642603	1.50601	2.15372	-0.679666	1.53561	2.07056	-0.702196	1.53304	2.18942	-0.613981	1.57512	2.13237	-0.619629	1.58461	2.08204	-0.714677	1.52272	2.13064	-0.731884	1.55968	2.11464	-0.623997	1.65035	2.13078	-0.63993	1.56558	2.09709	-0.664157	1.56012
-0.639144	1.55306	2.22609	-0.649248	1.52363	2.21104	-0.63228	1.6054	2.11304	-0.714199	1.53207	2.13466	-0.672958	1.56119	2.12705	-0.77934	1.49157	2.10512	-0.648235	1.60773	2.13634	-0.650811	1.50474	2.15422	-0.689053	1.53731	2.07182	-0.704146	1.53596	2.18951	-0.616619	1.5762	2.13273	-0.618008	1.58542	2.08501	-0.716871	1.52424	2.13311	-0.736024	1.55983	2.11552	-0.624436	1.65065	2.13311	-0.641926	1.56762	2.09973	-0.66986	1.56074
-0.646864	1.55386	2.2261	-0.650732	1.5277	2.21191	-0.649628	1.61694	2.11353	-0.72206	1.53369	2.13672	-0.678995	1.5649	2.12776	-0.794459	1.49273	2.10229	-0.651417	1.60824	2.13833	-0.654292	1.50405	2.15474	-0.700304	1.53823	2.07381	-0.7061	1.53932	2.18959	-0.619248	1.57787	2.13319	-0.617765	1.58629	2.0888	-0.718688	1.52462	2.13475	-0.739416	1.56032	2.11633	-0.625684	1.65108	2.13453	-0.643647	1.56915	2.1031	-0.673732	1.56177
-0.658587	1.55509	2.22614	-0.653009	1.53395	2.21317	-0.663535	1.62489	2.11461	-0.730957	1.53718	2.13962	-0.684934	1.57062	2.12893	-0.802086	1.49384	2.10112	-0.655498	1.60904	2.14032	-0.658075	1.50416	2.15527	-0.707283	1.5394	2.07532	-0.707179	1.54482	2.18974	-0.622586	1.57945	2.13387	-0.618751	1.58716	2.08651	-0.722301	1.52526	2.13647	-0.742999	1.5609	2.11739	-0.628324	1.65158	2.13587	-0.645961	1.57003	2.1074	-0.679379	1.5632
-0.666442	1.55582	2.22612	-0.656374	1.54067	2.21471	-0.684202	1.61955	2.11591	-0.735834	1.54384	2.1459	-0.698724	1.57653	2.12905	-0.808633	1.49684	2.10142	-0.659256	1.61007	2.14234	-0.660288	1.50491	2.15615	-0.71407	1.5417	2.07713	-0.709356	1.54988	2.18994	-0.628385	1.5805	2.1344	-0.620855	1.58843	2.08302	-0.727308	1.52632	2.13859	-0.74772	1.56266	2.11863	-0.632388	1.65248	2.13746	-0.648115	1.57163	2.10942	-0.679969	1.56514
-0.684363	1.55633	2.22603	-0.658549	1.54182	2.21614	-0.702861	1.61735	2.11713	-0.739708	1.55163	2.14714	-0.705886	1.57476	2.12939	-0.818231	1.50046	2.10176	-0.664646	1.61099	2.14414	-0.662326	1.50657	2.15658	-0.723934	1.54141	2.07854	-0.714274	1.55808	2.19008	-0.628542	1.58121	2.13496	-0.62294	1.5892	2.07881	-0.728985	1.52733	2.14272	-0.75607	1.56656	2.12025	-0.636703	1.65334	2.13845	-0.650978	1.57368	2.11083	-0.681126	1.56725
-0.693019	1.55777	2.22587	-0.661278	1.54312	2.21744	-0.725782	1.61551	2.11841	-0.74364	1.56107	2.14774	-0.710107	1.5737	2.12991	-0.828285	1.50481	2.10218	-0.66867	1.61203	2.14482	-0.664921	1.5075	2.15707	-0.724698	1.54152	2.07989	-0.721834	1.56511	2.19017	-0.629929	1.58209	2.13583	-0.626164	1.59044	2.07626	-0.731375	1.52843	2.1496	-0.771301	1.57117	2.12176	-0.639861	1.65372	2.13946	-0.655957	1.57612	2.11207	-0.683478	1.56771
-0.69494	1.55901	2.2256	-0.664017	1.54537	2.21876	-0.735915	1.61484	2.12065	-0.744285	1.572	2.14839	-0.711619	1.57315	2.13042	-0.836861	1.51149	2.10289	-0.670806	1.61321	2.1455	-0.668124	1.50818	2.15788	-0.726603	1.54212	2.08138	-0.732362	1.57303	2.19036	-0.632308	1.58337	2.13678	-0.629606	1.59249	2.07257	-0.734703	1.53006	2.16096	-0.804131	1.57783	2.12416	-0.643151	1.6541	2.14024	-0.661884	1.58042	2.11251	-0.687774	1.56845
-0.697261	1.56076	2.22562	-0.669944	1.54759	2.22013	-0.747521	1.61452	2.12296	-0.746652	1.5796	2.14961	-0.714153	1.57342	2.13058	-0.843358	1.51843	2.10416	-0.6758	1.61405	2.1459	-0.669439	1.5098	2.15867	-0.728562	1.54309	2.08336	-0.733114	1.58285	2.19069	-0.635454	1.58574	2.13728	-0.634654	1.59554	2.0709	-0.736361	1.53155	2.16267	-0.822394	1.58176	2.12469	-0.64886	1.65473	2.14168	-0.664878	1.5798	2.11304	-0.699144	1.56935
-0.700781	1.56196	2.22558	-0.677762	1.54878	2.22181	-0.754775	1.61445	2.12561	-0.751345	1.58513	2.15044	-0.716791	1.57411	2.13077	-0.850957	1.52444	2.10444	-0.68284	1.61579	2.14655	-0.671725	1.50977	2.1598	-0.730949	1.54471	2.08454	-0.735314	1.5874	2.19103	-0.641986	1.58695	2.13822	-0.638124	1.59781	2.07047	-0.738202	1.53344	2.16421	-0.842502	1.58543	2.12525	-0.650532	1.65502	2.14199	-0.667339	1.5799	2.11419	-0.714045	1.57032
-0.70359	1.56429	2.22549	-0.684528	1.55016	2.22241	-0.76111	1.61463	2.12568	-0.754503	1.58816	2.15111	-0.720056	1.57528	2.13104	-0.85428	1.53649	2.10488	-0.684066	1.6164	2.14747	-0.674766	1.51029	2.15984	-0.733149	1.54606	2.08588	-0.736345	1.59234	2.19128	-0.645805	1.58823	2.13851	-0.640032	1.59842	2.07053	-0.742136	1.53613	2.16552	-0.876763	1.59069	2.1259	-0.652495	1.65536	2.14251	-0.670012	1.58042	2.11499	-0.72265	1.57099
-0.705723	1.56672	2.22528	-0.692941	1.55185	2.2226	-0.766826	1.61504	2.12585	-0.758293	1.59357	2.15158	-0.724715	1.57646	2.13147	-0.85805	1.55168	2.10529	-0.685859	1.61709	2.14879	-0.679787	1.51156	2.15991	-0.735468	1.54718	2.08778	-0.738012	1.59703	2.19151	-0.649812	1.58983	2.13886	-0.642152	1.59921	2.07091	-0.744372	1.53909	2.16745	-0.924453	1.59531	2.12664	-0.656444	1.6558	2.14301	-0.671607	1.58135	2.11568	-0.732693	1.57242
-0.707906	1.56959	2.22507	-0.700284	1.55458	2.22266	-0.771234	1.61584	2.12612	-0.761938	1.59762	2.15209	-0.731782	1.57786	2.13218	-0.861851	1.56638	2.10569	-0.690317	1.6184	2.15041	-0.687425	1.51406	2.16007	-0.738603	1.54893	2.089	-0.740395	1.60181	2.19182	-0.656316	1.59158	2.1395	-0.646137	1.6001	2.07149	-0.746103	1.5413	2.16826	-0.937661	1.59988	2.1276	-0.662061	1.65642	2.1438	-0.674216	1.58217	2.11708	-0.734724	1.57399
-0.712192	1.57195	2.22468	-0.702152	1.55753	2.22261	-0.774763	1.61664	2.1266	-0.764998	1.60309	2.15231	-0.743026	1.58099	2.13284	-0.866793	1.57677	2.10663	-0.697734	1.62043	2.15091	-0.695338	1.51793	2.16019	-0.743976	1.55057	2.08959	-0.743636	1.60626	2.1919	-0.666107	1.59373	2.14039	-0.653232	1.60082	2.07194	-0.748415	1.54192	2.16956	-0.948346	1.60451	2.12833	-0.667584	1.65704	2.14462	-0.679296	1.58371	2.11795	-0.738353	1.57726
-0.718742	1.57231	2.22435	-0.704472	1.56103	2.22236	-0.780211	1.61749	2.12704	-0.76947	1.6096	2.15264	-0.733661	1.58292	2.13348	-0.873141	1.58027	2.1074	-0.703056	1.62124	2.15163	-0.70633	1.51935	2.1604	-0.753061	1.55035	2.09	-0.745914	1.61347	2.19189	-0.684699	1.59688	2.14126	-0.661854	1.60201	2.07265	-0.753213	1.54333	2.1691	-0.958572	1.60904	2.12947	-0.673181	1.65799	2.14578	-0.681753	1.58602	2.11874	-0.743031	1.57845
-0.72538	1.57297	2.22399	-0.708918	1.56648	2.222	-0.787564	1.61854	2.12744	-0.777295	1.6086	2.15309	-0.729367	1.58672	2.13461	-0.879794	1.58265	2.10841	-0.712177	1.62213	2.15276	-0.709693	1.52236	2.16075	-0.757686	1.55093	2.09075	-0.7503	1.62025	2.19183	-0.696567	1.60126	2.14236	-0.672851	1.60368	2.07356	-0.755082	1.54503	2.16864	-0.963753	1.61276	2.13051	-0.678312	1.65945	2.14734	-0.684284	1.5884	2.11986	-0.743116	1.58131
-0.731845	1.57419	2.22356	-0.711172	1.57277	2.22168	-0.789514	1.61967	2.12783	-0.787086	1.6079	2.15313	-0.72631	1.58956	2.13637	-0.885584	1.5827	2.10921	-0.717019	1.62303	2.15501	-0.71336	1.5223	2.16099	-0.760976	1.55191	2.09182	-0.757459	1.62962	2.19183	-0.707948	1.60231	2.14344	-0.690009	1.60483	2.07423	-0.757515	1.54686	2.16822	-0.969185	1.61423	2.13201	-0.684187	1.66064	2.14945	-0.686839	1.5914	2.11997	-0.744155	1.58332
-0.735676	1.5752	2.22332	-0.713983	1.58095	2.22164	-0.790215	1.62041	2.12826	-0.796705	1.60759	2.15333	-0.723308	1.59162	2.13787	-0.894371	1.58323	2.11025	-0.725841	1.62477	2.15834	-0.714869	1.52286	2.16147	-0.767655	1.5537	2.0925	-0.760713	1.63973	2.19182	-0.716792	1.60379	2.14518	-0.704745	1.60585	2.0753	-0.761712	1.54919	2.16788	-0.973031	1.61563	2.13429	-0.694541	1.66176	2.1507	-0.68779	1.59568	2.12027	-0.746157	1.58476
-0.739867	1.57632	2.22305	-0.717763	1.58761	2.22151	-0.792134	1.62185	2.12839	-0.807892	1.60782	2.1536	-0.723746	1.5947	2.13937	-0.896041	1.58427	2.11091	-0.7256	1.62662	2.1614	-0.718255	1.52358	2.16217	-0.775928	1.55598	2.09373	-0.766112	1.65915	2.19183	-0.721016	1.60567	2.146	-0.712993	1.60657	2.07589	-0.76681	1.55228	2.1676	-0.975887	1.61786	2.13855	-0.717891	1.66292	2.15211	-0.690164	1.60268	2.12083	-0.747883	1.58677
-0.74531	1.57817	2.22293	-0.724002	1.58674	2.22132	-0.795234	1.62358	2.12864	-0.825527	1.60858	2.15406	-0.725363	1.59939	2.14145	-0.898376	1.5862	2.11145	-0.726492	1.62943	2.16443	-0.723924	1.5252	2.16231	-0.798297	1.55875	2.09628	-0.768136	1.66665	2.19188	-0.726275	1.60759	2.14782	-0.721055	1.60857	2.07682	-0.771379	1.55723	2.16729	-0.976393	1.62096	2.14737	-0.738913	1.66349	2.15288	-0.695665	1.6112	2.12108	-0.748915	1.58993
-0.755683	1.57939	2.22285	-0.734797	1.58661	2.22123	-0.798078	1.62597	2.12901	-0.839953	1.60908	2.15438	-0.729398	1.6042	2.14271	-0.901943	1.58965	2.11202	-0.728856	1.63109	2.16766	-0.728998	1.52748	2.16275	-0.817747	1.56049	2.09907	-0.772117	1.673	2.19199	-0.732096	1.60952	2.14876	-0.72493	1.61059	2.0774	-0.78313	1.56253	2.1672	-0.977291	1.62315	2.14875	-0.747105	1.66423	2.15368	-0.700988	1.62051	2.12156	-0.752084	1.59315
-0.762998	1.58046	2.22267	-0.748869	1.58715	2.2211	-0.802991	1.62898	2.12953	-0.854784	1.60978	2.15476	-0.736089	1.6115	2.1443	-0.903562	1.59363	2.1133	-0.733744	1.63354	2.17198	-0.734117	1.53044	2.163	-0.8392	1.56246	2.10332	-0.777304	1.68393	2.19214	-0.737171	1.61029	2.15047	-0.729502	1.61187	2.0782	-0.79331	1.56517	2.1672	-0.979619	1.62509	2.1498	-0.757993	1.66571	2.15404	-0.711523	1.62865	2.1221	-0.754851	1.59731
-0.764187	1.58175	2.22241	-0.751939	1.5887	2.22106	-0.806837	1.63177	2.1303	-0.860425	1.61118	2.15512	-0.745663	1.62701	2.14804	-0.906551	1.59894	2.11412	-0.735006	1.63512	2.17497	-0.742638	1.53348	2.16319	-0.851164	1.56423	2.10952	-0.784269	1.68922	2.19235	-0.744206	1.61122	2.15153	-0.736669	1.613	2.07982	-0.802777	1.5673	2.16733	-0.983578	1.62622	2.15149	-0.777573	1.66725	2.15418	-0.729892	1.63452	2.12241	-0.760056	1.59831
-0.767808	1.58341	2.22226	-0.755108	1.59157	2.22101	-0.81022	1.63422	2.13189	-0.867907	1.6143	2.15581	-0.743224	1.64004	2.1492	-0.909644	1.60212	2.11516	-0.737902	1.63579	2.17553	-0.755239	1.53911	2.16352	-0.865055	1.56604	2.11082	-0.790223	1.69504	2.1926	-0.751942	1.61203	2.15327	-0.747025	1.61477	2.08266	-0.80325	1.56936	2.16755	-0.987005	1.62763	2.15345	-0.800585	1.66793	2.15448	-0.752435	1.63937	2.12322	-0.763851	1.59883
-0.772024	1.58579	2.22204	-0.760511	1.59483	2.22091	-0.811388	1.63633	2.13399	-0.883998	1.61786	2.15617	-0.743709	1.65208	2.15007	-0.913163	1.60665	2.11573	-0.742156	1.63656	2.17584	-0.765336	1.54697	2.16422	-0.872282	1.56656	2.11166	-0.796569	1.7013	2.19278	-0.75802	1.61337	2.15417	-0.762386	1.61796	2.08517	-0.805075	1.57085	2.16784	-0.990991	1.63023	2.15553	-0.823865	1.66877	2.15474	-0.753422	1.64283	2.12428	-0.769627	1.59988
-0.779166	1.58683	2.2217	-0.765162	1.59617	2.22079	-0.814056	1.64009	2.13571	-0.892093	1.6211	2.15645	-0.745558	1.66768	2.15024	-0.918766	1.61244	2.1166	-0.747325	1.63773	2.1761	-0.782673	1.55397	2.1649	-0.877144	1.56794	2.1122	-0.803002	1.70697	2.19294	-0.765543	1.61574	2.15498	-0.777761	1.62357	2.08669	-0.807363	1.5722	2.16804	-0.995797	1.63454	2.15856	-0.855974	1.66989	2.15511	-0.755361	1.64489	2.12609	-0.771677	1.60137
-0.790678	1.58869	2.22147	-0.765605	1.5973	2.2207	-0.819683	1.64544	2.13724	-0.900496	1.62683	2.15686	-0.747952	1.68935	2.15052	-0.923005	1.61526	2.1174	-0.7539	1.63924	2.17639	-0.801642	1.56448	2.16607	-0.881006	1.56974	2.11327	-0.809024	1.70934	2.19307	-0.770933	1.61968	2.15592	-0.790833	1.63084	2.08819	-0.810937	1.57503	2.16821	-1.00245	1.63795	2.16018	-0.84921	1.67179	2.15524	-0.756958	1.64708	2.12841	-0.773564	1.60382
-0.800828	1.58923	2.22112	-0.767312	1.59925	2.22062	-0.826522	1.65209	2.13844	-0.904214	1.62921	2.15711	-0.751004	1.70232	2.15078	-0.92977	1.61869	2.11865	-0.763755	1.64139	2.17652	-0.824211	1.57266	2.16643	-0.885028	1.57302	2.11454	-0.810662	1.71052	2.19314	-0.773595	1.62367	2.15675	-0.79743	1.63752	2.09082	-0.815537	1.57756	2.16836	-1.00791	1.64074	2.16128	-0.846428	1.67377	2.15547	-0.759718	1.64948	2.13069	-0.77802	1.60709
-0.805349	1.59094	2.22097	-0.770546	1.60191	2.22051	-0.837005	1.66001	2.1401	-0.906856	1.63345	2.15765	-0.756375	1.70755	2.15113	-0.941089	1.62219	2.12026	-0.77346	1.64445	2.17662	-0.836949	1.57993	2.16682	-0.886061	1.57743	2.11685	-0.814095	1.71269	2.19326	-0.776473	1.62903	2.15857	-0.803394	1.6434	2.09309	-0.820976	1.58272	2.16849	-1.00836	1.64453	2.16344	-0.844114	1.67683	2.15579	-0.762716	1.6544	2.13449	-0.783348	1.61206
-0.811669	1.5941	2.22095	-0.775278	1.60381	2.22041	-0.842369	1.66432	2.14052	-0.910204	1.636	2.15831	-0.761409	1.71843	2.15177	-0.964036	1.62441	2.12149	-0.783287	1.64765	2.17691	-0.861646	1.58763	2.16736	-0.88704	1.57976	2.117	-0.817862	1.71609	2.19344	-0.779494	1.63301	2.16106	-0.809338	1.64855	2.09543	-0.821523	1.59281	2.16874	-1.00909	1.65043	2.16665	-0.841335	1.67975	2.15631	-0.768482	1.66462	2.14161	-0.785107	1.61648
-0.814694	1.59694	2.22098	-0.778734	1.60669	2.2204	-0.852743	1.66791	2.14107	-0.911544	1.63814	2.15961	-0.766364	1.73382	2.1525	-0.977378	1.62895	2.12229	-0.789577	1.65264	2.17729	-0.881094	1.59597	2.16841	-0.888007	1.58343	2.1176	-0.819797	1.71757	2.19377	-0.784332	1.63834	2.16276	-0.815335	1.65485	2.09806	-0.823372	1.60263	2.16909	-1.00986	1.65487	2.16837	-0.839383	1.68078	2.15718	-0.774795	1.67132	2.15296	-0.786492	1.62118
-0.819572	1.59919	2.2211	-0.784289	1.6087	2.22049	-0.865391	1.67471	2.14202	-0.9125	1.64086	2.16067	-0.775206	1.7528	2.1527	-0.988914	1.63208	2.12311	-0.790824	1.65843	2.1777	-0.892962	1.60552	2.16944	-0.88911	1.58545	2.11803	-0.821312	1.71962	2.19392	-0.792111	1.64526	2.16621	-0.82194	1.6599	2.10086	-0.826441	1.59724	2.16955	-1.01034	1.65944	2.17099	-0.838244	1.68167	2.15749	-0.781111	1.68276	2.16291	-0.788072	1.62477
-0.824823	1.60355	2.22136	-0.789178	1.60929	2.22071	-0.87499	1.68226	2.14271	-0.91407	1.64554	2.16234	-0.786228	1.76743	2.15316	-1.00976	1.63094	2.12412	-0.793565	1.66999	2.1786	-0.902662	1.60989	2.17082	-0.891383	1.58872	2.11903	-0.823808	1.72108	2.19427	-0.801305	1.6503	2.17009	-0.834096	1.66402	2.10603	-0.829813	1.59592	2.17045	-1.01133	1.66725	2.17385	-0.837436	1.68356	2.15827	-0.785283	1.6999	2.16799	-0.790903	1.62576
-0.828771	1.60588	2.22188	-0.795662	1.61083	2.22118	-0.878561	1.69097	2.14361	-0.917568	1.65331	2.16518	-0.803771	1.79587	2.15419	-1.03021	1.63065	2.12501	-0.796631	1.67763	2.1796	-0.910959	1.61554	2.17174	-0.893123	1.59148	2.12093	-0.826632	1.72359	2.19458	-0.804748	1.65492	2.16959	-0.847155	1.66826	2.10869	-0.831163	1.59573	2.17164	-1.01241	1.66824	2.17772	-0.838129	1.68462	2.15927	-0.786497	1.71094	2.17283	-0.79641	1.6275
-0.834724	1.606	2.22257	-0.798335	1.61136	2.22197	-0.884561	1.69633	2.14503	-0.923075	1.6647	2.16878	-0.817884	1.81204	2.15492	-1.02688	1.63145	2.12656	-0.801823	1.68323	2.18088	-0.917578	1.61919	2.17228	-0.897362	1.59303	2.12295	-0.830846	1.72808	2.19532	-0.810397	1.66092	2.16962	-0.863695	1.67696	2.11328	-0.834594	1.59656	2.17248	-1.01318	1.6696	2.18258	-0.840595	1.68608	2.16	-0.788393	1.71307	2.17779	-0.801891	1.63023
-0.837693	1.607	2.22402	-0.801451	1.61274	2.22307	-0.893474	1.70049	2.14654	-0.92357	1.6777	2.16959	-0.833597	1.82737	2.15519	-1.0257	1.63319	2.12847	-0.810523	1.69523	2.18216	-0.934734	1.62344	2.17324	-0.904662	1.59623	2.12512	-0.834686	1.7314	2.19613	-0.81651	1.66716	2.16994	-0.879656	1.68213	2.11539	-0.840238	1.59866	2.1734	-1.01438	1.67151	2.18973	-0.843829	1.68712	2.16091	-0.79259	1.71635	2.17869	-0.807421	1.63198
-0.83877	1.60908	2.22549	-0.804713	1.61405	2.22499	-0.893876	1.70333	2.1483	-0.924798	1.69668	2.17009	-0.842591	1.84802	2.15569	-1.02513	1.63383	2.13086	-0.812644	1.71694	2.18308	-0.950114	1.62868	2.17392	-0.911191	1.60017	2.12703	-0.83696	1.73748	2.19702	-0.820567	1.67687	2.17031	-0.898037	1.68314	2.11963	-0.843468	1.60128	2.17347	-1.01645	1.67622	2.19318	-0.846704	1.68876	2.16281	-0.796923	1.72238	2.17955	-0.815386	1.63475
-0.84085	1.61211	2.22729	-0.810969	1.61651	2.22602	-0.894851	1.70866	2.15034	-0.926035	1.72681	2.17089	-0.844084	1.87703	2.1567	-1.02511	1.63556	2.13326	-0.81663	1.72202	2.18338	-0.955735	1.63081	2.17479	-0.918204	1.60539	2.12953	-0.840337	1.7461	2.19844	-0.823893	1.68257	2.17117	-0.905278	1.68543	2.12372	-0.846343	1.60831	2.1739	-1.01825	1.68377	2.19451	-0.850764	1.69192	2.16428	-0.799662	1.73284	2.18025	-0.819816	1.63984
-0.844135	1.61429	2.2281	-0.815169	1.61907	2.22769	-0.896594	1.71551	2.15376	-0.92673	1.7525	2.17121	-0.84767	1.90337	2.15796	-1.02536	1.63745	2.13662	-0.819601	1.72728	2.18403	-0.962036	1.63497	2.17579	-0.929759	1.61631	2.13223	-0.842578	1.75274	2.20058	-0.827877	1.68916	2.17222	-0.910292	1.68813	2.12676	-0.849441	1.61258	2.1743	-1.02107	1.69533	2.19568	-0.853421	1.69556	2.16647	-0.8026	1.73634	2.1813	-0.825379	1.64432
-0.847428	1.61778	2.22885	-0.82264	1.62507	2.22936	-0.89913	1.72168	2.16204	-0.928193	1.78644	2.17184	-0.850331	1.92278	2.16024	-1.02589	1.64027	2.13945	-0.821613	1.73233	2.18469	-0.969644	1.64011	2.17802	-0.934225	1.6203	2.13648	-0.844692	1.76381	2.20121	-0.830946	1.70135	2.17355	-0.914698	1.69215	2.12979	-0.853597	1.61807	2.17498	-1.02306	1.70289	2.19816	-0.85292	1.69792	2.16811	-0.807133	1.74038	2.18257	-0.834025	1.65209
-0.853012	1.6214	2.22947	-0.827756	1.63256	2.23128	-0.900741	1.72779	2.16247	-0.928274	1.79903	2.17265	-0.851781	1.94718	2.16195	-1.02618	1.6467	2.14448	-0.822581	1.74181	2.18555	-0.97509	1.64464	2.18109	-0.939374	1.62628	2.14272	-0.846233	1.77397	2.2028	-0.830226	1.71987	2.17505	-0.923737	1.70091	2.13032	-0.858589	1.62566	2.176	-1.02611	1.71353	2.20118	-0.853543	1.70149	2.17084	-0.811853	1.74543	2.18559	-0.843617	1.65623
-0.857879	1.62497	2.23055	-0.837157	1.64451	2.23383	-0.902031	1.73289	2.16332	-0.92884	1.80493	2.1744	-0.852818	1.95756	2.16256	-1.02653	1.65526	2.15115	-0.825022	1.74943	2.18645	-0.981276	1.6537	2.18449	-0.945194	1.63217	2.14335	-0.847395	1.786	2.20404	-0.830074	1.7355	2.17678	-0.937219	1.70642	2.13148	-0.859857	1.63613	2.17807	-1.03294	1.72747	2.20392	-0.855353	1.70807	2.17261	-0.814512	1.7492	2.18723	-0.850887	1.66184
-0.862758	1.62867	2.23128	-0.835894	1.65673	2.23495	-0.904001	1.73561	2.16421	-0.930068	1.81069	2.17523	-0.853727	1.96433	2.1635	-1.02734	1.65857	2.16521	-0.827186	1.76325	2.18802	-0.985135	1.66466	2.18691	-0.950447	1.63455	2.1443	-0.848195	1.79957	2.20489	-0.830908	1.75547	2.17898	-0.942269	1.7113	2.13336	-0.861631	1.64769	2.18136	-1.04335	1.74429	2.20651	-0.858367	1.71549	2.17536	-0.817495	1.75585	2.19024	-0.857439	1.6708
-0.865237	1.6341	2.23235	-0.835358	1.6724	2.23624	-0.905908	1.73912	2.1664	-0.931915	1.81627	2.17702	-0.855289	1.96809	2.16513	-1.02915	1.66169	2.16862	-0.829791	1.78737	2.18867	-0.991398	1.68408	2.19039	-0.952819	1.63907	2.1443	-0.849311	1.80707	2.20621	-0.832233	1.77569	2.18189	-0.950424	1.71828	2.1357	-0.864421	1.65168	2.18276	-1.05369	1.74453	2.2099	-0.862116	1.72324	2.17737	-0.821348	1.76007	2.19326	-0.862245	1.68602
-0.86677	1.63797	2.23294	-0.835479	1.68326	2.23557	-0.907455	1.74258	2.16851	-0.934844	1.82133	2.17961	-0.856738	1.97252	2.16699	-1.032	1.66388	2.16968	-0.831542	1.83063	2.18879	-0.984438	1.67925	2.19514	-0.957455	1.6379	2.14479	-0.852107	1.81216	2.20783	-0.83385	1.79922	2.1846	-0.954342	1.72726	2.13734	-0.866202	1.65899	2.18371	-1.05089	1.7465	2.21312	-0.866232	1.73214	2.18105	-0.82671	1.76517	2.19433	-0.869507	1.69478
-0.868632	1.64572	2.23377	-0.836135	1.68941	2.23484	-0.90971	1.74693	2.17174	-0.939097	1.82411	2.18201	-0.8587	1.97606	2.16798	-1.03349	1.66725	2.17022	-0.833291	1.83426	2.18918	-0.976973	1.67816	2.20405	-0.959382	1.63872	2.14553	-0.853832	1.81841	2.20992	-0.835573	1.80918	2.18655	-0.958497	1.74678	2.13846	-0.868779	1.6691	2.18486	-1.04736	1.75039	2.21798	-0.873083	1.74469	2.18549	-0.829806	1.77293	2.19669	-0.875283	1.71256
-0.86965	1.65504	2.23459	-0.83739	1.68843	2.23466	-0.912728	1.75057	2.17447	-0.944579	1.82755	2.18581	-0.860499	1.97882	2.16965	-1.03306	1.67426	2.17122	-0.835702	1.8397	2.18993	-0.964805	1.67871	2.21399	-0.961327	1.64185	2.14662	-0.854697	1.8244	2.21226	-0.837063	1.82615	2.18957	-0.960508	1.75573	2.13829	-0.871321	1.67986	2.18604	-1.0432	1.75347	2.22171	-0.883807	1.76256	2.18828	-0.833636	1.78045	2.19909	-0.883453	1.72746
-0.871234	1.66277	2.2353	-0.838943	1.68839	2.23466	-0.917667	1.7544	2.17663	-0.95059	1.83144	2.18833	-0.862638	1.98074	2.17092	-1.03257	1.68303	2.17149	-0.837178	1.8471	2.19117	-0.950584	1.68061	2.22306	-0.963346	1.64651	2.14749	-0.856091	1.8322	2.21448	-0.83823	1.84366	2.19163	-0.962702	1.7633	2.13859	-0.874214	1.68189	2.1873	-1.03934	1.75674	2.22356	-0.883944	1.77398	2.19005	-0.838849	1.79241	2.20272	-0.886893	1.74555
-0.873632	1.66841	2.23556	-0.840961	1.6899	2.23486	-0.923307	1.7608	2.18026	-0.956587	1.83442	2.19115	-0.864731	1.98397	2.17211	-1.03192	1.69745	2.17209	-0.838617	1.85578	2.19281	-0.938342	1.68436	2.22943	-0.962856	1.65505	2.14956	-0.858455	1.84247	2.21715	-0.839654	1.86552	2.19375	-0.965919	1.76895	2.13935	-0.876954	1.68492	2.18919	-1.03504	1.76067	2.22546	-0.88423	1.78223	2.19289	-0.842368	1.80101	2.20914	-0.888972	1.77867
-0.874785	1.67627	2.23602	-0.842319	1.69387	2.23539	-0.927436	1.76633	2.18233	-0.958614	1.83894	2.19269	-0.866781	1.98836	2.17376	-1.03053	1.71023	2.17308	-0.841414	1.86364	2.19486	-0.917106	1.68923	2.23079	-0.9625	1.6555	2.15117	-0.859185	1.84758	2.21807	-0.840643	1.90028	2.19531	-0.966072	1.77315	2.14048	-0.878794	1.69035	2.1922	-1.03073	1.76537	2.22716	-0.884733	1.79168	2.19478	-0.843995	1.8064	2.21638	-0.89156	1.78511
-0.876285	1.67827	2.23664	-0.842564	1.69894	2.23616	-0.927108	1.77352	2.18387	-0.960658	1.84074	2.19606	-0.868888	1.9916	2.17412	-1.02949	1.72579	2.17373	-0.841029	1.87615	2.19731	-0.908092	1.69515	2.23132	-0.961996	1.65786	2.15377	-0.859511	1.85023	2.21842	-0.842382	1.93088	2.19707	-0.966067	1.77935	2.14145	-0.880462	1.69376	2.19428	-1.02575	1.76637	2.22926	-0.885437	1.80112	2.19642	-0.846774	1.81001	2.22296	-0.892821	1.79074
-0.875925	1.68184	2.23733	-0.842844	1.70714	2.23754	-0.927158	1.78031	2.18427	-0.961666	1.84361	2.20119	-0.87271	1.99328	2.17451	-1.02777	1.73114	2.17439	-0.841033	1.88373	2.19484	-0.902861	1.70009	2.23215	-0.96125	1.66142	2.15596	-0.859668	1.8547	2.21901	-0.844191	1.94854	2.19737	-0.965917	1.78816	2.142	-0.882327	1.69863	2.1962	-1.02338	1.76841	2.23053	-0.886814	1.80651	2.19897	-0.849822	1.81289	2.23005	-0.894032	1.79957
-0.875971	1.68815	2.23814	-0.843474	1.71077	2.23898	-0.927195	1.78609	2.18475	-0.961359	1.84771	2.20678	-0.871631	1.99727	2.17514	-1.02637	1.73961	2.17497	-0.84132	1.89105	2.1934	-0.900747	1.70278	2.23306	-0.960781	1.66744	2.15901	-0.860001	1.86092	2.2194	-0.847711	1.95655	2.19759	-0.965771	1.79696	2.14256	-0.883983	1.70411	2.20027	-1.01947	1.77047	2.23264	-0.88977	1.80764	2.20005	-0.852879	1.81877	2.23546	-0.895862	1.80702
-0.876187	1.69771	2.23903	-0.844703	1.71593	2.23972	-0.927259	1.79077	2.18521	-0.960923	1.84933	2.21764	-0.871497	2.0038	2.1759	-1.02449	1.74124	2.17527	-0.842134	1.89626	2.19168	-0.898034	1.7065	2.23462	-0.96056	1.6744	2.16224	-0.86064	1.86759	2.22003	-0.851101	1.96991	2.19811	-0.965512	1.79905	2.14297	-0.884973	1.71359	2.20048	-1.01855	1.77476	2.23561	-0.892462	1.80928	2.20227	-0.85441	1.82106	2.24122	-0.897354	1.81743
-0.876693	1.70478	2.24084	-0.84696	1.719	2.24034	-0.927339	1.79635	2.18584	-0.96015	1.85305	2.23289	-0.87149	2.01508	2.17723	-1.02478	1.74413	2.17613	-0.843097	1.89545	2.19018	-0.895888	1.70771	2.23632	-0.960314	1.68572	2.16645	-0.86147	1.87525	2.22048	-0.852861	1.97885	2.19876	-0.96515	1.8036	2.14372	-0.885696	1.71939	2.20124	-1.01697	1.77936	2.23827	-0.895762	1.81174	2.20489	-0.856794	1.82343	2.24814	-0.898244	1.82755
-0.877712	1.71157	2.2418	-0.847477	1.72348	2.24155	-0.927445	1.80342	2.18686	-0.95969	1.85639	2.24514	-0.871705	2.02243	2.1789	-1.02521	1.74784	2.17697	-0.844033	1.89509	2.18883	-0.894874	1.70961	2.23792	-0.960028	1.70399	2.17314	-0.862599	1.88263	2.22111	-0.854906	1.98872	2.19987	-0.965042	1.80936	2.14434	-0.886025	1.72843	2.20232	-1.01658	1.78509	2.24289	-0.897967	1.81318	2.20921	-0.859468	1.82444	2.25423	-0.899266	1.83425
-0.87804	1.71511	2.24255	-0.847948	1.72956	2.24252	-0.927677	1.80996	2.18828	-0.959584	1.85845	2.25408	-0.872154	2.02394	2.18049	-1.02537	1.74775	2.17803	-0.84432	1.89556	2.18676	-0.893633	1.71187	2.23996	-0.9596	1.72367	2.18899	-0.863392	1.89674	2.22216	-0.857648	2.00061	2.20231	-0.964954	1.81842	2.14575	-0.886592	1.74499	2.20392	-1.01614	1.79178	2.24567	-0.900562	1.81401	2.21555	-0.863945	1.82617	2.25604	-0.900202	1.84029
-0.878771	1.71986	2.24342	-0.848265	1.74053	2.2425	-0.928002	1.81512	2.18996	-0.959454	1.86112	2.26936	-0.872751	2.02494	2.1834	-1.02538	1.74896	2.1797	-0.844886	1.89691	2.18612	-0.892572	1.71595	2.24258	-0.959022	1.75166	2.2006	-0.864217	1.90594	2.22332	-0.860324	2.02452	2.2042	-0.964874	1.82422	2.14769	-0.887556	1.76686	2.20724	-1.01513	1.79932	2.24841	-0.900441	1.81557	2.22151	-0.867687	1.82846	2.25915	-0.900831	1.84525
-0.878968	1.72636	2.2455	-0.848974	1.75382	2.24307	-0.928522	1.82553	2.19159	-0.9593	1.86583	2.2768	-0.873264	2.02637	2.18661	-1.02515	1.7521	2.18166	-0.845649	1.89858	2.18666	-0.892984	1.72218	2.24413	-0.958679	1.76201	2.20823	-0.865198	1.92064	2.22494	-0.861337	2.07207	2.20628	-0.964743	1.83165	2.14946	-0.888172	1.7902	2.20963	-1.01527	1.80905	2.25171	-0.900446	1.81847	2.22621	-0.872079	1.83205	2.26377	-0.900971	1.85043
-0.87925	1.7391	2.24918	-0.849566	1.75978	2.24377	-0.929168	1.8326	2.19328	-0.959115	1.87067	2.28445	-0.874494	2.03002	2.19065	-1.02482	1.75668	2.18386	-0.846029	1.90158	2.18801	-0.893717	1.72378	2.24704	-0.958614	1.76409	2.21344	-0.865727	1.93475	2.22819	-0.861433	2.06996	2.20733	-0.964598	1.83674	2.15021	-0.888863	1.7858	2.21448	-1.01513	1.81301	2.25409	-0.900617	1.82632	2.23365	-0.87424	1.8372	2.26536	-0.9012	1.85767
-0.879634	1.75508	2.2559	-0.850643	1.76529	2.24506	-0.929762	1.83141	2.1943	-0.958638	1.87027	2.29272	-0.875483	2.03465	2.19649	-1.02413	1.75746	2.18752	-0.846684	1.90418	2.19034	-0.89472	1.72603	2.25213	-0.958475	1.76762	2.21722	-0.86602	1.95419	2.23339	-0.861685	2.06938	2.2088	-0.964395	1.8423	2.15087	-0.888944	1.77962	2.22242	-1.01484	1.8118	2.2569	-0.900876	1.83565	2.2345	-0.876291	1.84092	2.26766	-0.90148	1.85855
-0.880073	1.76388	2.26416	-0.851561	1.77308	2.24655	-0.930551	1.83234	2.19597	-0.957971	1.87087	2.29876	-0.876027	2.03842	2.20134	-1.02351	1.75904	2.19064	-0.847806	1.90664	2.19326	-0.895843	1.73055	2.26211	-0.958302	1.76849	2.22362	-0.86661	1.96088	2.23619	-0.861979	2.06891	2.21063	-0.964007	1.84248	2.15246	-0.88915	1.77312	2.2316	-1.01432	1.81085	2.25949	-0.900959	1.84409	2.23592	-0.87838	1.84775	2.27274	-0.901439	1.86003
-0.880689	1.76759	2.26336	-0.852528	1.78175	2.24865	-0.931137	1.83392	2.19741	-0.957143	1.87245	2.30224	-0.876903	2.04124	2.20386	-1.02303	1.76201	2.19615	-0.848595	1.91156	2.19589	-0.897488	1.73455	2.27161	-0.958125	1.76963	2.23235	-0.866586	1.96661	2.24034	-0.862193	2.06842	2.21413	-0.963903	1.84324	2.15626	-0.889495	1.76502	2.25065	-1.01405	1.80969	2.26241	-0.901132	1.85938	2.23811	-0.88015	1.85727	2.27777	-0.90151	1.86116
-0.881288	1.77301	2.26434	-0.854438	1.78553	2.25083	-0.931304	1.83539	2.20042	-0.956198	1.87385	2.30688	-0.878041	2.04475	2.20524	-1.02251	1.76597	2.19531	-0.849732	1.91084	2.2005	-0.900158	1.74084	2.27419	-0.957909	1.77163	2.24873	-0.866795	1.9729	2.24568	-0.862667	2.0678	2.21711	-0.963814	1.84404	2.15823	-0.890023	1.76434	2.26423	-1.01359	1.81047	2.26868	-0.901352	1.88283	2.23903	-0.881245	1.86501	2.28343	-0.901717	1.86207
-0.882238	1.77854	2.26587	-0.856666	1.78947	2.25502	-0.931589	1.83711	2.20661	-0.955732	1.87556	2.31218	-0.880355	2.04693	2.20769	-1.02205	1.76809	2.19584	-0.851114	1.91023	2.20375	-0.903999	1.74655	2.27956	-0.957635	1.77297	2.28432	-0.867122	1.98221	2.2544	-0.863337	2.0673	2.21884	-0.963617	1.84533	2.15964	-0.89133	1.76453	2.28336	-1.01333	1.8125	2.27234	-0.90161	1.88676	2.2412	-0.882806	1.87672	2.28803	-0.901986	1.86246
-0.884062	1.78326	2.26809	-0.85882	1.79605	2.2578	-0.931716	1.83729	2.21014	-0.95543	1.87897	2.3206	-0.883179	2.0491	2.2096	-1.02117	1.77035	2.19744	-0.852821	1.91002	2.20615	-0.909977	1.75346	2.2853	-0.957853	1.77569	2.3074	-0.867697	1.98745	2.26109	-0.864103	2.06673	2.22105	-0.96326	1.84675	2.16285	-0.891507	1.76547	2.29674	-1.01297	1.81453	2.27731	-0.902002	1.88597	2.24326	-0.884802	1.8789	2.29371	-0.902236	1.86318
-0.887274	1.79011	2.2717	-0.862964	1.80807	2.26342	-0.932012	1.83786	2.2126	-0.955215	1.88188	2.32822	-0.88579	2.05068	2.21249	-1.02034	1.7746	2.19899	-0.852541	1.91027	2.2098	-0.915499	1.76436	2.29089	-0.958139	1.77939	2.35438	-0.868015	1.99352	2.26926	-0.865073	2.0659	2.22249	-0.963231	1.84857	2.16748	-0.891834	1.76711	2.30278	-1.01258	1.81939	2.28356	-0.903037	1.88568	2.24517	-0.886207	1.88014	2.29644	-0.902514	1.86423
-0.892077	1.7969	2.27672	-0.866923	1.79632	2.26355	-0.932388	1.83923	2.21768	-0.954998	1.88585	2.3362	-0.888431	2.05266	2.2166	-1.01982	1.78051	2.20181	-0.852687	1.91122	2.21601	-0.922409	1.77863	2.29658	-0.95849	1.78453	2.36852	-0.868677	2.00229	2.27844	-0.866185	2.06576	2.22465	-0.963232	1.84847	2.17527	-0.89258	1.76896	2.30625	-1.01218	1.82453	2.28584	-0.904619	1.88614	2.24844	-0.88709	1.88223	2.30071	-0.902917	1.86464
-0.899589	1.80464	2.28545	-0.872513	1.78259	2.26465	-0.932831	1.84167	2.22612	-0.955027	1.89076	2.34306	-0.889253	2.05319	2.2241	-1.01945	1.79444	2.20647	-0.853246	1.91258	2.22022	-0.933486	1.79755	2.30251	-0.959035	1.78959	2.37406	-0.869272	2.00859	2.28546	-0.866791	2.06558	2.22738	-0.963294	1.84912	2.17954	-0.893058	1.77219	2.3099	-1.01168	1.83537	2.28905	-0.906346	1.88693	2.25458	-0.888394	1.88513	2.30714	-0.903282	1.86547
-0.912531	1.80883	2.29155	-0.875961	1.77514	2.26618	-0.933756	1.8449	2.2287	-0.955244	1.89661	2.34947	-0.890015	2.05409	2.23968	-1.01945	1.81233	2.21481	-0.854507	1.91339	2.22773	-0.947482	1.81896	2.30323	-0.960538	1.7975	2.38205	-0.870672	2.01516	2.29648	-0.867295	2.06566	2.23097	-0.963472	1.85056	2.18551	-0.894029	1.77758	2.31258	-1.01135	1.85026	2.29304	-0.908442	1.88808	2.26404	-0.889796	1.88858	2.3154	-0.903734	1.86734
-0.919841	1.81205	2.2934	-0.876261	1.76985	2.26815	-0.935885	1.84849	2.23312	-0.955844	1.89817	2.35136	-0.890545	2.05512	2.24197	-1.01957	1.85153	2.22505	-0.857574	1.91509	2.23272	-0.959059	1.83675	2.30438	-0.961432	1.8048	2.39608	-0.87253	2.02598	2.3175	-0.868538	2.06611	2.23403	-0.963881	1.85213	2.19304	-0.895953	1.78318	2.3167	-1.01145	1.86167	2.29716	-0.909841	1.88949	2.28351	-0.891484	1.89313	2.32778	-0.904769	1.87087
-0.925469	1.81428	2.29612	-0.877216	1.76982	2.27121	-0.938436	1.85412	2.23688	-0.956815	1.90092	2.35398	-0.891591	2.05688	2.24465	-1.01961	1.86446	2.23173	-0.860916	1.91832	2.24322	-0.958299	1.85439	2.30732	-0.962757	1.80824	2.40583	-0.874144	2.03758	2.34472	-0.871172	2.06743	2.23667	-0.964333	1.85445	2.19863	-0.89753	1.78774	2.32496	-1.01168	1.88195	2.30366	-0.911838	1.8917	2.30703	-0.893986	1.90148	2.33259	-0.905824	1.87302
-0.932561	1.81589	2.29855	-0.87828	1.77127	2.27514	-0.939113	1.85608	2.23727	-0.957927	1.90425	2.35524	-0.892897	2.06069	2.24765	-1.01965	1.88724	2.2408	-0.862746	1.92306	2.25714	-0.957952	1.86354	2.31306	-0.963389	1.81389	2.41684	-0.877208	2.04484	2.35916	-0.870671	2.06867	2.24077	-0.9648	1.85749	2.2045	-0.898065	1.79208	2.33482	-1.01178	1.88799	2.31097	-0.914173	1.89371	2.33277	-0.896422	1.91445	2.33762	-0.907827	1.87537
-0.938105	1.81955	2.30178	-0.879274	1.77391	2.28047	-0.940191	1.85753	2.2387	-0.958659	1.90986	2.35758	-0.895324	2.06516	2.24874	-1.01967	1.90517	2.25101	-0.864301	1.92677	2.27239	-0.95793	1.87433	2.31732	-0.96412	1.82033	2.42217	-0.878269	2.04756	2.3818	-0.870402	2.07007	2.2487	-0.965186	1.86176	2.21175	-0.898718	1.79812	2.34399	-1.01183	1.89958	2.31716	-0.917575	1.89646	2.33904	-0.898181	1.92963	2.34065	-0.911447	1.87658
-0.942218	1.82616	2.30477	-0.880298	1.77608	2.28875	-0.941296	1.86019	2.2422	-0.960197	1.91329	2.36076	-0.898138	2.06636	2.25095	-1.01966	1.92968	2.25619	-0.867777	1.92916	2.28579	-0.958104	1.88066	2.32294	-0.965034	1.82417	2.43098	-0.880453	2.04818	2.40448	-0.870646	2.072	2.2612	-0.965721	1.86743	2.22721	-0.900115	1.80313	2.3541	-1.01186	1.9171	2.32372	-0.92261	1.89891	2.34789	-0.899797	1.9504	2.34575	-0.911915	1.87866
-0.947561	1.83017	2.30609	-0.8823	1.77994	2.30049	-0.942383	1.86253	2.24729	-0.961919	1.91717	2.36478	-0.898176	2.06865	2.25323	-1.01964	1.95882	2.2652	-0.869936	1.93375	2.30595	-0.958429	1.88609	2.33377	-0.966772	1.82908	2.44655	-0.882795	2.0499	2.42744	-0.871024	2.07406	2.27194	-0.966253	1.87165	2.23234	-0.902269	1.80608	2.37265	-1.01192	1.91963	2.32965	-0.926493	1.90265	2.35355	-0.901389	1.96772	2.35026	-0.912573	1.88266
-0.947326	1.83421	2.30849	-0.885817	1.78756	2.29876	-0.943173	1.86519	2.25507	-0.963208	1.92251	2.36844	-0.898576	2.07255	2.25739	-1.01965	1.94965	2.27446	-0.871489	1.93731	2.33607	-0.958733	1.89289	2.342	-0.969523	1.83239	2.46012	-0.882298	2.0525	2.45804	-0.872268	2.07579	2.28781	-0.966719	1.87623	2.23629	-0.903992	1.80868	2.38108	-1.01197	1.92319	2.33469	-0.932726	1.9081	2.3571	-0.902412	1.98206	2.35597	-0.913367	1.88882
-0.947432	1.83863	2.3131	-0.889222	1.79878	2.2996	-0.944463	1.86792	2.26527	-0.964234	1.92624	2.37602	-0.89943	2.07615	2.26201	-1.01961	1.94819	2.27739	-0.873032	1.93916	2.36392	-0.959158	1.89815	2.34893	-0.973176	1.83758	2.47696	-0.88201	2.05555	2.47042	-0.873489	2.07862	2.29986	-0.967357	1.88152	2.24256	-0.90705	1.81181	2.39607	-1.01203	1.92604	2.33896	-0.938013	1.90791	2.35937	-0.904597	1.99982	2.35842	-0.914391	1.8886
-0.947734	1.84446	2.32091	-0.894315	1.80584	2.3025	-0.946688	1.87153	2.27343	-0.96537	1.93059	2.37943	-0.900019	2.07845	2.272	-1.01959	1.947	2.28074	-0.874985	1.94375	2.36019	-0.959523	1.90585	2.3588	-0.97489	1.84234	2.48613	-0.882195	2.05466	2.48694	-0.874615	2.0813	2.31837	-0.968283	1.88672	2.24814	-0.909547	1.81642	2.4019	-1.0121	1.93047	2.34166	-0.939862	1.90869	2.36214	-0.90543	2.02125	2.3622	-0.914731	1.88947
-0.947846	1.85007	2.32839	-0.895312	1.81202	2.30619	-0.949485	1.87473	2.27785	-0.966545	1.93538	2.3813	-0.900975	2.08148	2.27588	-1.01956	1.94628	2.28363	-0.877834	1.94592	2.35939	-0.959928	1.91495	2.36713	-0.977296	1.84513	2.49522	-0.882749	2.05505	2.50387	-0.875353	2.08382	2.33603	-0.969126	1.88975	2.25383	-0.912412	1.81916	2.40872	-1.01214	1.93329	2.3471	-0.94197	1.91021	2.36679	-0.906462	2.02275	2.3656	-0.915213	1.89108
-0.94811	1.85927	2.33524	-0.897137	1.81501	2.3113	-0.95421	1.88057	2.28117	-0.966914	1.93838	2.38456	-0.901118	2.08379	2.28387	-1.01949	1.94592	2.28822	-0.880775	1.94768	2.35955	-0.960397	1.9285	2.37148	-0.979263	1.85056	2.50549	-0.883475	2.05573	2.51408	-0.876646	2.08375	2.36616	-0.970264	1.89335	2.25921	-0.914962	1.8229	2.41635	-1.01216	1.93779	2.35114	-0.942838	1.91232	2.37015	-0.908032	2.02324	2.36909	-0.916148	1.89322
-0.948483	1.87529	2.34527	-0.898735	1.81847	2.3167	-0.956615	1.8863	2.28663	-0.967184	1.94281	2.38981	-0.901589	2.08626	2.29422	-1.0194	1.9461	2.28905	-0.884434	1.94965	2.36116	-0.960741	1.93003	2.37495	-0.981313	1.85997	2.51333	-0.88482	2.05608	2.52457	-0.878472	2.08394	2.38374	-0.971236	1.89861	2.25937	-0.91773	1.82547	2.42559	-1.0122	1.94024	2.35361	-0.94409	1.91524	2.37611	-0.910004	2.02425	2.37417	-0.917488	1.89454
-0.949155	1.88388	2.35406	-0.900119	1.82436	2.32451	-0.95772	1.8906	2.29515	-0.967887	1.95035	2.39054	-0.902433	2.08759	2.30148	-1.01935	1.94691	2.2916	-0.887454	1.95062	2.36313	-0.961181	1.93187	2.37881	-0.982491	1.87011	2.51697	-0.886559	2.0567	2.53492	-0.87993	2.08443	2.3944	-0.97222	1.90145	2.26125	-0.91742	1.8282	2.43668	-1.01225	1.94275	2.35397	-0.94539	1.91914	2.38573	-0.911329	2.02481	2.38226	-0.918608	1.89593
-0.949987	1.89319	2.36396	-0.900996	1.82842	2.33118	-0.958767	1.89929	2.30322	-0.968594	1.95704	2.39229	-0.903263	2.08979	2.30632	-1.01926	1.94868	2.29604	-0.889589	1.95271	2.36622	-0.961736	1.93422	2.38352	-0.984711	1.88222	2.52305	-0.888084	2.05774	2.53407	-0.88133	2.08496	2.40992	-0.972708	1.90556	2.26301	-0.917373	1.83194	2.45154	-1.01227	1.94372	2.35607	-0.946849	1.92238	2.40302	-0.913715	2.0259	2.38892	-0.91947	1.89754
-0.951242	1.90119	2.37913	-0.901743	1.83198	2.34053	-0.959153	1.90898	2.31785	-0.969359	1.95763	2.39454	-0.9048	2.09203	2.31586	-1.01916	1.95123	2.30421	-0.890576	1.95483	2.36959	-0.962508	1.93917	2.38599	-0.986962	1.88968	2.52941	-0.889604	2.05798	2.53422	-0.884271	2.08543	2.42034	-0.97314	1.90968	2.26524	-0.91757	1.83432	2.46059	-1.01226	1.94552	2.3601	-0.947214	1.9246	2.41698	-0.916276	2.02726	2.3905	-0.920509	1.89963
-0.952319	1.91362	2.39272	-0.903392	1.83421	2.34599	-0.959783	1.91621	2.31855	-0.970321	1.95816	2.3959	-0.906422	2.09254	2.33172	-1.01906	1.95338	2.30951	-0.892225	1.95784	2.37237	-0.963194	1.94612	2.3906	-0.990485	1.89258	2.53836	-0.89135	2.05843	2.53524	-0.888345	2.08588	2.42927	-0.973823	1.91274	2.26873	-0.918189	1.83503	2.46482	-1.01225	1.94856	2.36553	-0.948131	1.92854	2.42888	-0.917122	2.02907	2.39447	-0.921469	1.9026
-0.95337	1.9384	2.41176	-0.905938	1.83675	2.35776	-0.96021	1.92258	2.32052	-0.970417	1.95914	2.39773	-0.907908	2.0928	2.34337	-1.01898	1.95396	2.31125	-0.89404	1.96219	2.37529	-0.964039	1.95355	2.39681	-0.990432	1.89594	2.54913	-0.893304	2.0588	2.53621	-0.894339	2.08617	2.4371	-0.974112	1.91533	2.27313	-0.919199	1.8365	2.46891	-1.01227	1.95078	2.37007	-0.94927	1.93358	2.44498	-0.91825	2.03054	2.39713	-0.922891	1.90434
-0.954059	1.94993	2.42069	-0.908237	1.8417	2.3631	-0.960602	1.92978	2.32302	-0.970636	1.96043	2.40081	-0.908693	2.09339	2.35341	-1.01893	1.95466	2.31428	-0.896163	1.96834	2.38126	-0.964914	1.9565	2.40125	-0.990503	1.90383	2.55873	-0.896191	2.05981	2.53885	-0.900176	2.08655	2.44579	-0.974473	1.91902	2.28169	-0.921148	1.8398	2.47332	-1.01235	1.95293	2.37317	-0.949684	1.9407	2.46395	-0.919549	2.03287	2.40029	-0.924166	1.90742
-0.954559	1.97066	2.43941	-0.911785	1.84099	2.36975	-0.961258	1.93921	2.32654	-0.970938	1.96168	2.40541	-0.909403	2.0941	2.3619	-1.01892	1.95581	2.31814	-0.898998	1.97004	2.38445	-0.96572	1.9593	2.40611	-0.990622	1.90878	2.5693	-0.898418	2.06068	2.5434	-0.899931	2.08727	2.45573	-0.974945	1.92406	2.29708	-0.922887	1.84475	2.47905	-1.01246	1.95585	2.37512	-0.949815	1.94376	2.50117	-0.922147	2.03548	2.40366	-0.925914	1.91152
-0.954815	1.97964	2.4551	-0.915165	1.84242	2.37818	-0.96201	1.94582	2.3326	-0.971151	1.96372	2.4131	-0.910176	2.09555	2.3708	-1.01888	1.95646	2.32138	-0.903227	1.9737	2.38928	-0.965541	1.96245	2.41465	-0.990699	1.91628	2.58164	-0.899444	2.06116	2.54936	-0.900143	2.08871	2.47176	-0.975372	1.93043	2.30614	-0.924688	1.85265	2.48566	-1.01257	1.95859	2.37693	-0.950126	1.94576	2.50639	-0.926002	2.03779	2.4132	-0.927525	1.91595
-0.955262	1.99079	2.46668	-0.916495	1.84496	2.38421	-0.963039	1.94945	2.33999	-0.971448	1.96517	2.42757	-0.911382	2.09755	2.37956	-1.0188	1.95761	2.32285	-0.909439	1.97794	2.39979	-0.965393	1.96305	2.42888	-0.990845	1.92151	2.59568	-0.900324	2.06249	2.55493	-0.900791	2.08953	2.48269	-0.976107	1.94035	2.31262	-0.92517	1.86135	2.49612	-1.01268	1.96212	2.38019	-0.950532	1.94935	2.51054	-0.927514	2.04092	2.42657	-0.928872	1.92488
-0.95583	2.0045	2.48441	-0.918322	1.84657	2.38904	-0.964577	1.95594	2.35054	-0.971942	1.96729	2.43899	-0.91225	2.10137	2.38846	-1.01869	1.95971	2.32652	-0.915199	1.98212	2.4044	-0.965428	1.96412	2.43547	-0.991024	1.92566	2.61384	-0.900493	2.06387	2.55725	-0.901039	2.09043	2.49776	-0.976933	1.94372	2.31939	-0.925677	1.86603	2.49953	-1.0128	1.96507	2.3814	-0.950994	1.95337	2.51821	-0.928273	2.04461	2.43831	-0.929843	1.9335
-0.956138	2.03135	2.50082	-0.91917	1.84915	2.39514	-0.966005	1.95938	2.36014	-0.972433	1.97103	2.45493	-0.913911	2.10442	2.39827	-1.0187	1.96173	2.33237	-0.918817	1.98559	2.40951	-0.965577	1.96623	2.44513	-0.991183	1.92687	2.63521	-0.900934	2.06587	2.56068	-0.901526	2.09169	2.51542	-0.977848	1.94614	2.32642	-0.926209	1.87599	2.5041	-1.01286	1.96999	2.384	-0.951469	1.956	2.52164	-0.928982	2.04725	2.4485	-0.931848	1.93983
-0.956291	2.07027	2.50158	-0.91967	1.84974	2.39743	-0.967194	1.96311	2.37456	-0.97306	1.97709	2.47646	-0.916187	2.10786	2.41289	-1.01865	1.96274	2.33625	-0.922139	1.99034	2.41685	-0.965858	1.96919	2.45978	-0.991444	1.92855	2.66236	-0.901305	2.06761	2.56333	-0.902529	2.09314	2.5352	-0.978425	1.95043	2.33543	-0.927296	1.87973	2.5109	-1.01281	1.97095	2.38884	-0.951842	1.96024	2.52117	-0.929718	2.05037	2.44656	-0.93492	1.94718
-0.956529	2.10138	2.50277	-0.920503	1.85167	2.40044	-0.968943	1.96922	2.3873	-0.973682	1.97926	2.49969	-0.920384	2.11071	2.41818	-1.01857	1.9652	2.34344	-0.923831	1.99298	2.4278	-0.96624	1.97403	2.48578	-0.991683	1.9305	2.70573	-0.901965	2.07065	2.5666	-0.903806	2.09488	2.54802	-0.979494	1.95298	2.34207	-0.927953	1.8843	2.51978	-1.01273	1.97243	2.39327	-0.952501	1.96887	2.52241	-0.930375	2.05559	2.44685	-0.935815	1.95449
-0.956849	2.13226	2.50621	-0.921401	1.85552	2.40682	-0.97033	1.9781	2.40565	-0.974059	1.98238	2.50852	-0.927035	2.11442	2.42014	-1.01846	1.96774	2.35402	-0.927151	1.99568	2.4276	-0.96666	1.98157	2.51108	-0.991826	1.93431	2.7272	-0.903237	2.07072	2.57134	-0.904139	2.09709	2.55562	-0.980375	1.95862	2.34621	-0.928881	1.89111	2.52502	-1.01266	1.97438	2.40097	-0.95288	1.98424	2.52512	-0.932372	2.05704	2.44902	-0.936183	1.95779
-0.957163	2.14906	2.50704	-0.921882	1.86005	2.40718	-0.971377	1.98336	2.42694	-0.97423	1.98418	2.51822	-0.933962	2.12078	2.4272	-1.01828	1.96969	2.3585	-0.930519	1.99809	2.42926	-0.96729	1.99329	2.52787	-0.991995	1.93775	2.75416	-0.904208	2.07177	2.57957	-0.904732	2.09918	2.55746	-0.980959	1.96643	2.35297	-0.930374	1.89482	2.53287	-1.01265	1.97613	2.40742	-0.953375	1.98802	2.52811	-0.935803	2.05938	2.45226	-0.936691	1.9565
-0.957414	2.17401	2.50893	-0.922697	1.86947	2.40943	-0.972888	1.98749	2.43678	-0.974469	1.98621	2.52908	-0.942267	2.12714	2.44048	-1.01826	1.97391	2.36585	-0.933154	2.00038	2.43119	-0.967208	2.00464	2.54258	-0.99223	1.94022	2.79958	-0.905766	2.07293	2.59204	-0.905531	2.10097	2.55923	-0.981393	1.98102	2.3658	-0.931787	1.90214	2.53424	-1.01269	1.97745	2.41695	-0.954088	1.99092	2.53254	-0.940598	2.06104	2.45645	-0.937213	1.9576
-0.957713	2.21396	2.51135	-0.923925	1.87989	2.41236	-0.97397	1.99204	2.44293	-0.974737	1.98978	2.53858	-0.945522	2.1349	2.44493	-1.0183	1.97927	2.37042	-0.938276	2.00283	2.4363	-0.96741	2.01273	2.55551	-0.992637	1.94258	2.79923	-0.906197	2.07535	2.59206	-0.905677	2.1032	2.56232	-0.981613	1.99916	2.38114	-0.933393	1.91274	2.53782	-1.0128	1.97946	2.42629	-0.954811	1.99429	2.53895	-0.946767	2.06454	2.46125	-0.93782	1.96058
-0.958047	2.21076	2.5129	-0.925369	1.89321	2.41378	-0.974571	1.99419	2.44576	-0.975237	1.99283	2.55007	-0.950502	2.14595	2.45077	-1.01842	1.98537	2.37591	-0.943378	2.00406	2.44441	-0.967667	2.02299	2.56727	-0.992953	1.94304	2.79896	-0.906731	2.07747	2.5929	-0.906201	2.10647	2.56626	-0.981998	2.00179	2.3943	-0.934655	1.91868	2.54404	-1.01298	1.98188	2.43276	-0.955978	1.99786	2.54495	-0.957123	2.06986	2.46268	-0.938587	1.96308
-0.958834	2.2089	2.51431	-0.92729	1.9108	2.41603	-0.97541	1.99652	2.45086	-0.975577	1.99744	2.5616	-0.957169	2.1484	2.45287	-1.0187	1.99046	2.38252	-0.947381	2.00562	2.45171	-0.968139	2.03113	2.57119	-0.99345	1.94458	2.79886	-0.907694	2.08031	2.59399	-0.90715	2.1104	2.57314	-0.982389	2.00594	2.40966	-0.935688	1.92614	2.55049	-1.01345	1.98492	2.43731	-0.956155	2.00291	2.55173	-0.973891	2.07156	2.46487	-0.939772	1.96682
-0.960477	2.20691	2.51706	-0.929743	1.93039	2.41773	-0.975866	1.99986	2.46107	-0.976152	2.00148	2.56053	-0.961837	2.15135	2.45547	-1.01912	1.99838	2.38604	-0.95415	2.00747	2.45822	-0.96894	2.04131	2.57467	-0.994361	1.94652	2.79872	-0.908545	2.08125	2.59573	-0.908747	2.11648	2.57651	-0.98305	2.00855	2.42391	-0.936868	1.93727	2.55743	-1.01369	1.98592	2.43955	-0.956752	2.00653	2.55619	-0.989279	2.0727	2.46704	-0.940973	1.97152
-0.961433	2.20649	2.52034	-0.930783	1.95685	2.41949	-0.976625	2.00241	2.47292	-0.976985	2.00836	2.56036	-0.966392	2.15653	2.45729	-1.01957	2.00882	2.39101	-0.962872	2.00896	2.46762	-0.969979	2.04934	2.57724	-0.995241	1.94777	2.79832	-0.909541	2.08294	2.59738	-0.912134	2.12591	2.5792	-0.984142	2.01123	2.43543	-0.938902	1.95424	2.5615	-1.01408	1.98852	2.44389	-0.95767	2.01242	2.56045	-0.997148	2.07533	2.46943	-0.942243	1.97121
-0.962749	2.20682	2.52371	-0.932144	1.97725	2.42236	-0.977066	2.00909	2.48705	-0.9781	2.01184	2.56103	-0.9703	2.15771	2.46028	-1.02014	2.01659	2.40118	-0.961744	2.01187	2.47401	-0.971413	2.05846	2.58292	-0.996307	1.95013	2.79787	-0.909983	2.08531	2.60157	-0.919267	2.13544	2.58188	-0.984674	2.01297	2.441	-0.939572	1.96922	2.57069	-1.0149	1.99392	2.44931	-0.959282	2.01438	2.56336	-1.00901	2.07822	2.47209	-0.94323	1.97198
-0.964185	2.20756	2.52742	-0.934244	2.02301	2.42645	-0.97753	2.01462	2.50212	-0.978609	2.01784	2.56261	-0.976873	2.15931	2.46427	-1.02099	2.02956	2.40573	-0.961774	2.01866	2.47723	-0.973514	2.06431	2.58826	-0.997486	1.95256	2.79753	-0.911192	2.08853	2.6065	-0.925237	2.14558	2.58522	-0.985752	2.01512	2.44583	-0.941209	1.97905	2.57345	-1.01573	1.99946	2.45344	-0.961159	2.01646	2.56522	-1.01977	2.08237	2.47567	-0.943901	1.9738
-0.966897	2.20946	2.53009	-0.936052	2.01634	2.42592	-0.978356	2.02296	2.52211	-0.979419	2.02639	2.56506	-0.97666	2.16239	2.46829	-1.02207	2.04278	2.41409	-0.96229	2.03045	2.48173	-0.975621	2.07419	2.59449	-0.999389	1.95666	2.79748	-0.914096	2.09374	2.61295	-0.931101	2.14936	2.58558	-0.986294	2.0182	2.45041	-0.941306	1.9919	2.57418	-1.01703	2.00544	2.46447	-0.96389	2.0202	2.56763	-1.02885	2.08542	2.48137	-0.945216	1.9767
-0.97165	2.21308	2.53134	-0.938661	2.00712	2.42646	-0.979	2.03185	2.54615	-0.980467	2.03332	2.56739	-0.976973	2.16379	2.47292	-1.0225	2.04617	2.42123	-0.963669	2.04814	2.48592	-0.978528	2.07907	2.59753	-0.999572	1.96221	2.79751	-0.917313	2.10002	2.6201	-0.942728	2.154	2.58672	-0.987104	2.02206	2.46004	-0.941895	2.00371	2.57586	-1.01842	2.00713	2.47704	-0.967111	2.02473	2.571	-1.03722	2.08852	2.48506	-0.947548	1.98337
-0.977303	2.21598	2.53237	-0.941271	1.99597	2.42807	-0.979862	2.03913	2.5649	-0.982674	2.03724	2.5695	-0.97791	2.16569	2.47709	-1.02318	2.05305	2.42783	-0.964629	2.06213	2.49129	-0.981458	2.08491	2.59956	-1.00015	1.96461	2.79769	-0.917313	2.1094	2.62577	-0.952481	2.16188	2.58882	-0.988674	2.02586	2.47394	-0.942908	2.00763	2.57889	-1.01998	2.01026	2.48618	-0.97361	2.02937	2.57706	-1.04646	2.09261	2.49035	-0.950071	1.99739
-0.983412	2.21826	2.53462	-0.942184	1.98839	2.43129	-0.981656	2.04363	2.5682	-0.984399	2.04046	2.57298	-0.979412	2.16766	2.47989	-1.024	2.05879	2.43671	-0.965692	2.07132	2.49778	-0.982616	2.09232	2.6039	-1.00108	1.96712	2.79791	-0.918014	2.12032	2.63026	-0.958532	2.17301	2.59287	-0.990411	2.03099	2.4849	-0.944932	2.01394	2.58281	-1.02138	2.01352	2.4934	-0.981686	2.03356	2.58203	-1.04916	2.0981	2.49439	-0.952132	2.00062
-0.993445	2.22083	2.53951	-0.943528	1.98964	2.43697	-0.982572	2.05243	2.5729	-0.986498	2.04399	2.57957	-0.982721	2.16883	2.48457	-1.02519	2.06402	2.44669	-0.967974	2.08381	2.5039	-0.983845	2.09814	2.60975	-1.00174	1.97288	2.79832	-0.919389	2.12453	2.63718	-0.963091	2.18354	2.59152	-0.993097	2.03547	2.50031	-0.945398	2.0267	2.58875	-1.02219	2.01996	2.50292	-0.99419	2.03681	2.59098	-1.05256	2.10403	2.49691	-0.954209	2.00307
-1.00172	2.22222	2.54494	-0.944251	1.99202	2.4453	-0.984156	2.06434	2.57925	-0.98902	2.04762	2.58543	-0.98591	2.1699	2.49144	-1.02568	2.07008	2.45904	-0.968238	2.09264	2.5131	-0.985226	2.10356	2.61493	-1.00224	1.97661	2.79915	-0.9205	2.12965	2.64319	-0.967298	2.20481	2.59095	-0.993203	2.03925	2.52122	-0.946984	2.03012	2.59797	-1.02316	2.02734	2.51608	-0.999824	2.04326	2.60381	-1.05522	2.11234	2.50086	-0.956718	2.00518
-1.00252	2.22406	2.55122	-0.945738	1.99343	2.45228	-0.985544	2.08602	2.58619	-0.989107	2.05019	2.59451	-0.987371	2.17104	2.49783	-1.02689	2.07665	2.48251	-0.968904	2.09771	2.52393	-0.987412	2.10613	2.62007	-1.00276	1.97896	2.80016	-0.922054	2.13182	2.6493	-0.968653	2.20952	2.59158	-0.993746	2.04347	2.55117	-0.948668	2.03434	2.60133	-1.02414	2.03012	2.52058	-1.00694	2.04691	2.60804	-1.05595	2.1198	2.50481	-0.959777	2.00752
-1.00356	2.22661	2.55484	-0.94666	1.99532	2.45824	-0.98798	2.0829	2.59863	-0.989508	2.0526	2.60435	-0.988797	2.17278	2.50396	-1.02771	2.08705	2.50436	-0.969977	2.10536	2.5328	-0.986672	2.10939	2.62639	-1.00338	1.98206	2.80179	-0.924114	2.13445	2.65975	-0.970626	2.21669	2.59345	-0.994602	2.04628	2.5499	-0.949006	2.03832	2.60666	-1.02558	2.03453	2.52145	-1.01582	2.051	2.61518	-1.05639	2.12772	2.51073	-0.963356	2.0115
-1.00432	2.2288	2.55944	-0.947738	1.99687	2.46654	-0.990504	2.08163	2.61507	-0.990001	2.05535	2.62224	-0.990295	2.17442	2.51217	-1.02817	2.09803	2.52347	-0.971471	2.11262	2.54716	-0.985939	2.11157	2.63238	-1.0038	1.98397	2.80319	-0.925676	2.13741	2.67228	-0.974011	2.22053	2.59537	-0.9953	2.05027	2.55162	-0.949593	2.04039	2.61576	-1.02584	2.04115	2.52366	-1.02209	2.05253	2.62196	-1.0574	2.13985	2.51863	-0.966437	2.01663
-1.00554	2.23123	2.5643	-0.948762	1.99814	2.47331	-0.990647	2.07927	2.62651	-0.990634	2.05852	2.62947	-0.990845	2.17545	2.52561	-1.02884	2.10325	2.54178	-0.972765	2.12454	2.54734	-0.985681	2.11501	2.63724	-1.0041	1.98857	2.80527	-0.927002	2.13778	2.68743	-0.977922	2.22218	2.59851	-0.996884	2.05532	2.5553	-0.950153	2.04348	2.63236	-1.02631	2.04716	2.52734	-1.02136	2.05472	2.63089	-1.05865	2.15567	2.52467	-0.967942	2.02411
-1.00763	2.23554	2.56598	-0.950074	2.00116	2.47812	-0.99098	2.0791	2.63066	-0.991315	2.06372	2.63591	-0.991179	2.17681	2.53512	-1.02944	2.11063	2.54844	-0.973256	2.12856	2.54923	-0.985578	2.11719	2.64139	-1.0044	1.99261	2.80733	-0.928466	2.13847	2.71366	-0.983637	2.22255	2.60147	-1.00005	2.06392	2.56171	-0.950682	2.0453	2.6537	-1.02634	2.05203	2.53071	-1.02066	2.05662	2.65276	-1.05972	2.16989	2.53141	-0.969631	2.03574
-1.0077	2.23893	2.56935	-0.95153	2.00554	2.48578	-0.991357	2.07985	2.63227	-0.992073	2.06696	2.64114	-0.991741	2.17782	2.53634	-1.03014	2.12182	2.55933	-0.974085	2.13041	2.55269	-0.985666	2.12072	2.64724	-1.00498	2.0015	2.8094	-0.93027	2.13984	2.73284	-0.986288	2.22313	2.60582	-1.00091	2.08044	2.56566	-0.951615	2.04753	2.68778	-1.02648	2.05802	2.5356	-1.01986	2.05819	2.65919	-1.06037	2.18832	2.53896	-0.972035	2.04468
-1.00785	2.24458	2.57401	-0.952971	2.00861	2.49385	-0.991947	2.08139	2.63413	-0.993032	2.07022	2.6472	-0.992756	2.17878	2.53894	-1.03056	2.14246	2.56936	-0.975135	2.1328	2.55626	-0.985925	2.12607	2.64995	-1.00576	2.00726	2.81315	-0.931551	2.14091	2.75234	-0.988004	2.22356	2.60905	-1.00201	2.0958	2.5734	-0.951675	2.05131	2.71545	-1.02671	2.06703	2.54157	-1.01866	2.06092	2.66659	-1.06117	2.20889	2.54827	-0.974857	2.06474
-1.00802	2.24607	2.58106	-0.955034	2.0119	2.51254	-0.992582	2.0825	2.63608	-0.995083	2.07128	2.64919	-0.993999	2.18069	2.54143	-1.03095	2.12826	2.5736	-0.97673	2.1369	2.56121	-0.986242	2.12917	2.65426	-1.00697	2.01375	2.81457	-0.932859	2.14195	2.7743	-0.989124	2.22488	2.6136	-1.00241	2.1028	2.57955	-0.951949	2.05772	2.72223	-1.02677	2.07358	2.55293	-1.01767	2.06455	2.67526	-1.06194	2.23817	2.56115	-0.978329	2.0716
-1.00832	2.24654	2.59029	-0.955507	2.01585	2.52135	-0.992698	2.08479	2.63846	-0.995441	2.07261	2.65233	-0.99532	2.18238	2.54503	-1.03138	2.11299	2.58273	-0.978622	2.13725	2.56867	-0.986733	2.13165	2.65669	-1.00862	2.02558	2.81728	-0.93512	2.14357	2.81089	-0.990438	2.22681	2.62078	-1.00285	2.10415	2.58603	-0.952564	2.06481	2.73297	-1.02692	2.08162	2.56451	-1.01692	2.07176	2.68203	-1.06224	2.25455	2.57844	-0.98305	2.07574
-1.00871	2.24669	2.59556	-0.956767	2.02557	2.52449	-0.992918	2.08747	2.64411	-0.995943	2.07445	2.65591	-0.997606	2.18522	2.55025	-1.03187	2.11383	2.59333	-0.980247	2.13779	2.58234	-0.987131	2.13481	2.6611	-1.00965	2.03785	2.8223	-0.93794	2.14631	2.82737	-0.991424	2.22698	2.63235	-1.00299	2.10575	2.59687	-0.953417	2.07175	2.74456	-1.02715	2.09336	2.56748	-1.01646	2.07684	2.69102	-1.06236	2.26745	2.59526	-0.983968	2.07867
-1.00903	2.24727	2.60442	-0.957619	2.0326	2.52964	-0.993247	2.09055	2.64955	-0.996664	2.0765	2.6596	-1.00202	2.18846	2.55725	-1.03236	2.115	2.60223	-0.981574	2.13893	2.60436	-0.987634	2.13825	2.66469	-1.01047	2.04836	2.82701	-0.94188	2.14984	2.8438	-0.992695	2.2275	2.64741	-1.00311	2.10792	2.6113	-0.954129	2.08338	2.76385	-1.02736	2.09522	2.57205	-1.01639	2.07511	2.70842	-1.06245	2.27803	2.6059	-0.984583	2.08152
-1.00951	2.24796	2.60626	-0.959073	2.03916	2.53572	-0.993683	2.09629	2.65445	-0.997612	2.07946	2.66752	-1.00358	2.19524	2.56235	-1.03262	2.11747	2.60316	-0.982557	2.13998	2.62617	-0.988276	2.13995	2.66782	-1.01118	2.05812	2.82996	-0.94588	2.15193	2.86637	-0.994186	2.22844	2.66587	-1.00331	2.11109	2.61293	-0.954927	2.09371	2.78535	-1.02759	2.0975	2.58091	-1.01644	2.07443	2.74708	-1.06249	2.28749	2.6108	-0.985843	2.08537
-1.01021	2.24919	2.61146	-0.960761	2.05322	2.54205	-0.994259	2.10279	2.66071	-0.99819	2.08262	2.67802	-1.00537	2.19851	2.56906	-1.03295	2.12157	2.60613	-0.983883	2.142	2.62718	-0.989008	2.14277	2.67155	-1.01162	2.0696	2.83375	-0.950965	2.15255	2.87553	-0.99662	2.23008	2.6923	-1.00372	2.11583	2.61911	-0.956296	2.09702	2.80576	-1.02775	2.10032	2.59628	-1.0166	2.0748	2.78079	-1.06251	2.30626	2.61293	-0.987497	2.08539
-1.01113	2.25134	2.61802	-0.962546	2.06474	2.55001	-0.995039	2.11554	2.66586	-0.998913	2.08686	2.68594	-1.00668	2.20268	2.57681	-1.03318	2.12567	2.61189	-0.983467	2.14329	2.63081	-0.989848	2.14587	2.67484	-1.01248	2.08891	2.83778	-0.956575	2.15367	2.87706	-0.997968	2.23228	2.71247	-1.004	2.12085	2.63231	-0.957759	2.10047	2.81844	-1.02797	2.10305	2.61152	-1.01681	2.07578	2.8019	-1.06254	2.30767	2.61696	-0.987957	2.08637
-1.0119	2.25287	2.61891	-0.964718	2.06148	2.56093	-0.995776	2.1196	2.66955	-0.999186	2.09025	2.69226	-1.0078	2.20706	2.58914	-1.03369	2.13007	2.61907	-0.98346	2.14469	2.63578	-0.99165	2.14943	2.67983	-1.01302	2.10193	2.84135	-0.960705	2.15534	2.87913	-0.9986	2.2335	2.73214	-1.0043	2.12705	2.64009	-0.959662	2.10375	2.82279	-1.02815	2.10773	2.62688	-1.01706	2.07831	2.80874	-1.06255	2.30978	2.62119	-0.98853	2.08798
-1.01203	2.2549	2.62114	-0.968735	2.058	2.56861	-0.996728	2.12467	2.66967	-0.999347	2.09271	2.6943	-1.00881	2.20858	2.60264	-1.03431	2.13625	2.62991	-0.983664	2.14801	2.63947	-0.995764	2.15362	2.68601	-1.0141	2.10877	2.8433	-0.961645	2.15766	2.88241	-0.999525	2.23414	2.74435	-1.00486	2.13542	2.64919	-0.960919	2.10957	2.827	-1.0285	2.11443	2.63737	-1.01721	2.08274	2.81264	-1.06252	2.31127	2.62361	-0.988734	2.09052
-1.0123	2.25829	2.62346	-0.969567	2.05809	2.57881	-0.998144	2.12635	2.67078	-0.999634	2.09689	2.69624	-1.00918	2.21016	2.61408	-1.03486	2.13816	2.63606	-0.984057	2.15236	2.64557	-1.0006	2.15988	2.69174	-1.01402	2.11874	2.8467	-0.963052	2.15913	2.88341	-1.00016	2.23531	2.76015	-1.00571	2.14534	2.66555	-0.963246	2.11699	2.83197	-1.02913	2.11886	2.64056	-1.01742	2.08681	2.81673	-1.06249	2.31343	2.62949	-0.989193	2.09289
-1.01273	2.26297	2.62648	-0.970222	2.05922	2.59279	-0.999511	2.12896	2.67283	-1.0002	2.10205	2.70168	-1.00981	2.21126	2.62293	-1.03545	2.142	2.64454	-0.98445	2.15768	2.65713	-1.0071	2.16544	2.69682	-1.01412	2.1307	2.84796	-0.965081	2.16113	2.88479	-1.00045	2.2372	2.77626	-1.00564	2.14831	2.66861	-0.964436	2.12314	2.8355	-1.02933	2.12506	2.64285	-1.01771	2.09014	2.8194	-1.06242	2.31609	2.63616	-0.989852	2.09355
-1.01331	2.26709	2.63013	-0.971225	2.06083	2.60095	-1.00022	2.13141	2.67511	-1.00133	2.11279	2.70672	-1.01061	2.21137	2.63478	-1.03634	2.14897	2.64989	-0.985351	2.16599	2.66366	-1.01279	2.17174	2.70342	-1.01434	2.14589	2.85071	-0.96884	2.16514	2.88557	-1.00097	2.23996	2.7856	-1.00581	2.15206	2.67314	-0.965675	2.12549	2.83917	-1.0298	2.13266	2.64729	-1.01814	2.09379	2.82226	-1.06235	2.31843	2.64278	-0.990946	2.09477
-1.01386	2.2719	2.6317	-0.972547	2.06383	2.60856	-1.00071	2.13258	2.67926	-1.00182	2.12446	2.71525	-1.01129	2.21222	2.65683	-1.03741	2.15489	2.65472	-0.986479	2.16165	2.67323	-1.01608	2.17625	2.70316	-1.01458	2.15483	2.85205	-0.972662	2.16836	2.88655	-1.0013	2.24234	2.7921	-1.00625	2.15656	2.67897	-0.967056	2.12984	2.83851	-1.03029	2.14235	2.65445	-1.01872	2.09787	2.82617	-1.06226	2.321	2.6433	-0.993181	2.09685
-1.01439	2.28004	2.6342	-0.975027	2.0687	2.61521	-1.00112	2.13507	2.68375	-1.00242	2.12656	2.71857	-1.01212	2.21313	2.67923	-1.03841	2.16017	2.66045	-0.988212	2.15899	2.6871	-1.01569	2.18226	2.70426	-1.01492	2.17191	2.85471	-0.975975	2.17519	2.88801	-1.00174	2.24627	2.79968	-1.00712	2.15894	2.68257	-0.970276	2.13643	2.83909	-1.03066	2.1557	2.65718	-1.01926	2.10219	2.82597	-1.06218	2.32223	2.64494	-0.993942	2.09929
-1.0149	2.28891	2.63767	-0.977179	2.07195	2.62446	-1.00146	2.13785	2.68784	-1.00276	2.13102	2.72299	-1.01359	2.21418	2.70827	-1.0386	2.16386	2.66731	-0.989371	2.15867	2.71364	-1.01541	2.19025	2.7058	-1.01538	2.18345	2.85672	-0.976771	2.18432	2.89	-1.00204	2.25162	2.80595	-1.00775	2.16178	2.68433	-0.973513	2.14581	2.84053	-1.03123	2.17908	2.66026	-1.01942	2.11025	2.82623	-1.06208	2.32437	2.64746	-0.995107	2.10106
-1.01555	2.29535	2.64684	-0.980781	2.07813	2.62924	-1.00203	2.14137	2.69235	-1.00317	2.13722	2.72547	-1.0146	2.21626	2.73219	-1.03876	2.16802	2.67892	-0.990607	2.15941	2.73284	-1.01535	2.19762	2.70855	-1.01583	2.21253	2.85946	-0.977785	2.19411	2.89288	-1.00239	2.2569	2.80919	-1.00798	2.16654	2.68769	-0.978495	2.15255	2.84286	-1.03176	2.19994	2.66356	-1.01952	2.12237	2.82731	-1.06199	2.32927	2.64986	-0.996371	2.1035
-1.01632	2.29631	2.65453	-0.982832	2.08562	2.63259	-1.00246	2.14793	2.69967	-1.00397	2.14915	2.73049	-1.01523	2.21917	2.7496	-1.03909	2.17226	2.68693	-0.991897	2.16115	2.7478	-1.01544	2.20703	2.71186	-1.01618	2.25575	2.86494	-0.978545	2.20806	2.89699	-1.00284	2.26269	2.81454	-1.00858	2.17089	2.69386	-0.984958	2.15446	2.84657	-1.03242	2.2154	2.66652	-1.01983	2.14182	2.82878	-1.06205	2.33462	2.65311	-0.997934	2.10633
-1.01643	2.29896	2.67381	-0.98389	2.09262	2.63479	-1.00278	2.1554	2.70429	-1.00464	2.15442	2.73856	-1.01609	2.22477	2.77503	-1.03942	2.17986	2.69191	-0.994316	2.16493	2.77198	-1.01565	2.21815	2.71542	-1.01658	2.30024	2.87144	-0.979473	2.20482	2.89882	-1.00347	2.27168	2.8202	-1.00859	2.17382	2.6981	-0.992323	2.15787	2.85044	-1.03308	2.23719	2.67073	-1.02073	2.15519	2.83239	-1.06219	2.34032	2.65842	-1.00003	2.1119
-1.01659	2.30117	2.69986	-0.984183	2.09519	2.63699	-1.00327	2.15971	2.71333	-1.00567	2.16486	2.74506	-1.01664	2.23145	2.81527	-1.03978	2.18771	2.69122	-0.996374	2.17223	2.79447	-1.01611	2.22579	2.72019	-1.0171	2.30749	2.87091	-0.981452	2.20174	2.90191	-1.00425	2.28061	2.82633	-1.00882	2.17247	2.70019	-0.99594	2.16187	2.84976	-1.03387	2.24998	2.67667	-1.02154	2.16566	2.83905	-1.06239	2.34143	2.66612	-1.00507	2.11439
-1.01689	2.30324	2.72655	-0.984604	2.09933	2.64106	-1.00372	2.16323	2.72174	-1.0067	2.17228	2.75028	-1.01716	2.24151	2.80054	-1.04033	2.19759	2.69202	-0.999411	2.17756	2.8121	-1.01673	2.2312	2.72834	-1.01761	2.3145	2.87106	-0.983752	2.20054	2.90514	-1.00469	2.28588	2.83248	-1.0092	2.17344	2.70323	-1.00241	2.1612	2.85094	-1.03488	2.25019	2.6804	-1.02213	2.17671	2.84651	-1.06273	2.34175	2.6736	-1.00915	2.11673
-1.01731	2.30486	2.7534	-0.985031	2.10093	2.64911	-1.00457	2.16683	2.73221	-1.00758	2.18539	2.75546	-1.01738	2.25012	2.78446	-1.04123	2.20847	2.69405	-1.00308	2.18141	2.81686	-1.01784	2.23454	2.73935	-1.01835	2.32762	2.8719	-0.985908	2.20106	2.90886	-1.0054	2.28958	2.83802	-1.00971	2.17478	2.70879	-1.00956	2.16147	2.85269	-1.03566	2.25104	2.68459	-1.02358	2.19112	2.85586	-1.06305	2.34204	2.68861	-1.01173	2.12112
-1.01759	2.30528	2.76385	-0.985937	2.10404	2.65942	-1.00525	2.17075	2.73938	-1.00803	2.19922	2.76179	-1.01786	2.25563	2.76735	-1.04079	2.22129	2.69738	-1.00729	2.18438	2.82415	-1.01864	2.24073	2.74758	-1.01941	2.34866	2.87337	-0.986701	2.20242	2.9121	-1.00642	2.29482	2.84458	-1.00983	2.17603	2.71809	-1.01104	2.16266	2.85614	-1.03662	2.25278	2.69118	-1.02485	2.19344	2.86609	-1.0637	2.34286	2.70257	-1.01363	2.12259
-1.01811	2.3064	2.78006	-0.986495	2.10834	2.66207	-1.0057	2.17304	2.74728	-1.00901	2.2118	2.76354	-1.01845	2.26674	2.74715	-1.04052	2.22772	2.70126	-1.01275	2.18605	2.8357	-1.01898	2.24528	2.75755	-1.02064	2.35653	2.87513	-0.987585	2.2042	2.9142	-1.0083	2.30112	2.85476	-1.01014	2.17918	2.72285	-1.01274	2.16588	2.85985	-1.03805	2.25613	2.69453	-1.0268	2.19582	2.87078	-1.06438	2.34392	2.71573	-1.0148	2.12439
-1.01863	2.30781	2.79352	-0.98709	2.11424	2.66654	-1.00637	2.17644	2.75382	-1.01093	2.22953	2.76597	-1.01908	2.27409	2.71911	-1.04042	2.23073	2.70538	-1.02354	2.18794	2.8479	-1.01956	2.24992	2.7693	-1.02244	2.36602	2.87601	-0.988804	2.20659	2.91805	-1.01105	2.31012	2.86479	-1.01044	2.18292	2.73359	-1.01325	2.16806	2.86378	-1.0408	2.25907	2.69777	-1.02928	2.1993	2.88047	-1.06532	2.34515	2.73549	-1.01603	2.12858
-1.01962	2.30911	2.80011	-0.988299	2.11803	2.66982	-1.0071	2.1826	2.75816	-1.01348	2.22959	2.76863	-1.02064	2.27797	2.68887	-1.04063	2.23173	2.70948	-1.02965	2.19055	2.85083	-1.0206	2.25753	2.78541	-1.0237	2.36682	2.87733	-0.990924	2.20958	2.92149	-1.01419	2.32949	2.87928	-1.01095	2.18749	2.73163	-1.01368	2.17119	2.87087	-1.04254	2.26225	2.70452	-1.03204	2.20426	2.89115	-1.06603	2.34755	2.75002	-1.01672	2.13482
-1.02063	2.31164	2.80279	-0.989357	2.12295	2.67563	-1.00762	2.19145	2.76448	-1.01618	2.2305	2.77432	-1.02323	2.27973	2.66631	-1.04113	2.23403	2.71438	-1.03329	2.19346	2.8556	-1.02172	2.26854	2.79533	-1.0251	2.36884	2.87991	-0.990844	2.21477	2.92458	-1.01571	2.35398	2.89473	-1.01194	2.18966	2.73081	-1.0147	2.17643	2.87955	-1.04406	2.26886	2.71237	-1.03616	2.21305	2.89148	-1.06655	2.34948	2.76331	-1.01775	2.14079
-1.02227	2.31566	2.8078	-0.991282	2.12831	2.68125	-1.00858	2.19832	2.77515	-1.01783	2.23272	2.7839	-1.02542	2.28097	2.65752	-1.04179	2.23903	2.72211	-1.03685	2.19721	2.85807	-1.02333	2.26875	2.81314	-1.02732	2.3701	2.88392	-0.991108	2.21594	2.92798	-1.0171	2.38844	2.89992	-1.01316	2.19343	2.731	-1.01611	2.18462	2.88123	-1.04524	2.27752	2.72002	-1.04402	2.22427	2.8922	-1.0669	2.35101	2.76869	-1.02018	2.14361
-1.02366	2.31945	2.81195	-0.991733	2.13092	2.68888	-1.01024	2.20345	2.78545	-1.02006	2.23846	2.78921	-1.02946	2.28207	2.65449	-1.04254	2.24483	2.73397	-1.03959	2.20047	2.85956	-1.02597	2.26994	2.83041	-1.02798	2.37214	2.88681	-0.99168	2.21929	2.93011	-1.01946	2.41399	2.90771	-1.01446	2.2031	2.73239	-1.01751	2.19972	2.88498	-1.04597	2.28107	2.72982	-1.05375	2.24367	2.89364	-1.06778	2.35244	2.77107	-1.02253	2.14867
-1.02527	2.32436	2.81553	-0.992352	2.13704	2.69733	-1.01231	2.20551	2.7918	-1.0239	2.24961	2.79643	-1.03198	2.28455	2.65457	-1.04378	2.24312	2.75446	-1.03984	2.20496	2.86122	-1.02976	2.27178	2.83982	-1.02847	2.37457	2.88911	-0.993024	2.22276	2.93188	-1.02147	2.43737	2.91207	-1.01644	2.21299	2.73452	-1.01926	2.21434	2.88852	-1.04693	2.28393	2.74111	-1.05956	2.25457	2.89413	-1.06819	2.35382	2.77301	-1.02458	2.15227
-1.02717	2.32991	2.82025	-0.993939	2.14021	2.70648	-1.01495	2.20773	2.80214	-1.02889	2.27089	2.80174	-1.03264	2.28708	2.65648	-1.04502	2.24362	2.77617	-1.04051	2.20805	2.86454	-1.03139	2.27336	2.85457	-1.02933	2.37777	2.89116	-0.994018	2.22792	2.93551	-1.02191	2.44532	2.91983	-1.02062	2.23023	2.73554	-1.02063	2.22875	2.8909	-1.04827	2.28717	2.75021	-1.06625	2.26949	2.89574	-1.06896	2.35654	2.77777	-1.02626	2.1567
-1.02885	2.33738	2.82599	-0.994364	2.14404	2.71659	-1.01624	2.21059	2.81792	-1.03145	2.30095	2.80818	-1.03314	2.28963	2.66107	-1.04672	2.2453	2.79084	-1.0417	2.21137	2.86915	-1.03083	2.27535	2.85986	-1.03078	2.38454	2.89554	-0.995346	2.23369	2.93883	-1.02268	2.45518	2.93841	-1.02094	2.25515	2.73843	-1.02177	2.2432	2.89548	-1.04914	2.28704	2.76375	-1.06618	2.28727	2.89806	-1.0699	2.35757	2.78395	-1.02912	2.16213
-1.03166	2.34783	2.83604	-0.994876	2.15253	2.72847	-1.01693	2.21702	2.84602	-1.03351	2.34563	2.81413	-1.03374	2.29324	2.6638	-1.04744	2.24848	2.80801	-1.04291	2.21556	2.87401	-1.0308	2.27778	2.86374	-1.0325	2.39722	2.89599	-0.996697	2.2412	2.94057	-1.02329	2.45762	2.95572	-1.02142	2.26907	2.74352	-1.02278	2.24581	2.90065	-1.0501	2.28824	2.78677	-1.06627	2.30709	2.89975	-1.07096	2.35912	2.79115	-1.03081	2.169
-1.03469	2.35635	2.85103	-0.995385	2.16221	2.73842	-1.01751	2.21793	2.88167	-1.0353	2.35878	2.81571	-1.03431	2.29747	2.66989	-1.04833	2.25105	2.82474	-1.04325	2.22437	2.87866	-1.031	2.28177	2.87146	-1.03431	2.40373	2.89744	-0.997997	2.2514	2.94295	-1.02453	2.4602	2.96833	-1.02248	2.26797	2.7484	-1.02373	2.24786	2.90245	-1.05075	2.2906	2.79784	-1.06641	2.32898	2.90334	-1.07198	2.36104	2.79773	-1.03161	2.17249
-1.03524	2.36092	2.86537	-0.996384	2.17017	2.74386	-1.0179	2.2201	2.88526	-1.03828	2.36237	2.81846	-1.03474	2.3016	2.67848	-1.04897	2.25328	2.84057	-1.04383	2.23488	2.88138	-1.03145	2.2844	2.89288	-1.03453	2.41429	2.90117	-0.999684	2.25745	2.94733	-1.02647	2.46204	2.98167	-1.02354	2.26899	2.75554	-1.02472	2.25127	2.90469	-1.05193	2.29191	2.81249	-1.06654	2.32209	2.90451	-1.07281	2.36294	2.79737	-1.03223	2.17861
-1.03616	2.36632	2.87923	-0.997541	2.16862	2.75018	-1.01836	2.22486	2.88955	-1.03891	2.36594	2.82062	-1.03516	2.30662	2.69058	-1.04987	2.25507	2.85627	-1.04514	2.25582	2.88458	-1.0315	2.28699	2.92295	-1.03492	2.42638	2.90332	-1.00201	2.27056	2.9567	-1.02664	2.46376	3.01297	-1.02524	2.27035	2.76698	-1.02588	2.25522	2.90695	-1.052	2.29312	2.8223	-1.06678	2.32123	2.90695	-1.07431	2.36336	2.79871	-1.03265	2.18652
-1.03658	2.37047	2.89179	-0.9987	2.16904	2.7567	-1.01955	2.2317	2.89572	-1.04016	2.36878	2.82351	-1.03557	2.31338	2.70031	-1.05145	2.2564	2.87048	-1.04498	2.28056	2.88917	-1.03169	2.29143	2.93421	-1.03543	2.43111	2.90598	-1.00311	2.29302	2.9615	-1.02693	2.46497	3.02845	-1.02703	2.27284	2.77697	-1.02702	2.26063	2.91137	-1.05218	2.29497	2.83517	-1.06693	2.32136	2.9122	-1.07615	2.36455	2.80201	-1.03304	2.19383
-1.03744	2.37693	2.89902	-1.00016	2.17053	2.76953	-1.01997	2.23568	2.90644	-1.04044	2.37374	2.82825	-1.03607	2.32134	2.70379	-1.05414	2.25828	2.87264	-1.04502	2.30297	2.89485	-1.03208	2.2988	2.94728	-1.03601	2.43639	2.9084	-1.00405	2.30797	2.96145	-1.02723	2.46629	3.04964	-1.02895	2.27614	2.79002	-1.02722	2.26672	2.91639	-1.0525	2.29856	2.84819	-1.06721	2.32248	2.91803	-1.07792	2.36573	2.80533	-1.03367	2.20538
-1.03893	2.38297	2.90782	-1.00186	2.17292	2.78552	-1.02027	2.2405	2.91197	-1.04072	2.38021	2.83703	-1.03645	2.32687	2.70868	-1.05742	2.26324	2.87326	-1.04519	2.32529	2.89485	-1.03241	2.31215	2.95184	-1.03642	2.44432	2.91225	-1.00526	2.33894	2.96244	-1.02743	2.46809	3.08316	-1.02961	2.27595	2.79121	-1.02751	2.27199	2.92	-1.05283	2.30284	2.8685	-1.06778	2.3237	2.92322	-1.07928	2.36741	2.8076	-1.0342	2.21394
-1.04031	2.38732	2.91668	-1.00378	2.17749	2.79548	-1.02074	2.24946	2.91735	-1.04116	2.38631	2.84448	-1.03711	2.33158	2.70944	-1.06004	2.26797	2.87538	-1.04552	2.32744	2.89606	-1.03281	2.31392	2.95853	-1.03711	2.45398	2.91447	-1.00584	2.36164	2.96351	-1.02785	2.4711	3.11805	-1.03015	2.27761	2.79433	-1.02776	2.27607	2.92316	-1.05334	2.30888	2.87515	-1.06864	2.32525	2.93243	-1.08016	2.36999	2.81255	-1.03499	2.21723
-1.04099	2.39303	2.92269	-1.00726	2.18368	2.80218	-1.02107	2.25615	2.92565	-1.04128	2.39154	2.8469	-1.03694	2.33502	2.7113	-1.06352	2.27357	2.87779	-1.04598	2.33033	2.89735	-1.03324	2.31763	2.95915	-1.03822	2.46648	2.91598	-1.0068	2.36609	2.96567	-1.02858	2.47219	3.15449	-1.03068	2.28057	2.79702	-1.02806	2.28138	2.92737	-1.05368	2.31616	2.87998	-1.06863	2.32785	2.93858	-1.08082	2.37078	2.81729	-1.03603	2.22202
-1.04143	2.39729	2.93457	-1.01092	2.19373	2.81519	-1.02142	2.2633	2.94411	-1.04159	2.39871	2.84984	-1.03687	2.33844	2.71465	-1.06693	2.2781	2.88153	-1.04689	2.33307	2.89998	-1.03397	2.32167	2.96064	-1.03995	2.47404	2.91817	-1.00806	2.36887	2.9699	-1.02907	2.47391	3.19798	-1.031	2.28456	2.8022	-1.02847	2.2835	2.93137	-1.05441	2.32011	2.88631	-1.06869	2.331	2.9476	-1.08182	2.37185	2.82441	-1.0377	2.22245
-1.04209	2.39956	2.95129	-1.01465	2.19975	2.82922	-1.02165	2.2702	2.95883	-1.04162	2.4109	2.85146	-1.03702	2.34161	2.7189	-1.06886	2.28263	2.88928	-1.04817	2.33645	2.90468	-1.03487	2.32825	2.96247	-1.04133	2.48061	2.92065	-1.00934	2.36978	2.97205	-1.02928	2.47545	3.24172	-1.03158	2.28969	2.80758	-1.02879	2.28667	2.93498	-1.05518	2.32587	2.89368	-1.06886	2.33518	2.95191	-1.08203	2.37217	2.83031	-1.04	2.22396
-1.0429	2.40213	2.96363	-1.01845	2.20597	2.84737	-1.02201	2.28	2.97081	-1.04181	2.42443	2.854	-1.03732	2.34524	2.72228	-1.07061	2.2887	2.89569	-1.04903	2.34349	2.9081	-1.03542	2.33449	2.96416	-1.04215	2.48732	2.92356	-1.01124	2.37232	2.97606	-1.0296	2.47639	3.28148	-1.03182	2.29745	2.81173	-1.02907	2.28984	2.93937	-1.0557	2.33348	2.89774	-1.069	2.33836	2.95781	-1.08221	2.37326	2.83979	-1.04331	2.2264
-1.04381	2.40807	2.98225	-1.02006	2.21114	2.87144	-1.02228	2.28116	2.9962	-1.042	2.43369	2.85678	-1.03772	2.34676	2.72629	-1.07152	2.29674	2.8987	-1.04948	2.34395	2.91267	-1.03565	2.34181	2.96724	-1.04309	2.49252	2.927	-1.01277	2.37565	2.98138	-1.03029	2.47679	3.31873	-1.03207	2.30167	2.81742	-1.0297	2.29521	2.94345	-1.05664	2.33795	2.90222	-1.06921	2.34121	2.96044	-1.08238	2.37418	2.85761	-1.0441	2.22851
-1.04506	2.41041	3.01676	-1.02052	2.21766	2.9093	-1.02276	2.28284	3.01844	-1.04234	2.43471	2.86175	-1.0383	2.34925	2.73233	-1.07253	2.30324	2.90315	-1.04991	2.34554	2.92046	-1.03607	2.34607	2.97223	-1.04378	2.5006	2.93049	-1.01398	2.37926	2.98551	-1.0308	2.4776	3.36675	-1.03269	2.30622	2.82966	-1.03046	2.30238	2.95142	-1.05811	2.34298	2.90608	-1.06937	2.34385	2.96466	-1.08258	2.37649	2.86468	-1.04485	2.23174
-1.04638	2.41152	3.03082	-1.02094	2.225	2.93086	-1.02304	2.28533	3.04078	-1.04284	2.43573	2.86839	-1.03904	2.35179	2.73922	-1.07429	2.31317	2.91416	-1.0505	2.34788	2.93144	-1.03662	2.35237	2.98404	-1.04447	2.506	2.93669	-1.01502	2.38227	2.99533	-1.03112	2.47832	3.4069	-1.03336	2.31194	2.84794	-1.03106	2.31628	2.95646	-1.05896	2.35243	2.90793	-1.06946	2.34861	2.96808	-1.08272	2.37869	2.8684	-1.04632	2.23432
-1.04674	2.41303	3.04119	-1.02106	2.23114	2.94286	-1.02318	2.28842	3.06801	-1.0429	2.43738	2.88072	-1.03949	2.35342	2.74898	-1.07395	2.32266	2.91783	-1.05123	2.35229	2.94477	-1.03725	2.35587	2.99747	-1.04528	2.50502	2.94391	-1.01598	2.3865	2.99297	-1.03165	2.47922	3.42521	-1.03416	2.31794	2.86746	-1.03225	2.33016	2.96316	-1.05955	2.3588	2.91203	-1.0696	2.35407	2.97385	-1.08289	2.38157	2.87488	-1.04877	2.23673
-1.04681	2.4151	3.04485	-1.02128	2.2433	2.95321	-1.02344	2.28796	3.09976	-1.04309	2.4399	2.8953	-1.03997	2.35526	2.74988	-1.0741	2.33166	2.92201	-1.05239	2.3569	2.96549	-1.03728	2.36073	3.00161	-1.04581	2.50435	2.95454	-1.01684	2.3884	2.99197	-1.03206	2.48072	3.43179	-1.03494	2.32284	2.885	-1.0335	2.34554	2.97059	-1.05977	2.36611	2.92023	-1.06973	2.36548	2.97942	-1.08296	2.38369	2.88214	-1.05054	2.24257
-1.04694	2.41715	3.04926	-1.02166	2.25809	2.96066	-1.02363	2.289	3.10975	-1.0433	2.44178	2.90789	-1.0407	2.35789	2.75282	-1.07413	2.33954	2.927	-1.0538	2.36282	2.97926	-1.03743	2.36296	3.00675	-1.04602	2.50483	2.96177	-1.01819	2.3903	2.99257	-1.03263	2.48082	3.43292	-1.0356	2.32565	2.9121	-1.03549	2.36855	2.9801	-1.06005	2.37903	2.92977	-1.06996	2.37094	2.98302	-1.08298	2.38555	2.89816	-1.05304	2.24861
-1.04705	2.42045	3.05295	-1.02245	2.25648	2.9629	-1.02406	2.29128	3.12574	-1.04365	2.44345	2.90194	-1.04129	2.36063	2.75873	-1.07417	2.34638	2.93394	-1.05581	2.36569	2.98103	-1.03774	2.36589	3.01185	-1.04622	2.50564	2.96767	-1.01818	2.39335	2.99406	-1.03281	2.48141	3.43379	-1.03612	2.32978	2.91799	-1.0363	2.40718	2.98834	-1.06041	2.38699	2.94371	-1.07032	2.37612	2.98747	-1.08302	2.38857	2.90231	-1.05584	2.25921
-1.04717	2.42309	3.05636	-1.02323	2.2574	2.96619	-1.02474	2.29253	3.1381	-1.04397	2.44593	2.89533	-1.04236	2.36584	2.76568	-1.07427	2.3478	2.94038	-1.05599	2.36809	2.98501	-1.03798	2.36832	3.01993	-1.04639	2.50688	2.97436	-1.01837	2.39689	2.99718	-1.03315	2.4824	3.43414	-1.03732	2.3317	2.92345	-1.03673	2.43827	2.99174	-1.06087	2.39072	2.96136	-1.07046	2.37809	2.98871	-1.083	2.39191	2.90255	-1.05827	2.27514
-1.04746	2.4253	3.06056	-1.02473	2.26017	2.9692	-1.02526	2.29539	3.15848	-1.04447	2.45069	2.88841	-1.0432	2.37128	2.77902	-1.07439	2.34955	2.94944	-1.05629	2.36935	2.98556	-1.03832	2.37159	3.02426	-1.04671	2.50874	2.98427	-1.01879	2.40436	2.99753	-1.03392	2.48342	3.43389	-1.03842	2.33427	2.93205	-1.03681	2.49323	2.99472	-1.06116	2.39349	2.98675	-1.07061	2.38117	2.9914	-1.08297	2.39529	2.90386	-1.06084	2.29266
-1.04775	2.42838	3.06717	-1.02612	2.26518	2.97276	-1.02613	2.29745	3.17012	-1.04514	2.45786	2.88369	-1.04329	2.37306	2.78408	-1.07467	2.35296	2.96264	-1.05654	2.37252	2.9871	-1.03861	2.37578	3.02773	-1.04708	2.5133	3.00374	-1.01945	2.41081	2.99893	-1.03493	2.48521	3.43358	-1.03867	2.34089	2.94129	-1.03696	2.55608	2.99831	-1.06163	2.39689	3.01643	-1.07072	2.38417	2.99397	-1.08293	2.40033	2.90638	-1.06574	2.30512
-1.04834	2.43069	3.0729	-1.02725	2.27488	2.97603	-1.02663	2.30037	3.18564	-1.0461	2.47062	2.88351	-1.04348	2.37546	2.79525	-1.075	2.35785	2.96454	-1.05683	2.37524	2.98925	-1.03902	2.38258	3.02897	-1.04777	2.51316	3.01628	-1.02043	2.42073	3.00108	-1.03628	2.48833	3.43296	-1.0391	2.34945	2.94867	-1.03706	2.62239	2.99772	-1.06198	2.40356	3.03513	-1.07081	2.38955	2.99804	-1.08294	2.40797	2.9086	-1.07011	2.30413
-1.0484	2.43284	3.08034	-1.0278	2.27958	2.98065	-1.02728	2.30546	3.18726	-1.0472	2.48509	2.88459	-1.04364	2.37873	2.80404	-1.07534	2.36084	2.9657	-1.05706	2.37881	2.98763	-1.03944	2.39226	3.03076	-1.04855	2.51451	3.0292	-1.02057	2.42565	3.00436	-1.03844	2.49404	3.43257	-1.03975	2.35941	2.94899	-1.03725	2.63019	2.99861	-1.0619	2.40466	3.04946	-1.07098	2.39234	3.00456	-1.08296	2.42	2.91109	-1.06962	2.30544
-1.04852	2.43402	3.09046	-1.02852	2.28643	2.98276	-1.02792	2.30878	3.18765	-1.04909	2.48992	2.88759	-1.04382	2.38297	2.80564	-1.07568	2.36451	2.96835	-1.05722	2.3845	2.98612	-1.03987	2.40606	3.03406	-1.04916	2.51716	3.04705	-1.02077	2.42818	3.0068	-1.04237	2.49769	3.43174	-1.04085	2.37401	2.95025	-1.03753	2.64311	2.99985	-1.06188	2.40696	3.0684	-1.07109	2.39591	3.01134	-1.08295	2.41564	2.91277	-1.06896	2.30796
-1.04871	2.43633	3.09325	-1.02928	2.29451	2.9859	-1.02864	2.31396	3.18816	-1.05055	2.4907	2.88974	-1.04412	2.38695	2.8089	-1.07593	2.37032	2.97215	-1.05762	2.3859	2.98446	-1.04069	2.41263	3.03597	-1.04931	2.52042	3.06051	-1.02126	2.42978	3.00832	-1.04475	2.49989	3.42995	-1.04146	2.37755	2.95213	-1.03792	2.65418	3.00192	-1.0619	2.40917	3.07112	-1.07126	2.40188	3.01825	-1.08291	2.41389	2.91625	-1.06782	2.31491
-1.04889	2.43928	3.09783	-1.02955	2.30068	2.99153	-1.02981	2.32137	3.18868	-1.05121	2.49232	2.89296	-1.04456	2.39207	2.81189	-1.07605	2.37249	2.97812	-1.05775	2.38908	2.98376	-1.04143	2.41646	3.03809	-1.04959	2.52291	3.07278	-1.02181	2.43307	3.01127	-1.04675	2.50293	3.42758	-1.04205	2.38274	2.95222	-1.03863	2.65575	3.00283	-1.06194	2.41367	3.07095	-1.07128	2.41032	3.02422	-1.08283	2.4119	2.91973	-1.06723	2.32426
-1.04914	2.44354	3.10702	-1.03003	2.30391	3.00057	-1.03019	2.32843	3.18895	-1.0518	2.49307	2.89928	-1.04473	2.40112	2.81502	-1.07609	2.37651	2.98136	-1.05787	2.39208	2.98353	-1.04153	2.41974	3.03919	-1.04999	2.52296	3.0772	-1.02229	2.43557	3.0149	-1.04841	2.50472	3.42405	-1.04235	2.38885	2.95316	-1.03946	2.65791	3.00447	-1.06204	2.41609	3.07139	-1.0713	2.41948	3.03233	-1.08277	2.40936	2.92348	-1.06659	2.3369
-1.04938	2.4486	3.11693	-1.03069	2.30829	3.01042	-1.0306	2.32845	3.18922	-1.05212	2.49416	2.90086	-1.04499	2.41549	2.81786	-1.0761	2.38321	2.98504	-1.0579	2.39642	2.98415	-1.04168	2.4245	3.04046	-1.05063	2.52349	3.08112	-1.02262	2.43797	3.01976	-1.05095	2.50482	3.42385	-1.0428	2.39274	2.95433	-1.0401	2.66102	3.00718	-1.06215	2.41866	3.07228	-1.0713	2.43028	3.03689	-1.08271	2.40824	2.92872	-1.06618	2.34173
-1.04972	2.45476	3.13492	-1.03149	2.31098	3.0186	-1.03106	2.32945	3.18968	-1.05242	2.49602	2.90416	-1.04537	2.42091	2.8221	-1.0761	2.38928	2.99004	-1.05796	2.40436	2.98568	-1.04185	2.42431	3.0421	-1.05109	2.52432	3.08515	-1.02326	2.44137	3.02585	-1.05396	2.50529	3.42312	-1.04334	2.3957	2.95669	-1.04096	2.66322	3.01095	-1.06231	2.42168	3.07385	-1.07131	2.44823	3.04047	-1.08261	2.40829	2.93634	-1.0657	2.34464
-1.05004	2.45835	3.13953	-1.03265	2.31464	3.02752	-1.03161	2.33113	3.19071	-1.05295	2.49854	2.91205	-1.04572	2.42536	2.82728	-1.0761	2.39853	2.99163	-1.05805	2.40653	2.98691	-1.0422	2.42492	3.04472	-1.05188	2.52577	3.09168	-1.0242	2.44299	3.03457	-1.05109	2.50611	3.42218	-1.044	2.39927	2.96009	-1.04196	2.66322	3.01372	-1.06256	2.42379	3.07558	-1.07133	2.44106	3.04376	-1.08257	2.40908	2.94402	-1.06566	2.34825
-1.05022	2.46197	3.1413	-1.03423	2.31905	3.03625	-1.032	2.33373	3.19248	-1.05367	2.5011	2.92021	-1.04599	2.43348	2.83515	-1.07608	2.40865	2.99489	-1.05815	2.40932	2.98948	-1.04262	2.4259	3.04772	-1.0527	2.52788	3.0978	-1.02558	2.44468	3.04182	-1.04872	2.50742	3.41987	-1.04515	2.40328	2.96411	-1.04231	2.66303	3.02108	-1.06276	2.42678	3.07753	-1.07135	2.44105	3.04757	-1.08248	2.41062	2.95161	-1.06564	2.35117
-1.05042	2.46394	3.1422	-1.03645	2.32293	3.04991	-1.03253	2.33607	3.1948	-1.05439	2.50411	2.92738	-1.0465	2.4404	2.84888	-1.07605	2.41872	2.99799	-1.05838	2.4103	2.99192	-1.04339	2.42768	3.05059	-1.05328	2.52881	3.10676	-1.02719	2.44727	3.04283	-1.04999	2.50831	3.41634	-1.04592	2.40619	2.96789	-1.04306	2.66231	3.02897	-1.06299	2.43081	3.0818	-1.07135	2.44135	3.05144	-1.08239	2.41308	2.95575	-1.06564	2.35592
-1.05083	2.46573	3.14316	-1.03542	2.32709	3.06517	-1.03308	2.33713	3.19745	-1.05548	2.50584	2.93543	-1.04666	2.43885	2.85788	-1.07608	2.41751	3.00247	-1.05868	2.41206	2.9941	-1.04426	2.42942	3.05494	-1.05355	2.52961	3.11304	-1.02793	2.44946	3.04461	-1.05106	2.50909	3.41292	-1.04697	2.40959	2.97508	-1.0437	2.66157	3.03382	-1.06339	2.43338	3.08404	-1.07139	2.44203	3.05412	-1.08242	2.41694	2.96075	-1.0657	2.36041
-1.05137	2.46676	3.14406	-1.03603	2.33235	3.0767	-1.03403	2.3377	3.20105	-1.05591	2.50772	2.93897	-1.04697	2.43685	2.87411	-1.0761	2.41733	3.00952	-1.0592	2.41404	2.99611	-1.04519	2.43155	3.06084	-1.05407	2.53038	3.12203	-1.02845	2.45354	3.04783	-1.05239	2.50955	3.41305	-1.04906	2.41688	2.98614	-1.04386	2.66072	3.03635	-1.06381	2.43747	3.08692	-1.07143	2.44287	3.06014	-1.08242	2.41439	2.96549	-1.06582	2.36438
-1.05131	2.46743	3.14516	-1.037	2.33665	3.0873	-1.03603	2.33886	3.20253	-1.0561	2.50959	2.9444	-1.04732	2.4359	2.88755	-1.07614	2.41741	3.02279	-1.0599	2.41552	3.00049	-1.04684	2.43251	3.06525	-1.05495	2.53067	3.12536	-1.02875	2.45613	3.04977	-1.05309	2.51001	3.41307	-1.05113	2.42415	3.00426	-1.04421	2.66002	3.04027	-1.06433	2.43906	3.09237	-1.07152	2.44419	3.06679	-1.08243	2.41486	2.97352	-1.06592	2.3677
-1.05141	2.46797	3.14729	-1.03824	2.34109	3.10159	-1.0361	2.34115	3.20448	-1.0561	2.51209	2.94734	-1.04789	2.43522	2.89155	-1.07621	2.41783	3.03674	-1.061	2.41773	3.00624	-1.04796	2.43351	3.07003	-1.05533	2.53098	3.12564	-1.02934	2.45896	3.05314	-1.05349	2.51053	3.41321	-1.05356	2.43115	3.02188	-1.0443	2.65925	3.05087	-1.06449	2.44102	3.10508	-1.07162	2.44573	3.07304	-1.08248	2.41556	2.98854	-1.06607	2.37046
-1.05159	2.46845	3.15099	-1.03989	2.34424	3.11298	-1.03629	2.34488	3.20612	-1.05619	2.51222	2.95194	-1.04869	2.43413	2.89522	-1.07627	2.41833	3.0493	-1.06192	2.42044	3.01089	-1.04968	2.43534	3.0725	-1.05581	2.53109	3.12707	-1.02989	2.45898	3.05757	-1.05417	2.51077	3.41365	-1.05614	2.43819	3.03279	-1.04457	2.658	3.06072	-1.0646	2.44219	3.0982	-1.07166	2.44736	3.07826	-1.08253	2.41692	3.01852	-1.0662	2.37407
-1.05195	2.46934	3.15439	-1.04285	2.34638	3.12136	-1.03658	2.34532	3.20925	-1.05637	2.51236	2.95866	-1.04962	2.43286	2.90172	-1.07633	2.41907	3.0516	-1.06274	2.42294	3.01587	-1.05158	2.43831	3.0751	-1.05603	2.53119	3.12991	-1.03034	2.45925	3.06057	-1.05432	2.5109	3.41401	-1.05684	2.44288	3.0294	-1.04498	2.65606	3.07182	-1.06476	2.44363	3.0988	-1.07177	2.44804	3.08497	-1.0826	2.41867	3.04859	-1.06633	2.37474
-1.05235	2.47052	3.1578	-1.04429	2.34921	3.12502	-1.03731	2.34573	3.21344	-1.05657	2.51247	2.96133	-1.05024	2.43242	2.90649	-1.07642	2.42047	3.05577	-1.06309	2.42591	3.02382	-1.05453	2.44	3.0784	-1.05637	2.5312	3.12935	-1.0312	2.45977	3.06456	-1.05437	2.51117	3.41436	-1.05778	2.44465	3.02778	-1.04539	2.65548	3.07264	-1.06494	2.4462	3.1008	-1.07201	2.44914	3.09364	-1.08267	2.42059	3.06915	-1.06663	2.37574
-1.05281	2.47289	3.16336	-1.0469	2.35027	3.1294	-1.03753	2.34675	3.2148	-1.05691	2.51254	2.96702	-1.0509	2.43195	2.9091	-1.07649	2.4218	3.05654	-1.06352	2.42738	3.03472	-1.05822	2.44011	3.08229	-1.05661	2.53121	3.12972	-1.03181	2.4607	3.073	-1.0545	2.51151	3.4144	-1.05891	2.44748	3.02716	-1.04564	2.65438	3.07331	-1.06514	2.45021	3.1036	-1.07204	2.45168	3.10429	-1.08275	2.42171	3.10153	-1.06728	2.37679
-1.05355	2.474	3.17223	-1.04959	2.35167	3.13351	-1.03792	2.3478	3.21683	-1.05725	2.51261	2.97308	-1.05197	2.43136	2.9138	-1.07659	2.42336	3.05822	-1.06398	2.42995	3.05191	-1.0632	2.4405	3.08653	-1.05702	2.53121	3.13097	-1.03246	2.46127	3.08887	-1.05466	2.51179	3.41457	-1.05997	2.45086	3.02734	-1.04588	2.65321	3.07543	-1.06541	2.45302	3.10555	-1.07215	2.45418	3.11807	-1.08286	2.42224	3.12055	-1.06829	2.37823
-1.05422	2.47504	3.17541	-1.0514	2.35277	3.13834	-1.0387	2.35014	3.21987	-1.05773	2.51279	2.98152	-1.05371	2.43099	2.91749	-1.07678	2.42424	3.06153	-1.06411	2.43321	3.06781	-1.06507	2.44133	3.09211	-1.05749	2.53125	3.13318	-1.03351	2.46194	3.10198	-1.05503	2.51224	3.41474	-1.06146	2.45482	3.02874	-1.04617	2.6521	3.07801	-1.06574	2.45567	3.10923	-1.07232	2.45499	3.13552	-1.08301	2.42302	3.12889	-1.06926	2.37953
-1.05461	2.47632	3.17922	-1.05315	2.35357	3.14567	-1.03977	2.35281	3.22147	-1.05807	2.51283	2.9957	-1.05373	2.43101	2.92396	-1.07684	2.42526	3.06395	-1.06446	2.43735	3.07837	-1.06605	2.44201	3.09486	-1.05828	2.53129	3.13642	-1.03447	2.46235	3.10887	-1.05523	2.51292	3.4151	-1.06149	2.45878	3.03063	-1.04666	2.65134	3.08018	-1.06636	2.46192	3.11433	-1.07251	2.45535	3.15423	-1.08324	2.424	3.14297	-1.07028	2.38123
-1.05505	2.47666	3.18434	-1.0537	2.35462	3.15429	-1.04103	2.35796	3.2235	-1.05809	2.51305	3.01656	-1.05387	2.43139	2.93337	-1.07699	2.42635	3.06765	-1.06457	2.44233	3.0919	-1.0668	2.44327	3.09647	-1.05942	2.53142	3.14198	-1.03567	2.46284	3.11317	-1.05555	2.51346	3.41555	-1.06159	2.46002	3.0345	-1.04691	2.65032	3.08323	-1.06685	2.46865	3.12096	-1.07276	2.4561	3.15597	-1.08341	2.42546	3.15467	-1.07177	2.38233
-1.05556	2.47709	3.18905	-1.05421	2.35576	3.16485	-1.04238	2.36083	3.22572	-1.05822	2.51342	3.0354	-1.05405	2.43187	2.94386	-1.0772	2.42827	3.07131	-1.0648	2.44837	3.09381	-1.06754	2.44404	3.09953	-1.06075	2.53147	3.1454	-1.03799	2.46362	3.12027	-1.05619	2.51403	3.41613	-1.06178	2.46053	3.04172	-1.04729	2.64909	3.08671	-1.06704	2.47792	3.12932	-1.0729	2.45628	3.15949	-1.08343	2.42628	3.15862	-1.07198	2.38392
-1.05557	2.47793	3.19231	-1.05458	2.35807	3.17738	-1.04308	2.36488	3.23077	-1.05855	2.51383	3.05083	-1.05436	2.43264	2.9556	-1.0774	2.4279	3.07464	-1.06509	2.44995	3.097	-1.06825	2.4443	3.10203	-1.06241	2.53158	3.14765	-1.04002	2.46379	3.12643	-1.05635	2.51452	3.41695	-1.06205	2.46154	3.05257	-1.04774	2.64731	3.08745	-1.06746	2.49347	3.14534	-1.07309	2.45667	3.16227	-1.08349	2.42788	3.1649	-1.07221	2.38563
-1.05569	2.47871	3.19754	-1.05521	2.36036	3.19031	-1.04369	2.36635	3.23752	-1.05904	2.51423	3.06464	-1.05449	2.43344	2.96365	-1.07754	2.42804	3.07809	-1.06528	2.45176	3.10066	-1.06875	2.44479	3.10491	-1.06395	2.53183	3.15092	-1.04297	2.46422	3.13336	-1.05653	2.51479	3.41754	-1.06221	2.46223	3.06357	-1.0483	2.64401	3.08985	-1.06773	2.50645	3.16227	-1.07325	2.45744	3.16254	-1.08358	2.42974	3.17705	-1.07243	2.38781
-1.05591	2.4799	3.20609	-1.05547	2.36277	3.19653	-1.04354	2.36845	3.24382	-1.05918	2.51444	3.07168	-1.05474	2.43439	2.96839	-1.07775	2.42845	3.08126	-1.06549	2.45412	3.10529	-1.06924	2.4458	3.10821	-1.06495	2.53218	3.15331	-1.04465	2.4651	3.14037	-1.05673	2.51499	3.41808	-1.06241	2.4631	3.07764	-1.04875	2.63886	3.09201	-1.06808	2.51543	3.17621	-1.07324	2.45838	3.16367	-1.08365	2.4304	3.19951	-1.07269	2.38909
-1.05603	2.48235	3.21009	-1.05595	2.36578	3.20549	-1.04352	2.37042	3.25358	-1.05942	2.51475	3.07247	-1.05494	2.43576	2.97566	-1.07824	2.4293	3.08559	-1.06562	2.45706	3.1111	-1.06976	2.44707	3.1091	-1.06562	2.53252	3.15732	-1.04556	2.46619	3.14448	-1.05716	2.51524	3.41874	-1.06256	2.46369	3.07406	-1.04919	2.63424	3.09437	-1.06841	2.5266	3.18829	-1.07328	2.45928	3.16642	-1.08366	2.431	3.21212	-1.07277	2.39002
-1.05618	2.48347	3.21441	-1.05652	2.36754	3.21858	-1.04363	2.37282	3.26278	-1.05974	2.51532	3.07347	-1.05534	2.43641	2.98545	-1.0787	2.43155	3.09448	-1.06587	2.45914	3.11549	-1.07001	2.44701	3.11126	-1.06648	2.53295	3.15763	-1.04699	2.46654	3.14448	-1.05727	2.51555	3.41922	-1.06283	2.46425	3.07484	-1.04958	2.63433	3.09568	-1.06861	2.53764	3.19338	-1.07336	2.45976	3.17144	-1.08368	2.4319	3.21756	-1.07287	2.39135
-1.05644	2.48394	3.22037	-1.05676	2.36799	3.23546	-1.04374	2.37685	3.27673	-1.06001	2.51616	3.07531	-1.05548	2.43761	2.99345	-1.07913	2.43436	3.11158	-1.06594	2.45985	3.12457	-1.07038	2.44735	3.11539	-1.06739	2.53345	3.15909	-1.04765	2.4673	3.14541	-1.05748	2.51625	3.41985	-1.06315	2.46534	3.07611	-1.04979	2.63424	3.09693	-1.06882	2.54033	3.19981	-1.07351	2.46059	3.17811	-1.0837	2.43353	3.21981	-1.07295	2.39363
-1.05681	2.48393	3.22877	-1.05687	2.36867	3.24282	-1.04393	2.38281	3.29513	-1.06033	2.51711	3.07862	-1.05584	2.43905	2.99797	-1.07951	2.43619	3.12006	-1.06601	2.46064	3.13088	-1.0707	2.44807	3.12377	-1.06839	2.53382	3.16177	-1.04786	2.4678	3.1477	-1.05781	2.5172	3.42081	-1.06352	2.46693	3.07835	-1.05005	2.6339	3.09837	-1.06909	2.54418	3.20678	-1.07373	2.46089	3.18544	-1.0837	2.43513	3.22366	-1.07312	2.3963
-1.05721	2.4842	3.2368	-1.05706	2.36963	3.24666	-1.04415	2.38993	3.29049	-1.06065	2.51803	3.08131	-1.05614	2.44159	3.00565	-1.0797	2.43809	3.12865	-1.06612	2.4617	3.13894	-1.07097	2.44867	3.13385	-1.0697	2.53411	3.16734	-1.04822	2.46877	3.15028	-1.05806	2.51892	3.42201	-1.06394	2.46906	3.08161	-1.05033	2.63346	3.10094	-1.06971	2.54707	3.22166	-1.07377	2.46152	3.19575	-1.08369	2.43661	3.22946	-1.07328	2.39778
-1.05739	2.48466	3.24526	-1.05744	2.37105	3.252	-1.04451	2.39806	3.28597	-1.06092	2.51942	3.0852	-1.05647	2.44652	3.01084	-1.07993	2.43942	3.14226	-1.06624	2.46268	3.14956	-1.0713	2.4492	3.13869	-1.07113	2.53437	3.1738	-1.04851	2.47003	3.15311	-1.05828	2.52042	3.42349	-1.06429	2.4715	3.08395	-1.05068	2.6328	3.10436	-1.07058	2.54964	3.24223	-1.07384	2.46204	3.20055	-1.08369	2.43811	3.23613	-1.07334	2.39969
-1.05744	2.48497	3.25314	-1.05785	2.37237	3.25893	-1.04506	2.41082	3.28259	-1.0613	2.52065	3.08987	-1.05693	2.45262	3.02055	-1.08003	2.44074	3.13818	-1.06649	2.46347	3.15509	-1.07192	2.44973	3.14462	-1.07292	2.53469	3.18211	-1.0487	2.47162	3.15946	-1.05858	2.52149	3.42481	-1.06494	2.47238	3.08715	-1.05125	2.63203	3.10963	-1.07188	2.55109	3.26354	-1.07394	2.46232	3.20735	-1.0837	2.43938	3.23742	-1.07343	2.40093
-1.05759	2.48554	3.26628	-1.05849	2.37465	3.26746	-1.04591	2.42534	3.28262	-1.06201	2.52266	3.09198	-1.05728	2.45964	3.03483	-1.0802	2.4424	3.13966	-1.06665	2.46429	3.16031	-1.07247	2.45057	3.14825	-1.07325	2.53517	3.19683	-1.04915	2.4718	3.1683	-1.05906	2.52219	3.42671	-1.06548	2.47309	3.09272	-1.05142	2.63129	3.11272	-1.07265	2.55267	3.26475	-1.07409	2.46299	3.21459	-1.08374	2.43995	3.2383	-1.07366	2.40305
-1.05779	2.48658	3.28405	-1.05886	2.3767	3.27533	-1.0473	2.42947	3.28358	-1.06278	2.52507	3.09668	-1.05743	2.46805	3.03738	-1.0802	2.44406	3.14244	-1.06686	2.46566	3.16215	-1.07292	2.45195	3.14918	-1.07349	2.53587	3.21284	-1.05014	2.47239	3.17798	-1.05971	2.52351	3.42784	-1.06619	2.47363	3.09478	-1.05175	2.63079	3.1162	-1.0729	2.55478	3.26828	-1.07419	2.46338	3.22107	-1.08386	2.44074	3.23999	-1.07383	2.40499
-1.05794	2.48813	3.29593	-1.0593	2.37884	3.28133	-1.04813	2.43608	3.28521	-1.06315	2.52796	3.0971	-1.05761	2.46915	3.03952	-1.08025	2.44613	3.14566	-1.0673	2.46777	3.16498	-1.07324	2.45183	3.15202	-1.07378	2.53738	3.23602	-1.05123	2.47291	3.1807	-1.06012	2.52483	3.42866	-1.06721	2.47465	3.09725	-1.05208	2.63012	3.12022	-1.07309	2.55511	3.27433	-1.07437	2.46381	3.22885	-1.08402	2.44203	3.24321	-1.07407	2.40767
-1.05824	2.48873	3.31698	-1.05973	2.38142	3.29363	-1.04991	2.44244	3.28755	-1.06352	2.53203	3.09884	-1.05788	2.47174	3.04424	-1.08035	2.44995	3.14986	-1.0677	2.46998	3.1696	-1.07375	2.45202	3.15561	-1.07409	2.53899	3.25874	-1.05182	2.47349	3.18534	-1.06071	2.52738	3.42934	-1.06809	2.47532	3.10007	-1.0525	2.6291	3.12421	-1.07337	2.55545	3.28956	-1.07453	2.46432	3.23543	-1.0843	2.4434	3.25004	-1.07453	2.40901
-1.05877	2.48967	3.33536	-1.05992	2.3829	3.31347	-1.05133	2.45038	3.29101	-1.06433	2.53744	3.10157	-1.05831	2.47387	3.04959	-1.08054	2.45216	3.15961	-1.06814	2.47241	3.17499	-1.07429	2.45258	3.15945	-1.07427	2.54085	3.27672	-1.05214	2.47421	3.18978	-1.06138	2.53197	3.43094	-1.0695	2.47547	3.10585	-1.05292	2.62852	3.13171	-1.07371	2.55605	3.30807	-1.07465	2.4645	3.24463	-1.08461	2.44467	3.24876	-1.07487	2.41016
-1.05924	2.49086	3.34471	-1.06002	2.38386	3.33718	-1.05288	2.4553	3.29601	-1.06531	2.54248	3.10513	-1.05866	2.47656	3.05735	-1.08065	2.4521	3.16827	-1.06867	2.47339	3.17892	-1.07509	2.45374	3.16606	-1.07458	2.54314	3.29745	-1.05242	2.47513	3.19409	-1.06291	2.53526	3.43449	-1.07145	2.47585	3.11541	-1.05348	2.62788	3.14197	-1.07394	2.55644	3.32299	-1.07479	2.46502	3.25612	-1.08496	2.44474	3.24975	-1.07528	2.41194
-1.05981	2.49262	3.36381	-1.06016	2.38419	3.36286	-1.05478	2.45997	3.30377	-1.06542	2.54627	3.1116	-1.05892	2.47903	3.06696	-1.08076	2.45239	3.17719	-1.06898	2.47453	3.18332	-1.07628	2.45397	3.1732	-1.07503	2.54546	3.31656	-1.05284	2.47559	3.20233	-1.06447	2.53693	3.43888	-1.07321	2.47622	3.13216	-1.05398	2.62746	3.14847	-1.07432	2.55698	3.33284	-1.07504	2.46611	3.26331	-1.08552	2.44513	3.25238	-1.07551	2.41437
-1.06042	2.49345	3.3944	-1.0603	2.38506	3.40006	-1.05694	2.46372	3.3133	-1.06568	2.55152	3.11959	-1.05942	2.48046	3.08196	-1.08102	2.45299	3.18015	-1.06914	2.47634	3.19099	-1.07675	2.45459	3.18525	-1.07526	2.54679	3.32883	-1.05316	2.47605	3.20975	-1.06598	2.5373	3.44696	-1.07585	2.47644	3.15079	-1.0543	2.62703	3.15259	-1.07491	2.55755	3.34432	-1.07541	2.4684	3.26605	-1.08612	2.44602	3.25592	-1.07575	2.41736
-1.06125	2.49451	3.40081	-1.06054	2.38623	3.4215	-1.05749	2.47153	3.32097	-1.06588	2.55479	3.12694	-1.06059	2.48219	3.0843	-1.08125	2.45359	3.18398	-1.06935	2.47751	3.20181	-1.07712	2.45496	3.19541	-1.07583	2.54759	3.34139	-1.05357	2.47713	3.22003	-1.06726	2.53766	3.45195	-1.07966	2.47678	3.17594	-1.05498	2.62666	3.15846	-1.07554	2.55818	3.35722	-1.07585	2.47112	3.2702	-1.08649	2.44736	3.26177	-1.076	2.42155
-1.06201	2.49545	3.40726	-1.06087	2.38786	3.43552	-1.05785	2.48483	3.33131	-1.06615	2.55876	3.13107	-1.06135	2.48483	3.08733	-1.0814	2.45409	3.18974	-1.06981	2.48013	3.20434	-1.07736	2.45584	3.21128	-1.07672	2.54837	3.36163	-1.05419	2.47751	3.22788	-1.06955	2.53812	3.46	-1.0828	2.47744	3.16688	-1.0562	2.62612	3.16908	-1.07683	2.5586	3.36832	-1.0765	2.47513	3.27567	-1.0868	2.44841	3.26606	-1.07628	2.42801
-1.06265	2.49617	3.41192	-1.06132	2.38943	3.44982	-1.058	2.50085	3.34245	-1.06667	2.56057	3.13682	-1.06214	2.48619	3.09175	-1.08167	2.45491	3.19675	-1.07027	2.48285	3.20858	-1.07746	2.45677	3.23854	-1.07744	2.5492	3.39791	-1.05436	2.47811	3.2396	-1.07205	2.53883	3.46942	-1.08818	2.47809	3.16176	-1.05711	2.62587	3.18006	-1.07681	2.55938	3.38864	-1.07728	2.47871	3.28172	-1.08686	2.44875	3.27236	-1.07669	2.4301
-1.06286	2.49721	3.42001	-1.06179	2.39123	3.47242	-1.05831	2.52533	3.35139	-1.06671	2.56149	3.14774	-1.06271	2.48807	3.09461	-1.08195	2.45645	3.2027	-1.07085	2.48517	3.2152	-1.07762	2.45842	3.25366	-1.07799	2.54982	3.40588	-1.05458	2.4794	3.24866	-1.07367	2.53975	3.48002	-1.09551	2.47899	3.15657	-1.05802	2.62542	3.19698	-1.07694	2.55988	3.41496	-1.07802	2.48422	3.29108	-1.08698	2.44948	3.28246	-1.07699	2.43309
-1.06329	2.49798	3.41523	-1.06241	2.39421	3.49458	-1.05872	2.53437	3.36143	-1.06694	2.56291	3.16775	-1.06282	2.49015	3.09669	-1.08247	2.45928	3.21313	-1.0715	2.48709	3.22426	-1.0779	2.46039	3.26577	-1.07853	2.55059	3.41404	-1.05504	2.4805	3.26179	-1.07421	2.54075	3.49696	-1.10343	2.48086	3.15546	-1.05882	2.62485	3.21185	-1.0772	2.56051	3.42818	-1.07901	2.49091	3.30682	-1.08718	2.45078	3.29518	-1.07729	2.43534
-1.06383	2.49877	3.40986	-1.06302	2.39616	3.49942	-1.05946	2.5444	3.36799	-1.06732	2.56379	3.19046	-1.06317	2.49164	3.09981	-1.08277	2.46223	3.22319	-1.07242	2.49037	3.23696	-1.07832	2.46124	3.27806	-1.07892	2.55114	3.4228	-1.05588	2.48199	3.28317	-1.07572	2.54128	3.50106	-1.10823	2.48429	3.15725	-1.05955	2.62501	3.23487	-1.07763	2.56065	3.44208	-1.08	2.49963	3.3157	-1.08746	2.45303	3.2923	-1.07756	2.43743
-1.06433	2.50031	3.4052	-1.06348	2.39887	3.51078	-1.06042	2.54731	3.37212	-1.06799	2.56449	3.20499	-1.06385	2.49349	3.10541	-1.08344	2.46594	3.22378	-1.07391	2.49358	3.24694	-1.07903	2.46209	3.29006	-1.07952	2.55151	3.4448	-1.05668	2.48489	3.28213	-1.0782	2.5419	3.50759	-1.1121	2.48789	3.1608	-1.06069	2.62523	3.24956	-1.07794	2.56103	3.44249	-1.08093	2.51016	3.32403	-1.08775	2.45483	3.29147	-1.07789	2.4405
-1.06506	2.5015	3.40115	-1.06367	2.40166	3.52042	-1.06171	2.54788	3.37653	-1.06876	2.56575	3.22544	-1.06478	2.49541	3.10951	-1.0843	2.47051	3.22552	-1.07564	2.49604	3.24488	-1.07924	2.4638	3.29761	-1.08008	2.55239	3.46196	-1.05792	2.48807	3.2823	-1.08191	2.54245	3.52375	-1.11484	2.48877	3.16745	-1.06271	2.62554	3.27018	-1.07846	2.5614	3.44377	-1.08161	2.51921	3.32943	-1.08826	2.45734	3.29275	-1.07856	2.44583
-1.06576	2.50345	3.40142	-1.06417	2.40737	3.52443	-1.06243	2.54853	3.38221	-1.06919	2.56599	3.25438	-1.06599	2.49649	3.11234	-1.08554	2.4726	3.22859	-1.07801	2.50129	3.24558	-1.07964	2.46599	3.30435	-1.08046	2.55324	3.48176	-1.05993	2.48928	3.28383	-1.08205	2.54362	3.52992	-1.11577	2.49013	3.1746	-1.06453	2.62563	3.27941	-1.07929	2.56212	3.44599	-1.08196	2.52176	3.33602	-1.08904	2.46115	3.29594	-1.07934	2.45309
-1.06651	2.50653	3.40251	-1.06524	2.41624	3.52598	-1.06372	2.54951	3.38571	-1.06973	2.56659	3.26977	-1.06714	2.49843	3.11694	-1.08659	2.47514	3.23292	-1.08032	2.50473	3.24733	-1.08013	2.46835	3.31041	-1.08077	2.55413	3.50619	-1.06103	2.49048	3.28684	-1.08232	2.54516	3.52855	-1.11724	2.49185	3.18174	-1.06613	2.62579	3.2909	-1.07949	2.5637	3.44856	-1.08231	2.52422	3.34306	-1.08975	2.46049	3.30317	-1.07977	2.46476
-1.06726	2.5062	3.40496	-1.0664	2.42543	3.5296	-1.06576	2.55063	3.38985	-1.07031	2.56783	3.28828	-1.0679	2.50033	3.12225	-1.08712	2.47885	3.23213	-1.08242	2.50956	3.24924	-1.08029	2.47073	3.31328	-1.08082	2.55518	3.51203	-1.06197	2.49262	3.29134	-1.08244	2.5472	3.52812	-1.11817	2.49281	3.18731	-1.06705	2.62593	3.30049	-1.07989	2.56569	3.45321	-1.08311	2.52628	3.35411	-1.09014	2.46026	3.31632	-1.08011	2.47742
-1.06865	2.50655	3.40833	-1.06937	2.43871	3.53438	-1.06932	2.55225	3.39528	-1.0713	2.56846	3.29549	-1.06895	2.50327	3.13289	-1.08806	2.48459	3.23244	-1.08491	2.51337	3.25326	-1.08051	2.4735	3.31781	-1.08101	2.55653	3.51705	-1.06317	2.49526	3.29567	-1.08272	2.54972	3.52775	-1.1189	2.49436	3.19303	-1.06756	2.6261	3.30873	-1.08034	2.56761	3.45526	-1.08386	2.52826	3.36717	-1.09066	2.46093	3.32945	-1.08057	2.48508
-1.07014	2.50732	3.414	-1.07222	2.44882	3.53963	-1.07458	2.55519	3.40023	-1.07269	2.56973	3.30579	-1.07063	2.50265	3.13531	-1.0886	2.4942	3.23406	-1.08706	2.51723	3.25802	-1.08096	2.47489	3.3215	-1.08151	2.55822	3.52322	-1.06569	2.49554	3.30227	-1.08313	2.55211	3.52791	-1.11991	2.49491	3.20231	-1.06796	2.62642	3.31654	-1.08093	2.56981	3.45741	-1.08522	2.52969	3.37359	-1.09116	2.46204	3.32555	-1.08127	2.4976
-1.07303	2.50892	3.42118	-1.07523	2.45895	3.5406	-1.07529	2.55721	3.40637	-1.07465	2.57163	3.31973	-1.07444	2.5028	3.14033	-1.08941	2.50422	3.23787	-1.09094	2.52267	3.26279	-1.0816	2.47783	3.32674	-1.08217	2.55968	3.52753	-1.06565	2.49634	3.30544	-1.08354	2.55536	3.52842	-1.12142	2.49579	3.20723	-1.06885	2.62684	3.32111	-1.08195	2.5717	3.45958	-1.08712	2.53152	3.38185	-1.09188	2.46349	3.32218	-1.08177	2.51364
-1.07526	2.51033	3.43246	-1.07659	2.46724	3.54181	-1.07643	2.55914	3.40809	-1.07662	2.57342	3.34285	-1.07952	2.50374	3.14614	-1.08991	2.51135	3.24272	-1.09509	2.52248	3.26794	-1.08246	2.48149	3.33297	-1.08327	2.56138	3.52998	-1.06598	2.49765	3.31242	-1.0842	2.56003	3.52921	-1.12312	2.49753	3.21235	-1.07002	2.62753	3.32406	-1.08374	2.57405	3.46159	-1.08962	2.53342	3.39361	-1.09299	2.46579	3.31939	-1.08256	2.52051
-1.07687	2.51154	3.44549	-1.07729	2.47878	3.54328	-1.07798	2.56235	3.40918	-1.07729	2.57612	3.35429	-1.07917	2.50529	3.15031	-1.09027	2.5199	3.2503	-1.10068	2.52287	3.27303	-1.08354	2.48619	3.33897	-1.08405	2.5642	3.53178	-1.06704	2.49974	3.31466	-1.08547	2.56303	3.53055	-1.12469	2.50053	3.22091	-1.07107	2.6287	3.32784	-1.08429	2.57605	3.46328	-1.09288	2.53335	3.39708	-1.09447	2.46775	3.31743	-1.08374	2.53408
-1.07849	2.51346	3.45536	-1.07793	2.48694	3.54327	-1.07978	2.56465	3.41097	-1.07818	2.57833	3.35939	-1.07929	2.50845	3.15761	-1.09118	2.52885	3.25507	-1.1061	2.5241	3.27931	-1.08503	2.48568	3.34101	-1.08547	2.56663	3.53533	-1.06847	2.50316	3.31713	-1.08695	2.56264	3.53197	-1.12572	2.50378	3.22755	-1.0728	2.63076	3.3329	-1.08499	2.57845	3.46416	-1.09557	2.53391	3.40047	-1.0963	2.47076	3.31585	-1.08465	2.54919
-1.08106	2.51513	3.45722	-1.0784	2.49423	3.54338	-1.08121	2.56679	3.41306	-1.07923	2.58064	3.36419	-1.07981	2.51241	3.16454	-1.09254	2.53452	3.25752	-1.11278	2.52571	3.28362	-1.08622	2.48621	3.34257	-1.08651	2.57078	3.53803	-1.0692	2.50874	3.3193	-1.08753	2.56277	3.53396	-1.12742	2.50822	3.24024	-1.07433	2.63275	3.33638	-1.08614	2.58222	3.46475	-1.09605	2.53495	3.40535	-1.09907	2.47331	3.31572	-1.08648	2.56097
-1.08229	2.51509	3.45892	-1.07928	2.49625	3.54365	-1.08249	2.56948	3.41528	-1.08051	2.58195	3.36503	-1.08078	2.51616	3.17267	-1.09377	2.54021	3.26091	-1.11447	2.52857	3.29101	-1.08671	2.48754	3.3444	-1.08816	2.57474	3.54198	-1.07057	2.51534	3.31959	-1.08872	2.56335	3.53553	-1.12888	2.51204	3.25226	-1.07723	2.63522	3.33981	-1.08633	2.58504	3.46563	-1.09714	2.53699	3.41014	-1.10196	2.47591	3.31645	-1.09016	2.56354
-1.08349	2.51561	3.46107	-1.08005	2.49855	3.54411	-1.08448	2.57049	3.41747	-1.08307	2.58494	3.36612	-1.08132	2.51976	3.17198	-1.09602	2.54555	3.26293	-1.11569	2.53347	3.30128	-1.08784	2.48937	3.34653	-1.08969	2.57496	3.54835	-1.07159	2.52408	3.32049	-1.08916	2.56445	3.53652	-1.1314	2.51762	3.25787	-1.07901	2.63751	3.3445	-1.08689	2.58566	3.46652	-1.09882	2.53957	3.4145	-1.10354	2.47762	3.31727	-1.0937	2.56733
-1.08534	2.51672	3.46415	-1.08119	2.50377	3.54442	-1.08542	2.57182	3.42175	-1.08473	2.58952	3.36883	-1.08201	2.52272	3.1724	-1.09863	2.5495	3.26603	-1.11607	2.5375	3.30777	-1.08938	2.49159	3.3491	-1.09179	2.57562	3.55406	-1.07204	2.52701	3.32162	-1.08977	2.56656	3.53745	-1.13261	2.52167	3.26462	-1.08215	2.64183	3.34655	-1.08769	2.58727	3.46752	-1.10009	2.5438	3.41755	-1.10475	2.47933	3.31854	-1.09671	2.57021
-1.08585	2.5186	3.46778	-1.0813	2.51457	3.54477	-1.08624	2.57359	3.42455	-1.08717	2.5945	3.37383	-1.08347	2.5252	3.17377	-1.09988	2.55594	3.27104	-1.11644	2.54257	3.31967	-1.09169	2.49357	3.35084	-1.09606	2.57614	3.55986	-1.073	2.52912	3.32275	-1.08955	2.56866	3.53866	-1.13444	2.52452	3.27686	-1.08639	2.64254	3.34692	-1.08839	2.58977	3.46916	-1.1013	2.54927	3.41947	-1.10673	2.48152	3.3196	-1.09826	2.57071
-1.08675	2.52311	3.47149	-1.08186	2.52228	3.54531	-1.0873	2.57512	3.42698	-1.0881	2.60092	3.37831	-1.08588	2.52906	3.17831	-1.10122	2.56271	3.2745	-1.11708	2.54584	3.33099	-1.09268	2.49488	3.35252	-1.10139	2.57756	3.56783	-1.07483	2.53278	3.32438	-1.08979	2.57161	3.54098	-1.13722	2.52842	3.28886	-1.08875	2.64322	3.34797	-1.08989	2.59108	3.47003	-1.10234	2.55405	3.42061	-1.10878	2.48466	3.32168	-1.09906	2.57164
-1.0873	2.53008	3.47379	-1.08303	2.5258	3.54672	-1.08942	2.5769	3.43005	-1.08939	2.61302	3.38152	-1.08956	2.53086	3.18324	-1.10373	2.57137	3.27856	-1.11837	2.54989	3.34419	-1.09325	2.49687	3.35542	-1.10548	2.57751	3.58069	-1.07701	2.53684	3.3259	-1.09036	2.57596	3.54258	-1.14003	2.53038	3.29306	-1.09096	2.64374	3.34999	-1.0912	2.59263	3.47162	-1.10365	2.55816	3.42223	-1.10949	2.48563	3.32377	-1.10041	2.57228
-1.08837	2.53843	3.47751	-1.08471	2.52987	3.54878	-1.09195	2.57948	3.43111	-1.09167	2.61543	3.38518	-1.09179	2.53328	3.19078	-1.10693	2.57323	3.28122	-1.11906	2.55466	3.34761	-1.09408	2.49885	3.35809	-1.10967	2.578	3.58232	-1.07856	2.53874	3.32734	-1.09159	2.5799	3.54392	-1.14194	2.53248	3.29696	-1.09407	2.64485	3.3517	-1.09216	2.59379	3.47442	-1.10511	2.56025	3.42444	-1.1108	2.48688	3.32671	-1.10268	2.57309
-1.08964	2.54586	3.48192	-1.08805	2.53272	3.55049	-1.09482	2.58228	3.43184	-1.09492	2.61882	3.3891	-1.09215	2.53671	3.19793	-1.10792	2.57505	3.28436	-1.12042	2.55583	3.35121	-1.09521	2.50086	3.36065	-1.11446	2.57834	3.58474	-1.08038	2.53984	3.32917	-1.09304	2.58042	3.54493	-1.14472	2.53361	3.30067	-1.09666	2.64565	3.35554	-1.09368	2.594	3.47742	-1.10599	2.56253	3.42601	-1.11247	2.48867	3.33221	-1.1059	2.57377
-1.09132	2.55553	3.48202	-1.08986	2.53675	3.55298	-1.0981	2.58482	3.43279	-1.09782	2.62338	3.39388	-1.0931	2.53769	3.20298	-1.109	2.57649	3.28774	-1.12268	2.5574	3.3544	-1.09721	2.50437	3.36353	-1.1213	2.57901	3.58665	-1.08358	2.54087	3.33186	-1.09466	2.58126	3.54625	-1.14897	2.53506	3.30404	-1.10067	2.64694	3.35849	-1.09545	2.59459	3.48233	-1.10763	2.56369	3.42826	-1.11537	2.49091	3.33389	-1.10769	2.57461
-1.09351	2.57558	3.48224	-1.09119	2.54043	3.55231	-1.10082	2.58657	3.43481	-1.09884	2.62668	3.39623	-1.09503	2.53955	3.20384	-1.11073	2.57732	3.29101	-1.12391	2.55984	3.35765	-1.09913	2.50745	3.36809	-1.12806	2.57922	3.58805	-1.0864	2.54232	3.33498	-1.09603	2.5827	3.54816	-1.14881	2.53675	3.30815	-1.1026	2.64846	3.35803	-1.09719	2.59506	3.48679	-1.11053	2.56432	3.42986	-1.11797	2.49291	3.33622	-1.1097	2.57626
-1.09707	2.60024	3.48257	-1.09186	2.54386	3.55156	-1.10433	2.58799	3.436	-1.1001	2.63051	3.3988	-1.09776	2.54353	3.20523	-1.11172	2.57773	3.29619	-1.12508	2.56233	3.36398	-1.10087	2.51032	3.37176	-1.13291	2.57994	3.58922	-1.08836	2.54297	3.34051	-1.09884	2.58401	3.5492	-1.14888	2.537	3.31142	-1.10545	2.65044	3.3585	-1.1002	2.59599	3.48978	-1.11399	2.56457	3.43182	-1.11978	2.49542	3.33863	-1.11234	2.57899
-1.10024	2.61298	3.48308	-1.09262	2.54724	3.55172	-1.10854	2.58986	3.43729	-1.10196	2.63652	3.40053	-1.09897	2.54654	3.20865	-1.11253	2.57847	3.29946	-1.12593	2.56397	3.36948	-1.10236	2.51302	3.37607	-1.14262	2.58133	3.59025	-1.08953	2.54396	3.34709	-1.09986	2.58494	3.55097	-1.14922	2.53789	3.31226	-1.10592	2.65051	3.35915	-1.10509	2.59662	3.49023	-1.1157	2.56515	3.43532	-1.12311	2.49949	3.34167	-1.11552	2.58194
-1.10083	2.62349	3.48314	-1.09409	2.55341	3.55197	-1.11275	2.59186	3.43874	-1.1031	2.64017	3.40294	-1.10082	2.55175	3.21202	-1.11367	2.57903	3.30188	-1.12652	2.56598	3.37127	-1.10404	2.51692	3.37559	-1.153	2.58321	3.59111	-1.09119	2.54438	3.35222	-1.10069	2.58563	3.5509	-1.14965	2.53855	3.31402	-1.10633	2.65081	3.36037	-1.11119	2.59757	3.49077	-1.117	2.5663	3.43804	-1.12506	2.50291	3.34509	-1.11735	2.58351
-1.10163	2.63426	3.48327	-1.09606	2.56021	3.55219	-1.11993	2.59313	3.44038	-1.10504	2.6436	3.4056	-1.10313	2.55913	3.21572	-1.11639	2.57981	3.30281	-1.12727	2.56844	3.37455	-1.10518	2.52182	3.37552	-1.15974	2.58378	3.5925	-1.09323	2.54522	3.35676	-1.10193	2.58605	3.55074	-1.15003	2.53942	3.31513	-1.10697	2.65112	3.36139	-1.11333	2.59834	3.49134	-1.11846	2.56742	3.43859	-1.12724	2.50358	3.346	-1.11911	2.58533
-1.10249	2.63648	3.48353	-1.09791	2.56902	3.55232	-1.12598	2.59461	3.44144	-1.10626	2.64498	3.40815	-1.10413	2.56325	3.22047	-1.11863	2.58038	3.3042	-1.1282	2.57145	3.37658	-1.10768	2.52891	3.37587	-1.15984	2.58415	3.59392	-1.09547	2.54671	3.36071	-1.10442	2.58718	3.55033	-1.15076	2.5405	3.31623	-1.10765	2.65166	3.36232	-1.11403	2.59906	3.49218	-1.12071	2.56844	3.43951	-1.13108	2.50449	3.34693	-1.11962	2.58787
-1.10353	2.63861	3.48399	-1.09953	2.58101	3.5523	-1.13149	2.5964	3.44225	-1.10643	2.64769	3.41162	-1.10471	2.56527	3.22396	-1.1212	2.58126	3.30547	-1.12949	2.5753	3.37876	-1.1101	2.53352	3.37629	-1.16009	2.58469	3.59385	-1.09889	2.54794	3.36352	-1.10937	2.58888	3.54985	-1.15177	2.54193	3.3176	-1.108	2.65241	3.36337	-1.11515	2.60026	3.49374	-1.12303	2.56966	3.44025	-1.13547	2.50605	3.34837	-1.12053	2.59192
-1.10463	2.64147	3.48443	-1.10135	2.59785	3.552	-1.13928	2.59816	3.44335	-1.10714	2.6491	3.41507	-1.10531	2.56733	3.22816	-1.12358	2.58308	3.30652	-1.13057	2.58127	3.38009	-1.11138	2.53601	3.37695	-1.16047	2.58543	3.59333	-1.10092	2.54952	3.36537	-1.11887	2.59006	3.54907	-1.15353	2.54353	3.32027	-1.10869	2.65348	3.36494	-1.11726	2.60111	3.49493	-1.12654	2.57273	3.4411	-1.13347	2.50994	3.34967	-1.12116	2.59264
-1.10596	2.64357	3.48519	-1.10312	2.60836	3.55125	-1.14351	2.59943	3.44397	-1.10791	2.65014	3.41937	-1.10585	2.56912	3.23374	-1.12305	2.58561	3.30809	-1.13176	2.57857	3.38129	-1.11238	2.53812	3.37772	-1.16092	2.5865	3.59253	-1.10196	2.55015	3.36698	-1.1271	2.59178	3.54827	-1.15445	2.54625	3.32188	-1.11024	2.65391	3.36591	-1.12116	2.60302	3.49638	-1.12958	2.5754	3.44144	-1.13276	2.51041	3.35061	-1.12224	2.59344
-1.10651	2.64439	3.48549	-1.10577	2.61382	3.55033	-1.14349	2.60011	3.44444	-1.10961	2.65151	3.42166	-1.10667	2.57068	3.23795	-1.12323	2.58955	3.31108	-1.13253	2.57645	3.38338	-1.11256	2.54081	3.3786	-1.16101	2.58723	3.59185	-1.10368	2.55119	3.36889	-1.13563	2.59371	3.54738	-1.15588	2.54913	3.32404	-1.1121	2.65475	3.3671	-1.12208	2.6044	3.49807	-1.13295	2.58047	3.44166	-1.1322	2.5118	3.35132	-1.12425	2.59497
-1.10726	2.64531	3.48571	-1.1088	2.6221	3.54916	-1.14373	2.60094	3.44457	-1.11174	2.65202	3.42291	-1.10819	2.57225	3.24284	-1.12365	2.59135	3.31309	-1.13354	2.5751	3.38717	-1.1131	2.54407	3.37945	-1.16132	2.58767	3.59119	-1.10682	2.55289	3.37065	-1.13793	2.5963	3.54597	-1.15798	2.55371	3.32492	-1.11315	2.65425	3.36826	-1.12311	2.60555	3.49893	-1.13426	2.58407	3.44198	-1.13156	2.51198	3.35236	-1.12718	2.59645
-1.10777	2.64641	3.48594	-1.11232	2.62499	3.54769	-1.14404	2.60204	3.44474	-1.11143	2.65214	3.42451	-1.10988	2.57385	3.24878	-1.12412	2.59275	3.31646	-1.13533	2.57364	3.39026	-1.11411	2.54935	3.3809	-1.16177	2.58831	3.59063	-1.11157	2.55388	3.37251	-1.14053	2.59922	3.54417	-1.1607	2.55915	3.32663	-1.11407	2.65418	3.36861	-1.12469	2.6066	3.50046	-1.13649	2.58705	3.4423	-1.13114	2.51277	3.35319	-1.12974	2.59876
-1.10884	2.64861	3.4862	-1.11848	2.62816	3.54584	-1.14466	2.60339	3.44491	-1.11189	2.65262	3.42529	-1.11139	2.57469	3.25699	-1.12499	2.59455	3.32193	-1.13756	2.57189	3.39207	-1.11538	2.54957	3.38257	-1.16301	2.58915	3.58936	-1.11715	2.55446	3.37604	-1.1422	2.60226	3.54284	-1.16111	2.56152	3.32941	-1.11502	2.65431	3.36918	-1.12593	2.60733	3.50126	-1.13918	2.58954	3.44279	-1.13113	2.51425	3.35371	-1.13513	2.60306
-1.11083	2.65264	3.48628	-1.12826	2.63001	3.54406	-1.14545	2.60382	3.44513	-1.11285	2.65341	3.42577	-1.11267	2.57529	3.27277	-1.12551	2.5968	3.32665	-1.1395	2.57332	3.39369	-1.11642	2.55019	3.38455	-1.16496	2.59055	3.58754	-1.12142	2.55535	3.38058	-1.14438	2.60555	3.54172	-1.16168	2.56198	3.33082	-1.11619	2.65459	3.37027	-1.12776	2.60775	3.5012	-1.14156	2.59466	3.44341	-1.13151	2.51512	3.35489	-1.13825	2.60772
-1.1129	2.65179	3.48643	-1.13888	2.63306	3.54212	-1.14632	2.60499	3.44517	-1.11438	2.65493	3.42682	-1.11474	2.57615	3.27544	-1.12584	2.59919	3.32902	-1.14174	2.57468	3.39629	-1.11744	2.55137	3.38802	-1.16917	2.59295	3.58571	-1.12581	2.55665	3.38622	-1.1469	2.60966	3.54122	-1.16237	2.56247	3.3329	-1.11834	2.65523	3.37183	-1.13041	2.60843	3.50119	-1.14371	2.59784	3.44412	-1.13227	2.51605	3.35653	-1.14138	2.60869
-1.11424	2.65078	3.48659	-1.14984	2.63492	3.53976	-1.14745	2.6064	3.44537	-1.11622	2.65583	3.42805	-1.11518	2.57738	3.28007	-1.12668	2.60012	3.33151	-1.14429	2.57738	3.3998	-1.11848	2.55214	3.3912	-1.17261	2.59622	3.58356	-1.13456	2.55824	3.39031	-1.14981	2.61589	3.54061	-1.16305	2.56336	3.33476	-1.11925	2.65636	3.37545	-1.13301	2.60939	3.50117	-1.14711	2.60074	3.44537	-1.1329	2.51791	3.35851	-1.14263	2.60905
-1.11809	2.65061	3.48664	-1.1586	2.63683	3.53865	-1.1488	2.60802	3.44571	-1.11717	2.65768	3.42965	-1.11636	2.57948	3.28489	-1.12798	2.60121	3.33298	-1.14922	2.57889	3.40117	-1.1202	2.55282	3.39495	-1.1759	2.60112	3.581	-1.13561	2.56034	3.39565	-1.15138	2.62467	3.5398	-1.16409	2.56482	3.33675	-1.12141	2.65823	3.37974	-1.13437	2.61115	3.5012	-1.15349	2.6028	3.44676	-1.13408	2.51856	3.36035	-1.14432	2.61004
-1.12198	2.65087	3.48674	-1.16668	2.63865	3.53786	-1.15016	2.60838	3.44593	-1.11906	2.65989	3.43171	-1.11829	2.58079	3.29255	-1.12808	2.60337	3.33443	-1.15808	2.58008	3.40076	-1.12261	2.554	3.3977	-1.18009	2.60613	3.57917	-1.1366	2.56334	3.39934	-1.15334	2.63861	3.53849	-1.16498	2.56671	3.33978	-1.12384	2.66055	3.38644	-1.13563	2.61436	3.50125	-1.15771	2.60519	3.44854	-1.1357	2.51975	3.36184	-1.14606	2.61068
-1.12505	2.65166	3.48695	-1.17387	2.64017	3.53699	-1.15171	2.60947	3.44647	-1.12058	2.66208	3.43507	-1.11969	2.58321	3.30271	-1.12873	2.60686	3.33537	-1.15772	2.58185	3.40066	-1.12425	2.55564	3.40066	-1.18504	2.61191	3.57741	-1.13896	2.56517	3.40365	-1.15621	2.65253	3.53827	-1.16613	2.57173	3.34645	-1.12678	2.6648	3.39849	-1.1365	2.61639	3.50133	-1.16426	2.60579	3.45137	-1.13797	2.52137	3.36309	-1.14987	2.6117
-1.12762	2.65291	3.48728	-1.17979	2.64195	3.53656	-1.15317	2.61082	3.44704	-1.12141	2.66488	3.43807	-1.12269	2.58654	3.31087	-1.13001	2.61189	3.33773	-1.1577	2.58395	3.4011	-1.12513	2.55718	3.40327	-1.19442	2.61847	3.57692	-1.14265	2.56718	3.41048	-1.15855	2.66523	3.53809	-1.1685	2.57581	3.35394	-1.12862	2.67107	3.40908	-1.13705	2.61857	3.50155	-1.16961	2.60684	3.45414	-1.13983	2.5228	3.3647	-1.15261	2.61195
-1.12978	2.65428	3.48777	-1.18985	2.64335	3.53641	-1.15549	2.61229	3.44819	-1.12265	2.66785	3.44282	-1.12457	2.58792	3.32304	-1.1319	2.61817	3.3434	-1.15814	2.58315	3.40213	-1.12628	2.55919	3.40491	-1.19828	2.62618	3.57673	-1.14932	2.56965	3.41394	-1.16198	2.67434	3.53802	-1.17146	2.58317	3.3594	-1.1293	2.67354	3.41596	-1.13805	2.61939	3.50209	-1.17469	2.60831	3.45653	-1.14193	2.52348	3.36757	-1.15494	2.61283
-1.13113	2.65535	3.48877	-1.20075	2.64424	3.53638	-1.15992	2.61368	3.45019	-1.12475	2.67294	3.45036	-1.12669	2.59087	3.33883	-1.13463	2.61928	3.34874	-1.15908	2.58291	3.40318	-1.1276	2.56213	3.4064	-1.1997	2.63418	3.57658	-1.15809	2.57225	3.41406	-1.16378	2.6842	3.53814	-1.17401	2.59215	3.3638	-1.12996	2.67403	3.42194	-1.1396	2.62078	3.50247	-1.18142	2.61082	3.45991	-1.14614	2.52472	3.37138	-1.15722	2.61419
-1.13351	2.6568	3.4897	-1.20601	2.64555	3.53659	-1.16376	2.61509	3.45036	-1.12846	2.67756	3.4638	-1.12764	2.59289	3.35654	-1.13876	2.62017	3.35434	-1.16004	2.58327	3.40455	-1.12983	2.56413	3.40771	-1.20051	2.64484	3.57651	-1.16173	2.57431	3.41483	-1.16546	2.6901	3.53847	-1.17634	2.59436	3.36896	-1.13115	2.67489	3.43098	-1.14189	2.62294	3.50297	-1.19094	2.61438	3.46563	-1.1496	2.52718	3.37702	-1.16088	2.61511
-1.1364	2.65845	3.49117	-1.21143	2.6468	3.53732	-1.16562	2.61657	3.4513	-1.13225	2.68268	3.46961	-1.12893	2.59507	3.3678	-1.14376	2.62184	3.35657	-1.16156	2.58392	3.40638	-1.13289	2.56652	3.41028	-1.20112	2.6541	3.57675	-1.16591	2.57766	3.41639	-1.16692	2.69783	3.53926	-1.17827	2.59577	3.36915	-1.1333	2.67553	3.4385	-1.14537	2.62521	3.50379	-1.19852	2.6202	3.47391	-1.15479	2.52798	3.38827	-1.16205	2.61635
-1.14012	2.65936	3.49303	-1.21631	2.64738	3.53909	-1.16771	2.61864	3.45345	-1.13371	2.68516	3.4747	-1.13041	2.59794	3.37841	-1.1485	2.62389	3.35889	-1.16233	2.58524	3.40907	-1.13815	2.57011	3.41227	-1.20233	2.66241	3.57742	-1.1669	2.57958	3.41734	-1.16926	2.69365	3.53994	-1.17901	2.59782	3.37033	-1.13479	2.67625	3.44923	-1.1487	2.62823	3.50481	-1.20314	2.62113	3.48415	-1.16131	2.5293	3.40071	-1.1637	2.61723
-1.14461	2.66094	3.49539	-1.2215	2.64792	3.54115	-1.17072	2.62057	3.45768	-1.13458	2.68953	3.47769	-1.13235	2.60131	3.38446	-1.1515	2.62429	3.36007	-1.16335	2.58815	3.41182	-1.14074	2.5728	3.41357	-1.20361	2.67178	3.57815	-1.16766	2.58031	3.41903	-1.1713	2.68867	3.54129	-1.18003	2.59874	3.37345	-1.1375	2.67734	3.4589	-1.14999	2.63361	3.50557	-1.20562	2.62228	3.4943	-1.17027	2.53054	3.42331	-1.16669	2.6184
-1.15082	2.66128	3.50005	-1.22652	2.64885	3.54328	-1.17084	2.62105	3.46204	-1.13575	2.69433	3.48072	-1.13555	2.60496	3.38948	-1.15428	2.62503	3.36163	-1.16483	2.58831	3.41329	-1.14227	2.57667	3.41546	-1.20475	2.67577	3.57923	-1.16929	2.58199	3.42189	-1.17248	2.68587	3.54246	-1.18173	2.6005	3.37704	-1.14088	2.67888	3.46843	-1.1508	2.63433	3.50747	-1.20882	2.62435	3.50336	-1.16907	2.53209	3.4461	-1.16822	2.6199
-1.15441	2.66174	3.50695	-1.23007	2.64947	3.54578	-1.17137	2.62156	3.46682	-1.13729	2.69701	3.48761	-1.14072	2.61132	3.3925	-1.1544	2.62533	3.36343	-1.16725	2.58877	3.41456	-1.14368	2.58164	3.4195	-1.20647	2.68199	3.58124	-1.17118	2.58337	3.42749	-1.17421	2.68361	3.5435	-1.18375	2.60249	3.38281	-1.14711	2.68025	3.47156	-1.15217	2.63556	3.51045	-1.2105	2.62733	3.51574	-1.16797	2.53365	3.46905	-1.1695	2.62148
-1.15856	2.66262	3.51441	-1.23562	2.65051	3.55141	-1.17189	2.62199	3.47011	-1.14022	2.69966	3.49561	-1.14495	2.6175	3.39635	-1.15504	2.62616	3.3682	-1.17005	2.58957	3.41723	-1.1448	2.59224	3.42294	-1.20723	2.69022	3.58584	-1.17417	2.5858	3.43023	-1.17653	2.68055	3.54521	-1.18469	2.60732	3.3876	-1.15226	2.68147	3.47636	-1.15403	2.63759	3.51307	-1.2117	2.63242	3.52331	-1.16749	2.53544	3.46677	-1.17155	2.62265
-1.16072	2.66423	3.51954	-1.23859	2.65148	3.55589	-1.17334	2.62309	3.47499	-1.14308	2.70362	3.50267	-1.14822	2.62655	3.40394	-1.15638	2.62697	3.3779	-1.17318	2.59034	3.41963	-1.14663	2.60658	3.42976	-1.20762	2.69672	3.58831	-1.17745	2.58824	3.43414	-1.17864	2.67804	3.54687	-1.18629	2.60862	3.39547	-1.15813	2.68269	3.47878	-1.15705	2.63946	3.51799	-1.21322	2.64027	3.53045	-1.16762	2.535	3.46621	-1.17578	2.62393
-1.16444	2.66597	3.52471	-1.24218	2.65239	3.56581	-1.17522	2.62472	3.48199	-1.14595	2.70473	3.50833	-1.15103	2.629	3.41331	-1.15919	2.62841	3.39024	-1.17617	2.59197	3.4241	-1.14899	2.62966	3.43784	-1.20816	2.70157	3.59215	-1.17903	2.59267	3.44059	-1.18177	2.67633	3.54923	-1.1895	2.61013	3.40634	-1.1656	2.68461	3.48171	-1.16106	2.64213	3.5273	-1.2158	2.6468	3.54236	-1.16815	2.53535	3.46658	-1.18347	2.6261
-1.16402	2.66909	3.52613	-1.24736	2.65387	3.57285	-1.17736	2.62583	3.48466	-1.14616	2.70599	3.51547	-1.1536	2.63437	3.41603	-1.16349	2.63066	3.40331	-1.17916	2.59452	3.42935	-1.15392	2.64479	3.4432	-1.20938	2.70552	3.59759	-1.18046	2.59318	3.45054	-1.1851	2.67515	3.55209	-1.19389	2.6125	3.4232	-1.17113	2.68581	3.48279	-1.16189	2.64499	3.54518	-1.21962	2.65284	3.55651	-1.16894	2.5365	3.46807	-1.20346	2.62836
-1.16449	2.6721	3.52954	-1.25261	2.65364	3.58327	-1.17928	2.62752	3.48863	-1.1471	2.70825	3.52257	-1.15821	2.63542	3.4172	-1.17003	2.63336	3.4248	-1.18373	2.59712	3.43644	-1.15876	2.66454	3.44935	-1.20959	2.70622	3.60646	-1.18206	2.59471	3.46605	-1.18791	2.67362	3.55621	-1.19887	2.61566	3.42979	-1.17726	2.68686	3.48462	-1.1634	2.64786	3.55115	-1.22332	2.65991	3.56541	-1.17004	2.53789	3.46934	-1.22218	2.631
-1.16619	2.67512	3.53285	-1.25567	2.654	3.58244	-1.18125	2.62858	3.49556	-1.14873	2.71083	3.52809	-1.16227	2.63653	3.4194	-1.17832	2.63726	3.4302	-1.18947	2.60014	3.43993	-1.16634	2.69427	3.45606	-1.21031	2.70665	3.61391	-1.18449	2.59607	3.4856	-1.18919	2.67289	3.56436	-1.2076	2.62073	3.43931	-1.17814	2.68781	3.48674	-1.16456	2.65215	3.55354	-1.22691	2.66935	3.57181	-1.17233	2.53979	3.47233	-1.23483	2.63325
-1.16776	2.6791	3.53421	-1.25845	2.65506	3.58251	-1.18291	2.63001	3.50266	-1.15039	2.71447	3.53579	-1.16497	2.63764	3.42156	-1.19354	2.64039	3.4351	-1.1922	2.6042	3.44717	-1.17541	2.72662	3.46251	-1.2118	2.70754	3.62699	-1.18936	2.59858	3.50004	-1.19248	2.67349	3.56831	-1.22023	2.62579	3.45973	-1.18046	2.68946	3.49052	-1.16755	2.65573	3.55581	-1.23193	2.67843	3.57903	-1.17461	2.54376	3.47596	-1.23824	2.63751
-1.17055	2.6776	3.53557	-1.26217	2.65675	3.58354	-1.18591	2.63139	3.50998	-1.15271	2.71671	3.54579	-1.16962	2.64001	3.42494	-1.20594	2.64558	3.43736	-1.19153	2.61014	3.44894	-1.1768	2.74482	3.46528	-1.21413	2.70854	3.63506	-1.19248	2.60077	3.51503	-1.19574	2.67462	3.57128	-1.22366	2.6326	3.47288	-1.18285	2.69252	3.49376	-1.17057	2.6601	3.55768	-1.24284	2.68515	3.58528	-1.17471	2.5441	3.47949	-1.2404	2.64059
-1.17511	2.67709	3.53767	-1.264	2.65988	3.58531	-1.19027	2.63263	3.52424	-1.15616	2.72018	3.5524	-1.17444	2.64255	3.42935	-1.22405	2.64982	3.44161	-1.19164	2.61717	3.45233	-1.1786	2.76549	3.46804	-1.2143	2.7096	3.63986	-1.19556	2.60291	3.52919	-1.19923	2.67662	3.57307	-1.22539	2.63668	3.47993	-1.1849	2.69604	3.49692	-1.17482	2.66326	3.55892	-1.2576	2.69227	3.59011	-1.17543	2.54536	3.48345	-1.24269	2.64232
-1.18036	2.67774	3.54113	-1.26583	2.66381	3.58691	-1.19816	2.63371	3.53661	-1.1596	2.72413	3.55965	-1.18029	2.64497	3.43065	-1.2448	2.65283	3.44274	-1.19256	2.62484	3.45696	-1.18087	2.77913	3.4702	-1.21523	2.71141	3.64463	-1.19943	2.6072	3.53321	-1.20498	2.6801	3.57394	-1.22833	2.64287	3.47863	-1.1857	2.70243	3.50016	-1.17796	2.6678	3.56058	-1.27742	2.70229	3.59264	-1.17649	2.54837	3.48997	-1.24539	2.64491
-1.18769	2.67931	3.5454	-1.26682	2.66878	3.58868	-1.20628	2.63552	3.53926	-1.16361	2.72597	3.56665	-1.18264	2.6464	3.43287	-1.26238	2.65573	3.44393	-1.19389	2.62744	3.46067	-1.18419	2.78125	3.47191	-1.2165	2.71517	3.64978	-1.20462	2.6124	3.53808	-1.2128	2.68505	3.57531	-1.22838	2.64839	3.47887	-1.1873	2.70951	3.50349	-1.18471	2.67467	3.56166	-1.28583	2.71648	3.59616	-1.17896	2.55407	3.49609	-1.24804	2.64866
-1.19661	2.68187	3.54831	-1.26771	2.6763	3.59013	-1.21795	2.63762	3.54382	-1.17052	2.72776	3.56821	-1.1864	2.64709	3.43668	-1.279	2.66033	3.44569	-1.19548	2.63286	3.46735	-1.18841	2.78327	3.4737	-1.2175	2.7181	3.65793	-1.20861	2.61794	3.54487	-1.22493	2.68631	3.57611	-1.22932	2.65509	3.4797	-1.18888	2.71739	3.50738	-1.19283	2.67955	3.56276	-1.29292	2.73255	3.60189	-1.18188	2.55312	3.49958	-1.25092	2.65275
-1.20955	2.68492	3.55123	-1.26885	2.68453	3.59384	-1.22984	2.63949	3.54695	-1.17528	2.7289	3.57074	-1.18942	2.64852	3.43843	-1.28744	2.66079	3.44841	-1.19842	2.64268	3.47517	-1.19556	2.78611	3.47533	-1.21968	2.71874	3.66445	-1.21211	2.62201	3.55184	-1.22986	2.68902	3.57779	-1.23168	2.65918	3.48278	-1.18998	2.72566	3.50946	-1.19883	2.68942	3.56371	-1.29994	2.72849	3.60827	-1.18533	2.55421	3.50446	-1.25475	2.656
-1.22293	2.68591	3.55594	-1.27086	2.69905	3.59783	-1.24421	2.64132	3.54733	-1.18053	2.72921	3.5747	-1.19522	2.65073	3.44194	-1.29397	2.66155	3.45318	-1.20244	2.64937	3.47844	-1.20366	2.78922	3.47846	-1.22072	2.71967	3.6695	-1.21597	2.62859	3.55746	-1.23226	2.68801	3.57928	-1.23692	2.66221	3.48673	-1.19091	2.73752	3.51131	-1.20255	2.69245	3.56494	-1.30629	2.72485	3.61404	-1.18899	2.5566	3.50931	-1.25945	2.66282
-1.23175	2.68767	3.55862	-1.27208	2.71395	3.59979	-1.26322	2.64277	3.54851	-1.18854	2.72994	3.57994	-1.2029	2.65412	3.44396	-1.3009	2.66244	3.45623	-1.20673	2.65592	3.48284	-1.21511	2.79176	3.4843	-1.22186	2.72085	3.67586	-1.22307	2.63106	3.56454	-1.23539	2.68711	3.58152	-1.24537	2.66243	3.49561	-1.19298	2.75431	3.5136	-1.20711	2.69678	3.56618	-1.31362	2.72271	3.61712	-1.1927	2.55884	3.51022	-1.26163	2.66888
-1.23875	2.69006	3.56351	-1.27436	2.72124	3.60354	-1.27109	2.64421	3.5507	-1.1987	2.73081	3.58386	-1.21467	2.6588	3.44587	-1.31121	2.66347	3.45623	-1.21038	2.66099	3.48748	-1.21774	2.793	3.49229	-1.22403	2.72171	3.68024	-1.23185	2.63281	3.5764	-1.24069	2.68714	3.58362	-1.25663	2.66343	3.51113	-1.19662	2.77784	3.51579	-1.21015	2.70045	3.56742	-1.32177	2.72213	3.62041	-1.19626	2.56349	3.51213	-1.26543	2.67387
-1.24608	2.69424	3.57037	-1.27686	2.72937	3.60876	-1.27725	2.64606	3.55232	-1.21184	2.73193	3.59198	-1.23075	2.66114	3.44845	-1.3282	2.66496	3.45722	-1.21569	2.66635	3.49431	-1.2221	2.79568	3.50338	-1.22779	2.72352	3.68587	-1.24273	2.63617	3.58266	-1.24292	2.6879	3.58473	-1.26592	2.66523	3.52989	-1.20298	2.80273	3.52024	-1.21376	2.70553	3.56843	-1.32889	2.72259	3.6247	-1.20199	2.57174	3.51434	-1.26982	2.67585
-1.25716	2.69696	3.57782	-1.27816	2.7347	3.60998	-1.28038	2.64927	3.55422	-1.2123	2.73267	3.60059	-1.24372	2.66318	3.45184	-1.35203	2.66783	3.45879	-1.22094	2.67056	3.49693	-1.22846	2.79681	3.51446	-1.22953	2.72439	3.69619	-1.26027	2.63944	3.58453	-1.24582	2.68932	3.58654	-1.27227	2.66511	3.54616	-1.20518	2.77875	3.52403	-1.2196	2.71276	3.57072	-1.33544	2.7233	3.62789	-1.20665	2.58032	3.51688	-1.27297	2.67865
-1.26414	2.69903	3.58586	-1.28059	2.73855	3.61198	-1.28355	2.65508	3.55714	-1.21394	2.7338	3.60547	-1.25336	2.66608	3.4563	-1.37694	2.67048	3.45989	-1.22786	2.67466	3.50045	-1.23746	2.79736	3.52848	-1.2326	2.72508	3.69698	-1.28252	2.6404	3.58751	-1.2485	2.69094	3.58808	-1.28186	2.66536	3.56141	-1.20776	2.75257	3.52802	-1.22252	2.71237	3.57389	-1.34145	2.72458	3.63063	-1.21276	2.58431	3.52009	-1.27789	2.68235
-1.27212	2.6998	3.58924	-1.28357	2.74277	3.61422	-1.28662	2.66075	3.56111	-1.21729	2.73489	3.61046	-1.26696	2.66729	3.46037	-1.40401	2.67436	3.46225	-1.23535	2.6779	3.50035	-1.24888	2.79768	3.52855	-1.23684	2.72581	3.69802	-1.32159	2.64087	3.58952	-1.25189	2.69409	3.59051	-1.29615	2.66582	3.57942	-1.21173	2.73464	3.53053	-1.22594	2.71203	3.57717	-1.34231	2.72547	3.63412	-1.22016	2.58746	3.52301	-1.28556	2.68458
-1.27835	2.70074	3.59428	-1.28823	2.74943	3.61955	-1.29169	2.66452	3.56543	-1.22257	2.73541	3.61663	-1.27747	2.6673	3.46821	-1.42951	2.68022	3.46659	-1.24424	2.6821	3.50125	-1.25801	2.79816	3.52955	-1.24311	2.72635	3.69941	-1.32919	2.64139	3.5908	-1.25777	2.69554	3.59262	-1.302	2.66618	3.59723	-1.21789	2.72454	3.53499	-1.23189	2.7116	3.57946	-1.3448	2.72616	3.63609	-1.22648	2.59216	3.52591	-1.29625	2.68697
-1.29033	2.70211	3.59847	-1.29312	2.75898	3.62696	-1.29976	2.66812	3.56877	-1.23161	2.73618	3.62518	-1.28431	2.66765	3.47965	-1.44504	2.69018	3.47046	-1.2556	2.68364	3.5038	-1.26597	2.79812	3.53147	-1.24245	2.72692	3.70044	-1.33631	2.64268	3.59332	-1.26835	2.69535	3.59474	-1.30457	2.66682	3.60723	-1.22488	2.71816	3.53745	-1.23285	2.71141	3.58192	-1.34818	2.72681	3.63919	-1.23447	2.59534	3.52713	-1.30721	2.68972
-1.30786	2.70389	3.60431	-1.30054	2.77334	3.62703	-1.31624	2.67168	3.57433	-1.23869	2.73677	3.62931	-1.28831	2.6683	3.49624	-1.45278	2.7021	3.47698	-1.26656	2.68378	3.50692	-1.27117	2.79808	3.53279	-1.24343	2.72788	3.70207	-1.34325	2.64487	3.5954	-1.27864	2.69554	3.59792	-1.30888	2.66797	3.61834	-1.23112	2.7153	3.5419	-1.23503	2.71156	3.5827	-1.35063	2.72726	3.64037	-1.24091	2.599	3.52858	-1.31682	2.6936
-1.32737	2.70701	3.60983	-1.30596	2.78435	3.62776	-1.34385	2.67595	3.58173	-1.24222	2.73774	3.62856	-1.29175	2.66908	3.51565	-1.46293	2.72181	3.48204	-1.27098	2.68449	3.50837	-1.27866	2.79827	3.53516	-1.24598	2.72883	3.705	-1.35437	2.6495	3.5971	-1.293	2.6963	3.60007	-1.31428	2.66862	3.62346	-1.24353	2.71592	3.54749	-1.23949	2.71213	3.58324	-1.35407	2.72857	3.64172	-1.2422	2.6038	3.5308	-1.3255	2.69659
-1.33968	2.70948	3.61416	-1.31494	2.79729	3.6287	-1.35642	2.68131	3.59166	-1.24472	2.73799	3.62872	-1.29439	2.67019	3.52168	-1.46881	2.75097	3.48672	-1.27268	2.68565	3.50977	-1.28133	2.79884	3.54021	-1.2503	2.73029	3.70727	-1.36152	2.651	3.59948	-1.30755	2.69729	3.60246	-1.31835	2.67007	3.6268	-1.25361	2.71714	3.55013	-1.24508	2.71294	3.58446	-1.35916	2.73125	3.64409	-1.24578	2.61191	3.53452	-1.32989	2.69804
-1.34611	2.71233	3.61667	-1.3209	2.81281	3.63016	-1.36423	2.68723	3.59639	-1.24843	2.73905	3.62939	-1.30164	2.67238	3.52139	-1.47006	2.77055	3.4946	-1.27536	2.68652	3.51027	-1.28438	2.79982	3.54577	-1.25564	2.73294	3.70807	-1.36802	2.65343	3.60243	-1.31124	2.69884	3.60298	-1.3239	2.67185	3.63097	-1.26719	2.71896	3.55193	-1.24816	2.71431	3.58572	-1.36646	2.73449	3.64492	-1.24936	2.62129	3.53919	-1.33741	2.70104
-1.35611	2.71865	3.61916	-1.32706	2.83666	3.63164	-1.37187	2.69533	3.60146	-1.25402	2.74015	3.62988	-1.30454	2.67601	3.52195	-1.47189	2.80522	3.49449	-1.27886	2.68881	3.51191	-1.29014	2.80072	3.54454	-1.26838	2.73484	3.70899	-1.37683	2.65686	3.60671	-1.31347	2.7019	3.60419	-1.32559	2.67563	3.63244	-1.28305	2.72064	3.55425	-1.25399	2.71504	3.58626	-1.37098	2.73715	3.6463	-1.25649	2.63116	3.54286	-1.34684	2.70586
-1.37189	2.72459	3.62259	-1.33378	2.85144	3.6327	-1.38169	2.70813	3.60308	-1.26296	2.742	3.63031	-1.30664	2.6822	3.52269	-1.47215	2.84594	3.49496	-1.28393	2.69305	3.51397	-1.29791	2.80344	3.54381	-1.28073	2.73813	3.70952	-1.38504	2.65887	3.60926	-1.31629	2.70831	3.60491	-1.32817	2.68408	3.63378	-1.30061	2.72468	3.55527	-1.25851	2.71636	3.58738	-1.3782	2.74282	3.64794	-1.26393	2.63975	3.54887	-1.35338	2.70932
-1.37284	2.73248	3.62757	-1.34328	2.8708	3.6334	-1.3857	2.72389	3.60609	-1.26578	2.74545	3.63089	-1.31035	2.68966	3.52348	-1.47379	2.86257	3.49597	-1.29329	2.69812	3.51564	-1.30638	2.8053	3.54413	-1.29196	2.74199	3.70959	-1.3907	2.66349	3.61279	-1.32483	2.7148	3.60547	-1.33062	2.69067	3.63566	-1.31243	2.7308	3.55635	-1.26141	2.72013	3.58748	-1.38908	2.75133	3.65065	-1.26967	2.64834	3.5583	-1.36119	2.7168
-1.37462	2.73781	3.63311	-1.35424	2.88002	3.63345	-1.39058	2.73727	3.61039	-1.27025	2.74922	3.63191	-1.31502	2.692	3.52528	-1.47744	2.89043	3.49804	-1.30899	2.70108	3.51541	-1.31547	2.80763	3.54524	-1.30126	2.74385	3.70973	-1.39941	2.66957	3.61788	-1.3289	2.72353	3.60657	-1.33493	2.6989	3.63734	-1.32431	2.73893	3.55846	-1.26676	2.72513	3.58807	-1.39596	2.76721	3.65327	-1.27501	2.66471	3.56613	-1.37234	2.72655
-1.37651	2.73832	3.63927	-1.35955	2.88497	3.63374	-1.39801	2.74435	3.61319	-1.27594	2.75332	3.63271	-1.31936	2.69548	3.52839	-1.48576	2.89994	3.50131	-1.32698	2.70433	3.5158	-1.32186	2.81017	3.5474	-1.31393	2.74663	3.71	-1.40845	2.68239	3.62213	-1.33461	2.73217	3.60837	-1.34041	2.71339	3.63936	-1.34351	2.74736	3.56446	-1.27622	2.73431	3.58907	-1.40129	2.78349	3.6564	-1.28406	2.68063	3.56482	-1.38276	2.73315
-1.37994	2.73991	3.64721	-1.37073	2.88808	3.63419	-1.40373	2.74585	3.61572	-1.28019	2.75978	3.63333	-1.32402	2.70096	3.53269	-1.49532	2.90292	3.50399	-1.34555	2.7101	3.51683	-1.32689	2.81049	3.54943	-1.319	2.75092	3.71036	-1.41789	2.69856	3.62214	-1.34403	2.73874	3.60943	-1.34929	2.72079	3.64107	-1.3565	2.75634	3.56752	-1.28536	2.73508	3.59116	-1.40183	2.79335	3.66032	-1.29657	2.71531	3.56348	-1.39219	2.7381
-1.3834	2.74334	3.6555	-1.37151	2.8917	3.63449	-1.40695	2.74939	3.61867	-1.28331	2.76458	3.63447	-1.33204	2.69991	3.53735	-1.5095	2.90766	3.50592	-1.3666	2.71737	3.51855	-1.32648	2.81212	3.5524	-1.32369	2.75537	3.71048	-1.42908	2.71988	3.6224	-1.35582	2.74554	3.61008	-1.35686	2.72475	3.6437	-1.36778	2.76682	3.57312	-1.29023	2.73704	3.59185	-1.40327	2.79625	3.66641	-1.31536	2.7133	3.56276	-1.40634	2.7434
-1.387	2.74714	3.66474	-1.37391	2.89447	3.63496	-1.41334	2.75514	3.62084	-1.28946	2.77208	3.63545	-1.33372	2.70051	3.54097	-1.51954	2.91422	3.50778	-1.37625	2.71887	3.51957	-1.3275	2.81294	3.5549	-1.33278	2.75906	3.71064	-1.44609	2.73718	3.62265	-1.36356	2.75251	3.61114	-1.36142	2.7287	3.64822	-1.37317	2.77498	3.57632	-1.29713	2.73781	3.59294	-1.40551	2.80085	3.66723	-1.32374	2.71238	3.56232	-1.42467	2.75074
-1.39262	2.75165	3.6732	-1.37646	2.89684	3.63572	-1.42918	2.75985	3.62369	-1.29401	2.78232	3.63613	-1.3373	2.7018	3.54935	-1.52935	2.91303	3.51035	-1.38674	2.71995	3.52077	-1.32974	2.81439	3.55629	-1.34061	2.76127	3.7108	-1.46229	2.75105	3.62312	-1.37242	2.75698	3.61242	-1.36775	2.73507	3.65204	-1.38022	2.78276	3.57876	-1.29798	2.7396	3.59443	-1.40861	2.80402	3.66854	-1.33456	2.71302	3.56245	-1.4413	2.76295
-1.39519	2.75544	3.68238	-1.37796	2.89983	3.63718	-1.43389	2.76288	3.62767	-1.30069	2.78644	3.63668	-1.3385	2.70454	3.56008	-1.53444	2.91193	3.51259	-1.39729	2.7219	3.52194	-1.33373	2.81629	3.55756	-1.35268	2.76355	3.71099	-1.45828	2.75193	3.62371	-1.37676	2.75894	3.6141	-1.37366	2.74025	3.65152	-1.39056	2.79064	3.58135	-1.30004	2.74032	3.59619	-1.41075	2.80618	3.67011	-1.34518	2.71385	3.56317	-1.44442	2.76981
-1.39824	2.76151	3.68986	-1.37964	2.9004	3.63874	-1.4404	2.76222	3.63173	-1.30374	2.78966	3.63778	-1.34008	2.709	3.56008	-1.53716	2.91076	3.51632	-1.39685	2.72613	3.52393	-1.33791	2.81886	3.55935	-1.36159	2.76648	3.71131	-1.4583	2.75372	3.62464	-1.38435	2.76091	3.61598	-1.38276	2.74719	3.65154	-1.39493	2.79597	3.58518	-1.30226	2.74219	3.59763	-1.41168	2.80754	3.67182	-1.36404	2.71586	3.56501	-1.44832	2.77464
-1.39969	2.77098	3.69744	-1.38204	2.90167	3.63962	-1.4504	2.76256	3.63479	-1.3056	2.79603	3.6391	-1.342	2.71183	3.56062	-1.5401	2.91026	3.52202	-1.39719	2.73239	3.52737	-1.3409	2.82129	3.56075	-1.37268	2.76779	3.71159	-1.45916	2.75561	3.62624	-1.39867	2.76349	3.61893	-1.38819	2.75437	3.65181	-1.39781	2.79987	3.58861	-1.30724	2.74427	3.59863	-1.41377	2.80888	3.6736	-1.37814	2.71936	3.56657	-1.44974	2.77758
-1.4011	2.7834	3.71656	-1.38518	2.90303	3.64135	-1.45246	2.76355	3.64062	-1.30886	2.79872	3.64106	-1.34648	2.71369	3.5616	-1.54475	2.91054	3.52796	-1.39831	2.73645	3.52945	-1.34516	2.82204	3.56147	-1.38675	2.77078	3.71202	-1.46058	2.7573	3.62917	-1.40834	2.76478	3.62096	-1.39093	2.75584	3.65243	-1.402	2.80561	3.58952	-1.31183	2.74809	3.59986	-1.41525	2.81066	3.6757	-1.39462	2.72157	3.56801	-1.45303	2.78129
-1.40368	2.792	3.7362	-1.3882	2.90421	3.64379	-1.45483	2.7647	3.64421	-1.31322	2.80115	3.64413	-1.34809	2.7157	3.56347	-1.54719	2.91124	3.53212	-1.39992	2.74071	3.53255	-1.35086	2.82308	3.56277	-1.39769	2.77366	3.71243	-1.46268	2.75805	3.63165	-1.40992	2.76656	3.62205	-1.39444	2.75777	3.65391	-1.40867	2.80985	3.59127	-1.32045	2.75209	3.60112	-1.41777	2.81216	3.67746	-1.40222	2.72392	3.56871	-1.45569	2.78251
-1.40423	2.80303	3.77257	-1.39263	2.90584	3.64754	-1.45635	2.76462	3.6486	-1.31782	2.80425	3.65008	-1.35063	2.71674	3.56682	-1.55033	2.91291	3.53919	-1.40084	2.74306	3.53703	-1.35762	2.82429	3.56433	-1.40329	2.7772	3.71288	-1.46541	2.75934	3.63448	-1.41266	2.7679	3.62366	-1.39564	2.76083	3.65502	-1.40848	2.81398	3.59157	-1.33388	2.75591	3.60267	-1.42034	2.81377	3.67838	-1.41247	2.72948	3.56956	-1.45709	2.78387
-1.40522	2.81047	3.78167	-1.39554	2.90727	3.65211	-1.45746	2.76512	3.65204	-1.32593	2.8046	3.65425	-1.3542	2.7182	3.57125	-1.55216	2.91287	3.54547	-1.40277	2.74666	3.54041	-1.36182	2.82525	3.56635	-1.4073	2.78056	3.71379	-1.46965	2.76043	3.63644	-1.41355	2.76939	3.62552	-1.39825	2.76228	3.65674	-1.40899	2.81659	3.59285	-1.34697	2.7571	3.6045	-1.42225	2.81531	3.67952	-1.4158	2.73011	3.57088	-1.45886	2.78577
-1.40723	2.81521	3.79211	-1.39838	2.90852	3.65493	-1.45949	2.76614	3.65634	-1.33682	2.80522	3.66088	-1.3608	2.71858	3.57676	-1.55454	2.91285	3.55753	-1.4064	2.75111	3.54524	-1.36676	2.82655	3.56973	-1.41384	2.78388	3.71437	-1.47092	2.76156	3.63901	-1.41517	2.77216	3.62694	-1.40129	2.76461	3.65925	-1.41035	2.81838	3.59427	-1.36663	2.75774	3.60587	-1.42379	2.81731	3.68016	-1.42017	2.73135	3.57159	-1.46177	2.78696
-1.41156	2.82232	3.79928	-1.40324	2.90795	3.65722	-1.45951	2.76754	3.65724	-1.34566	2.80643	3.67156	-1.3646	2.71956	3.57917	-1.55685	2.9128	3.55577	-1.40658	2.75631	3.54795	-1.36899	2.82749	3.5756	-1.41817	2.78871	3.71524	-1.47347	2.76336	3.63942	-1.41795	2.77593	3.62863	-1.40779	2.76632	3.66301	-1.41312	2.82011	3.59632	-1.39494	2.75809	3.60771	-1.42594	2.82007	3.68098	-1.42468	2.7329	3.5726	-1.46559	2.78796
-1.41679	2.82808	3.80906	-1.40656	2.9077	3.65975	-1.46036	2.76884	3.65869	-1.35872	2.80751	3.68693	-1.36903	2.72124	3.58253	-1.55821	2.91279	3.55565	-1.40773	2.76182	3.55084	-1.37149	2.82836	3.58352	-1.42107	2.79913	3.71479	-1.47806	2.7657	3.64041	-1.42	2.77918	3.63005	-1.41785	2.76747	3.66885	-1.41603	2.82272	3.59866	-1.41132	2.75898	3.60991	-1.43103	2.82198	3.68147	-1.42729	2.73553	3.57407	-1.46901	2.78901
-1.42457	2.83682	3.82197	-1.40932	2.90765	3.66281	-1.46106	2.76976	3.6597	-1.36585	2.80936	3.69923	-1.37168	2.72369	3.58808	-1.55999	2.91286	3.55638	-1.40958	2.77194	3.55249	-1.37502	2.82939	3.59114	-1.42545	2.80254	3.71464	-1.48302	2.76823	3.64206	-1.4231	2.78291	3.63312	-1.42364	2.76888	3.67772	-1.41976	2.82517	3.60311	-1.4331	2.76065	3.61464	-1.43407	2.82394	3.68246	-1.4332	2.73948	3.57518	-1.47255	2.79076
-1.43577	2.85102	3.83389	-1.41139	2.90776	3.66625	-1.46264	2.77215	3.66044	-1.37323	2.81258	3.70271	-1.37397	2.72769	3.59055	-1.56261	2.91307	3.55772	-1.41135	2.78381	3.55456	-1.37991	2.83091	3.59323	-1.42512	2.80545	3.7151	-1.48949	2.77198	3.64583	-1.42709	2.78643	3.63619	-1.43381	2.76904	3.67696	-1.42652	2.82779	3.6076	-1.4493	2.76334	3.61745	-1.43857	2.82442	3.68468	-1.44079	2.7437	3.5767	-1.47493	2.79265
-1.44329	2.85563	3.8589	-1.41406	2.9082	3.66868	-1.46486	2.774	3.662	-1.38936	2.81705	3.70299	-1.37852	2.73418	3.59292	-1.56662	2.91353	3.55972	-1.41436	2.79989	3.55708	-1.38024	2.83369	3.59407	-1.42592	2.80784	3.71574	-1.49648	2.77824	3.64955	-1.43224	2.79	3.63803	-1.45019	2.7701	3.67765	-1.43094	2.83109	3.61161	-1.4773	2.76586	3.61965	-1.44389	2.82522	3.68755	-1.45479	2.75098	3.57908	-1.47801	2.79487
-1.44209	2.8637	3.88206	-1.41513	2.90876	3.67375	-1.46755	2.77479	3.6639	-1.42129	2.82195	3.70381	-1.38607	2.74603	3.59632	-1.57111	2.91416	3.56166	-1.41858	2.80238	3.55983	-1.3822	2.83664	3.5953	-1.42774	2.81032	3.71671	-1.50436	2.78688	3.64936	-1.43847	2.79504	3.63885	-1.46813	2.77288	3.67844	-1.43756	2.83791	3.61273	-1.47958	2.7665	3.62273	-1.44942	2.82586	3.69202	-1.472	2.75568	3.58292	-1.4818	2.79783
-1.44165	2.86497	3.9006	-1.41734	2.90968	3.67659	-1.46992	2.77681	3.6668	-1.43344	2.82569	3.70489	-1.39038	2.76761	3.60329	-1.57612	2.91452	3.5636	-1.42142	2.8073	3.56541	-1.38479	2.83951	3.59729	-1.4306	2.81198	3.71813	-1.51338	2.80023	3.6498	-1.44446	2.80096	3.64047	-1.49349	2.7774	3.67924	-1.4483	2.84694	3.61457	-1.48424	2.76757	3.62259	-1.45622	2.82717	3.69616	-1.48736	2.76225	3.58711	-1.48127	2.79804
-1.4425	2.86686	3.91537	-1.41814	2.91148	3.67908	-1.4732	2.77919	3.6661	-1.44516	2.8282	3.70622	-1.39812	2.79276	3.60947	-1.57939	2.91506	3.56457	-1.42219	2.81249	3.57447	-1.38721	2.84489	3.60018	-1.43504	2.81317	3.72151	-1.52568	2.81133	3.65087	-1.45298	2.80457	3.64216	-1.51663	2.77582	3.68051	-1.46531	2.85688	3.61805	-1.48932	2.76888	3.62322	-1.4658	2.82916	3.69984	-1.50735	2.76656	3.58847	-1.48204	2.7991
-1.44447	2.86856	3.93094	-1.42071	2.91407	3.68217	-1.47806	2.78301	3.66615	-1.45206	2.82933	3.70864	-1.40489	2.79022	3.61991	-1.58417	2.91566	3.56672	-1.42479	2.8201	3.58289	-1.39064	2.84911	3.60459	-1.43964	2.81578	3.72159	-1.53235	2.82433	3.65241	-1.46142	2.81022	3.64568	-1.51846	2.77512	3.6825	-1.47635	2.86795	3.62506	-1.49549	2.77145	3.62384	-1.47076	2.83322	3.70427	-1.55226	2.77607	3.5906	-1.48413	2.80021
-1.44728	2.86998	3.94793	-1.42484	2.91715	3.68554	-1.48317	2.78381	3.66703	-1.4596	2.83206	3.71168	-1.41047	2.7895	3.62853	-1.59372	2.91733	3.56941	-1.42914	2.82704	3.59563	-1.39415	2.8553	3.61017	-1.44681	2.82041	3.7223	-1.53987	2.83623	3.65511	-1.46299	2.81297	3.65014	-1.5216	2.77507	3.68499	-1.49141	2.87054	3.62477	-1.50389	2.77468	3.62548	-1.47958	2.83627	3.708	-1.59592	2.79236	3.59223	-1.48819	2.80259
-1.45299	2.87227	3.9509	-1.42946	2.9231	3.68795	-1.48947	2.78577	3.66837	-1.46659	2.83481	3.71449	-1.41655	2.78993	3.63752	-1.59986	2.91839	3.57359	-1.43673	2.82728	3.60667	-1.39825	2.86151	3.61448	-1.45682	2.82358	3.72362	-1.5469	2.84741	3.65851	-1.46454	2.81625	3.65452	-1.52761	2.77599	3.69114	-1.50772	2.87261	3.62578	-1.51261	2.77817	3.6279	-1.49257	2.83768	3.71007	-1.61265	2.79173	3.59304	-1.49857	2.80979
-1.45888	2.87297	3.95222	-1.43398	2.924	3.69071	-1.49371	2.78685	3.67134	-1.4766	2.83682	3.71473	-1.42259	2.79099	3.64465	-1.60966	2.92005	3.57778	-1.44362	2.82797	3.61231	-1.39998	2.87331	3.61554	-1.46625	2.82534	3.72512	-1.55322	2.85715	3.6655	-1.46781	2.81979	3.66278	-1.53221	2.77713	3.69652	-1.5315	2.87505	3.62814	-1.52	2.78106	3.62848	-1.51199	2.83857	3.71276	-1.62936	2.79216	3.59522	-1.51053	2.81696
-1.46189	2.87383	3.95275	-1.43946	2.92578	3.69612	-1.49893	2.78816	3.67571	-1.48617	2.8405	3.71559	-1.42743	2.7915	3.64818	-1.6172	2.92268	3.58104	-1.45059	2.82895	3.61569	-1.40143	2.89057	3.61803	-1.47472	2.82819	3.72701	-1.56024	2.87284	3.66738	-1.47438	2.82308	3.6724	-1.5352	2.77862	3.69963	-1.54998	2.87685	3.63236	-1.52534	2.78462	3.63	-1.52069	2.84014	3.71814	-1.65189	2.79333	3.59852	-1.51653	2.82245
-1.46644	2.87493	3.9533	-1.44723	2.92965	3.70477	-1.50737	2.79019	3.6782	-1.49111	2.84689	3.71728	-1.43658	2.79242	3.64983	-1.62754	2.9263	3.58618	-1.45373	2.83112	3.62072	-1.40512	2.91357	3.62211	-1.47589	2.83028	3.73054	-1.56685	2.88144	3.67006	-1.48541	2.82641	3.68695	-1.53526	2.78155	3.70214	-1.57709	2.87898	3.63884	-1.53716	2.7886	3.63166	-1.52844	2.84121	3.72003	-1.66598	2.79533	3.60515	-1.52104	2.82359
-1.46757	2.8758	3.95391	-1.45062	2.93488	3.72113	-1.52099	2.79198	3.68252	-1.49899	2.84978	3.7208	-1.44566	2.79472	3.65182	-1.63791	2.92788	3.59271	-1.45961	2.83477	3.62996	-1.40968	2.92639	3.62645	-1.47789	2.83304	3.73662	-1.57453	2.88266	3.67233	-1.49354	2.82957	3.69374	-1.53685	2.7842	3.70357	-1.6037	2.88154	3.64221	-1.53025	2.79149	3.63475	-1.5359	2.84188	3.72104	-1.67911	2.7986	3.61453	-1.52516	2.82473
-1.46915	2.87682	3.95497	-1.45524	2.93832	3.72824	-1.52556	2.79466	3.68587	-1.50689	2.85399	3.72581	-1.44971	2.79796	3.65287	-1.64831	2.92985	3.60282	-1.46516	2.83606	3.63627	-1.41406	2.93425	3.62793	-1.481	2.8372	3.74631	-1.5806	2.88405	3.6768	-1.502	2.83362	3.7034	-1.53974	2.78796	3.70672	-1.6327	2.88298	3.64659	-1.52618	2.79262	3.64029	-1.53562	2.84311	3.72266	-1.67881	2.80379	3.61998	-1.53171	2.82718
-1.47164	2.87759	3.95592	-1.46386	2.9399	3.7381	-1.52746	2.79809	3.69365	-1.51181	2.85519	3.7309	-1.45632	2.80312	3.65426	-1.65498	2.93127	3.60051	-1.47187	2.83744	3.64699	-1.42101	2.93897	3.6311	-1.48522	2.84136	3.75086	-1.58661	2.8854	3.68416	-1.50581	2.83793	3.71082	-1.54156	2.79373	3.7091	-1.62576	2.88439	3.65252	-1.52201	2.79435	3.65055	-1.53629	2.8448	3.72445	-1.67938	2.80917	3.62896	-1.53563	2.82909
-1.47637	2.879	3.95595	-1.47794	2.94285	3.74991	-1.52941	2.80113	3.70121	-1.51879	2.85703	3.73662	-1.46301	2.80949	3.65809	-1.6556	2.93256	3.60017	-1.47805	2.83866	3.66402	-1.4251	2.9461	3.63587	-1.49149	2.84398	3.75419	-1.59233	2.88695	3.69254	-1.51341	2.84324	3.71297	-1.54468	2.80423	3.71557	-1.61431	2.8864	3.66391	-1.52155	2.79567	3.65717	-1.5372	2.84704	3.72744	-1.68052	2.81496	3.63844	-1.5407	2.83044
-1.48522	2.88045	3.95618	-1.47034	2.9495	3.76298	-1.53137	2.80311	3.71009	-1.52689	2.8597	3.74428	-1.47144	2.81415	3.6613	-1.6564	2.933	3.60107	-1.48791	2.83991	3.67948	-1.42775	2.95682	3.64144	-1.4981	2.84736	3.76168	-1.6016	2.88804	3.7038	-1.52319	2.84652	3.7159	-1.54923	2.81134	3.72567	-1.60935	2.88724	3.67817	-1.52189	2.79731	3.6658	-1.53843	2.85024	3.73409	-1.68124	2.8199	3.64519	-1.54581	2.83243
-1.4952	2.88251	3.95683	-1.46228	2.9529	3.77183	-1.53418	2.80498	3.72027	-1.53318	2.86367	3.75163	-1.483	2.81495	3.66315	-1.65738	2.93381	3.60414	-1.49793	2.84179	3.69919	-1.4292	2.95668	3.64651	-1.50327	2.85026	3.77041	-1.60399	2.88998	3.71772	-1.52414	2.85042	3.72114	-1.55225	2.81796	3.73739	-1.60397	2.88897	3.6942	-1.52303	2.79981	3.68146	-1.54063	2.85499	3.74114	-1.68268	2.82367	3.65252	-1.55038	2.83424
-1.50293	2.88511	3.95814	-1.45654	2.9577	3.78178	-1.53894	2.80648	3.7438	-1.54024	2.86777	3.76587	-1.49076	2.81654	3.66684	-1.65884	2.93426	3.60905	-1.49611	2.84395	3.69213	-1.43173	2.95684	3.65378	-1.50829	2.8546	3.76954	-1.60511	2.89352	3.71913	-1.52548	2.85218	3.7252	-1.55406	2.83008	3.74667	-1.60244	2.89167	3.70643	-1.52484	2.80436	3.70501	-1.54277	2.86488	3.74707	-1.68518	2.82698	3.65787	-1.55298	2.83492
-1.51077	2.88932	3.9589	-1.44821	2.96133	3.79745	-1.54447	2.80816	3.76298	-1.54856	2.87563	3.78593	-1.49603	2.81987	3.67514	-1.66004	2.93521	3.61479	-1.49424	2.84749	3.68418	-1.43676	2.95721	3.66418	-1.51427	2.86051	3.77021	-1.60632	2.89828	3.7222	-1.52683	2.85451	3.73244	-1.5555	2.85349	3.75492	-1.60164	2.89342	3.71538	-1.52579	2.80823	3.72991	-1.54621	2.87612	3.75577	-1.68829	2.83026	3.66344	-1.55756	2.83614
-1.51378	2.89159	3.96033	-1.44199	2.96416	3.80824	-1.54713	2.81062	3.75961	-1.55112	2.87654	3.79418	-1.50195	2.82418	3.67615	-1.6614	2.93634	3.62182	-1.49321	2.85081	3.67887	-1.43772	2.95833	3.67368	-1.51585	2.86315	3.77207	-1.60652	2.90252	3.72979	-1.52973	2.85628	3.73217	-1.55688	2.83589	3.75665	-1.60088	2.89569	3.7316	-1.52675	2.81025	3.76783	-1.55064	2.8946	3.76398	-1.6905	2.83583	3.66862	-1.56873	2.83798
-1.51355	2.8929	3.96109	-1.43777	2.96637	3.81765	-1.54956	2.81384	3.75713	-1.55302	2.87749	3.79731	-1.50483	2.82523	3.67895	-1.66307	2.93853	3.62255	-1.49347	2.85589	3.67724	-1.43941	2.95967	3.68771	-1.5185	2.86479	3.77551	-1.60708	2.91166	3.74742	-1.53369	2.85798	3.73343	-1.55786	2.81848	3.7585	-1.60022	2.89896	3.74463	-1.52769	2.81292	3.81554	-1.55769	2.90962	3.77182	-1.69223	2.83891	3.67371	-1.57823	2.84037
-1.51392	2.89378	3.9623	-1.43376	2.96781	3.83103	-1.55047	2.81501	3.756	-1.5546	2.87827	3.79744	-1.50609	2.82663	3.68127	-1.6645	2.94028	3.62514	-1.49417	2.85907	3.67755	-1.44096	2.96181	3.69215	-1.51992	2.86647	3.77963	-1.60783	2.91969	3.76185	-1.53949	2.86111	3.73596	-1.55917	2.80419	3.76237	-1.60003	2.90125	3.76221	-1.52889	2.81531	3.86435	-1.56744	2.91885	3.78108	-1.69341	2.84127	3.68057	-1.59268	2.84409
-1.5147	2.89475	3.96371	-1.42571	2.96923	3.84316	-1.55092	2.81606	3.75642	-1.55582	2.87961	3.79883	-1.5073	2.82844	3.68542	-1.66631	2.94083	3.62953	-1.49547	2.86261	3.67947	-1.44373	2.96215	3.69969	-1.52136	2.86907	3.78061	-1.60828	2.93767	3.77122	-1.54707	2.86358	3.73859	-1.56067	2.79713	3.7696	-1.60032	2.90609	3.78635	-1.52918	2.81799	3.89605	-1.56841	2.92676	3.79086	-1.69326	2.84508	3.68451	-1.59374	2.84761
-1.51517	2.89606	3.965	-1.41725	2.96952	3.85274	-1.55131	2.81855	3.7586	-1.55654	2.88093	3.80164	-1.50786	2.83144	3.69182	-1.66796	2.94147	3.63273	-1.49807	2.86277	3.68292	-1.44637	2.96271	3.71109	-1.522	2.87323	3.78342	-1.60901	2.95006	3.78312	-1.55579	2.86533	3.7414	-1.56201	2.79895	3.77434	-1.60058	2.91343	3.80642	-1.52972	2.82132	3.92873	-1.56961	2.93845	3.80182	-1.69288	2.84773	3.69245	-1.59519	2.85324
-1.51618	2.89714	3.96763	-1.41625	2.97016	3.85722	-1.55169	2.82254	3.76136	-1.55688	2.88203	3.80547	-1.5087	2.83409	3.70202	-1.66843	2.94222	3.63702	-1.50035	2.86347	3.68297	-1.45086	2.96414	3.72439	-1.52283	2.88025	3.78679	-1.60963	2.9517	3.78123	-1.56876	2.86818	3.74593	-1.56292	2.80246	3.78103	-1.60086	2.92101	3.84176	-1.53037	2.82204	3.93217	-1.5703	2.9526	3.81338	-1.69205	2.85189	3.69927	-1.59542	2.86075
-1.51821	2.89882	3.97016	-1.41671	2.97063	3.8617	-1.55236	2.82641	3.76168	-1.55764	2.88455	3.81165	-1.51021	2.83743	3.71151	-1.66853	2.94396	3.63909	-1.50225	2.86473	3.68464	-1.45462	2.9656	3.74422	-1.52309	2.88328	3.79059	-1.61063	2.95318	3.78227	-1.5706	2.87009	3.75309	-1.56411	2.80587	3.79406	-1.60134	2.92746	3.85402	-1.5305	2.82318	3.93519	-1.57083	2.96274	3.82427	-1.69043	2.85554	3.70595	-1.59572	2.87034
-1.52235	2.90005	3.97324	-1.4173	2.97115	3.86769	-1.55338	2.83327	3.76303	-1.5579	2.88852	3.819	-1.51175	2.83889	3.72848	-1.6684	2.94636	3.64197	-1.50498	2.8667	3.68797	-1.45737	2.96836	3.76911	-1.52357	2.88712	3.79583	-1.61276	2.9543	3.78463	-1.57303	2.87111	3.76123	-1.56526	2.80754	3.81622	-1.60154	2.93672	3.87429	-1.53089	2.82501	3.93703	-1.57162	2.96404	3.83584	-1.68918	2.85582	3.70693	-1.59617	2.88305
-1.52535	2.90216	3.97585	-1.41818	2.97184	3.87689	-1.55515	2.83954	3.76543	-1.55825	2.89091	3.83074	-1.51128	2.84213	3.75731	-1.66817	2.95057	3.64745	-1.50871	2.86938	3.69311	-1.45839	2.96848	3.80336	-1.52436	2.89058	3.80058	-1.61397	2.95586	3.78854	-1.57529	2.87321	3.76756	-1.56646	2.80834	3.82653	-1.60178	2.93832	3.89655	-1.53153	2.82803	3.94018	-1.57199	2.96552	3.84077	-1.68771	2.8567	3.70942	-1.59652	2.89272
-1.52771	2.90402	3.97938	-1.41939	2.97273	3.89117	-1.55648	2.84176	3.76997	-1.55895	2.89592	3.84312	-1.51145	2.84592	3.80761	-1.66761	2.9523	3.65604	-1.51058	2.87316	3.69891	-1.46003	2.96884	3.84786	-1.52493	2.89673	3.8068	-1.6155	2.95715	3.79098	-1.57628	2.87548	3.77435	-1.56706	2.80926	3.84808	-1.60205	2.94037	3.93535	-1.53171	2.83124	3.94509	-1.57259	2.96749	3.85029	-1.68693	2.85824	3.71376	-1.59689	2.90762
-1.53063	2.90631	3.98543	-1.42047	2.97486	3.90123	-1.55901	2.84527	3.77249	-1.55919	2.89818	3.85059	-1.51167	2.84741	3.8168	-1.66656	2.95357	3.65942	-1.5125	2.8747	3.70972	-1.4614	2.96923	3.83821	-1.52517	2.90084	3.81942	-1.61682	2.95918	3.7938	-1.57655	2.87872	3.77906	-1.56781	2.81025	3.87386	-1.60222	2.94106	3.96571	-1.5322	2.83263	3.94913	-1.57304	2.97015	3.85538	-1.68616	2.86057	3.71997	-1.59723	2.92183
-1.53251	2.9086	3.99364	-1.42129	2.97755	3.90656	-1.56114	2.8465	3.7769	-1.55968	2.9002	3.85599	-1.51217	2.84943	3.82428	-1.6653	2.95605	3.66612	-1.51388	2.87608	3.72076	-1.4639	2.97006	3.82847	-1.52569	2.90023	3.81943	-1.6175	2.96086	3.79612	-1.57688	2.88305	3.78418	-1.56919	2.8115	3.92298	-1.60244	2.94214	3.99829	-1.5329	2.83491	3.95177	-1.57368	2.97236	3.85823	-1.68548	2.86423	3.72594	-1.59753	2.94097
-1.53378	2.91148	3.99972	-1.42279	2.98001	3.9141	-1.56414	2.84795	3.77762	-1.5599	2.90449	3.86174	-1.51294	2.8519	3.82881	-1.66382	2.95794	3.67304	-1.51488	2.87826	3.72986	-1.46789	2.97101	3.82411	-1.52653	2.90016	3.82128	-1.61781	2.96306	3.80005	-1.57733	2.88643	3.78898	-1.56914	2.81209	3.932	-1.60249	2.94355	4.02	-1.53359	2.83642	3.9552	-1.57389	2.97655	3.85883	-1.68421	2.87144	3.73239	-1.59774	2.95901
-1.53452	2.91395	4.007	-1.42512	2.98229	3.9264	-1.56553	2.85024	3.77948	-1.56031	2.9059	3.87067	-1.51462	2.85768	3.83235	-1.66121	2.96188	3.67866	-1.51582	2.88264	3.74025	-1.47264	2.97201	3.82415	-1.52758	2.90088	3.82452	-1.61789	2.96568	3.80578	-1.57775	2.89034	3.79811	-1.56919	2.81367	3.93686	-1.60253	2.94529	4.0426	-1.53435	2.83916	3.95879	-1.57422	2.98076	3.86035	-1.68334	2.87674	3.74419	-1.59795	2.97755
-1.53505	2.91439	4.01168	-1.42776	2.98545	3.93182	-1.56718	2.85334	3.78329	-1.56056	2.90841	3.87369	-1.51593	2.86291	3.836	-1.6592	2.96927	3.6786	-1.5177	2.88598	3.74765	-1.47616	2.9734	3.82571	-1.52891	2.90213	3.82586	-1.61791	2.96545	3.81065	-1.57822	2.89359	3.80344	-1.56932	2.81671	3.9414	-1.60251	2.94884	4.06906	-1.53585	2.8432	3.96466	-1.57453	2.98499	3.86039	-1.68221	2.88396	3.76115	-1.59816	2.99876
-1.53559	2.91576	4.01756	-1.43057	2.98857	3.9322	-1.56948	2.85647	3.7851	-1.5608	2.91131	3.87803	-1.51802	2.86774	3.84271	-1.65688	2.96936	3.68016	-1.51936	2.89181	3.74732	-1.47713	2.97583	3.82691	-1.5294	2.90472	3.82803	-1.61786	2.96585	3.81582	-1.57809	2.89809	3.8119	-1.56947	2.82057	3.94563	-1.60247	2.95214	4.08884	-1.53789	2.84549	3.96813	-1.57483	2.98953	3.86152	-1.68135	2.88898	3.78795	-1.59846	3.02435
-1.53636	2.91751	4.02122	-1.43202	2.99043	3.93349	-1.57094	2.86026	3.78795	-1.56094	2.91559	3.88127	-1.5201	2.87159	3.8518	-1.65477	2.97014	3.6836	-1.52089	2.89367	3.74844	-1.47828	2.97859	3.82966	-1.52973	2.90707	3.83018	-1.61777	2.96704	3.82444	-1.57802	2.90115	3.81867	-1.56969	2.82907	3.9483	-1.60241	2.95477	4.10957	-1.53895	2.84701	3.97157	-1.57496	2.99181	3.86389	-1.68052	2.89321	3.82377	-1.59889	3.04039
-1.53757	2.91973	4.02539	-1.43303	2.99291	3.93582	-1.57175	2.86435	3.79127	-1.56101	2.92349	3.88595	-1.52225	2.87473	3.85507	-1.65355	2.97141	3.68756	-1.5226	2.89699	3.7517	-1.47982	2.98355	3.83162	-1.53041	2.90885	3.83263	-1.61758	2.96887	3.82487	-1.57799	2.90413	3.82572	-1.56985	2.83597	3.95137	-1.60231	2.95802	4.12287	-1.53974	2.84825	3.97479	-1.57516	2.99602	3.86435	-1.67978	2.89293	3.85314	-1.59952	3.0464
-1.53891	2.92162	4.02966	-1.43467	2.99719	3.93707	-1.57312	2.86786	3.79469	-1.56118	2.93607	3.89537	-1.52365	2.87745	3.8588	-1.65257	2.97326	3.69292	-1.52581	2.89952	3.75678	-1.48102	2.98743	3.83386	-1.53091	2.91046	3.83486	-1.61748	2.97093	3.82666	-1.57798	2.90928	3.83354	-1.57002	2.84074	3.95584	-1.60233	2.96141	4.13798	-1.5405	2.84992	3.97923	-1.57541	2.99869	3.86603	-1.67885	2.89338	3.8504	-1.59952	3.05229
-1.53979	2.92327	4.03293	-1.4361	3.00468	3.93792	-1.57417	2.87367	3.79632	-1.56145	2.94048	3.90209	-1.52478	2.88052	3.86108	-1.65132	2.97559	3.69958	-1.5269	2.90008	3.76281	-1.4824	2.9925	3.83811	-1.53173	2.9132	3.83963	-1.61739	2.97284	3.83054	-1.57805	2.9098	3.8446	-1.57041	2.84304	3.9607	-1.60232	2.9683	4.14731	-1.54102	2.85336	3.97971	-1.57565	3.00078	3.86838	-1.67772	2.8944	3.85043	-1.59952	3.0602
-1.54052	2.92488	4.03564	-1.43781	3.00669	3.9394	-1.57447	2.87659	3.79844	-1.56178	2.94333	3.90484	-1.52511	2.88342	3.8631	-1.65073	2.97759	3.70106	-1.52789	2.90118	3.76771	-1.48247	2.99364	3.84291	-1.53246	2.91406	3.84028	-1.61724	2.9738	3.83389	-1.57813	2.91093	3.8492	-1.57081	2.84527	3.9658	-1.60227	2.97582	4.16482	-1.5414	2.85662	3.98025	-1.57592	3.0029	3.87043	-1.67576	2.89639	3.85139	-1.59948	3.06496
[truncated: 89 more rows]
[truncated: 10 more columns]

## Sheet: f-Vicsek_infer
x1,1	x1,2	x1,3	x2,1	x2,2	x2,3	so on
[truncated: 1,000 more rows]
[truncated: 10 more columns]

## Sheet: b-Vicsek_diffusion
s	s1	s2	s3	s4	s5
[truncated: 15,800 more rows]

[truncated: 17 more sheets: c-Vicsek_self, d-Vicsek_cohesion, e-Vicsek_align, g-flock1_force_field, h-flock1_traj_real, h-flock1_traj_infer, j-cohesion_function, i-align_function, k-flock2_traj, k-flock2_traj_infer, l-flock2_force_field, m-flock3_traj, m-flock3_traj_infer, n-flock3_force_field, o-flock4_traj, o-flock4_traj_infer, p-flock4_force_field]
